# Supplementary material for: Cannabinol Regulates the Expression of Cell Cycle-Associated Genes in Motor Neuron-like NSC-34: A Transcriptomic Analysis
Source: Biomedicines. 2024 Jun 17;12(6):1340. doi: 10.3390/biomedicines12061340 (PMC11201772; doi:10.3390/biomedicines12061340)
Supplement: Supplementary file 1 [file biomedicines-12-01340-s001.zip]

Archive with 8 entries (8 files):
- Figure S1.tif
- Figure S2.tiff
- Table S1.csv
- Table S2.xlsx
- Table S3.csv
- Table S4.csv
- Table S5.csv
- Table S6.csv
