# Supplementary material for: Cannabinol Regulates the Expression of Cell Cycle-Associated Genes in Motor Neuron-like NSC-34: A Transcriptomic Analysis
Source: Biomedicines. 2024 Jun 17;12(6):1340. doi: 10.3390/biomedicines12061340 (PMC11201772; doi:10.3390/biomedicines12061340)
Supplement: Supplementary file 1 [file biomedicines-12-01340-s001.zip › Table S1.csv]

Supplementary Table S1: DEGs resulting from CBN-treated cells (20 uM) vs CTRL comparative expression analysis
Gene	Control	no_Control	Fold_Change	q-Value
0610012G03Rik	5.15	0	-4.85	4.63E-03
1110051M20Rik	82.46	118.36	0.52	1.60E-03
1110059E24Rik	132.97	203.73	0.62	6.89E-07
1500002C15Rik	18.55	38.81	1.06	1.06E-03
1600014C10Rik	34.02	21.34	-0.67	3.90E-02
1600029O15Rik	11.34	37.84	1.74	5.01E-06
1700003D09Rik	5.15	0	-4.85	4.63E-03
1700017N19Rik	8.25	0	-5.53	9.12E-04
1700025G04Rik	268	346.34	0.37	5.66E-05
1700029I15Rik	14.43	28.13	0.96	1.10E-02
1700037C18Rik	7.22	0.97	-2.89	2.09E-02
1700066M21Rik	86.59	117.39	0.44	7.70E-03
1810013L24Rik	4042.71	4288.03	0.08	6.97E-04
1810014B01Rik	8.25	23.28	1.5	1.39E-03
1810030O07Rik	45.35	73.73	0.7	1.26E-03
1810055G02Rik	0	4.85	4.68	6.46E-03
2010315B03Rik	15.46	29.1	0.91	1.34E-02
2300009A05Rik	75.25	124.18	0.72	1.06E-05
2310022A10Rik	62.88	42.69	-0.56	1.57E-02
2310033P09Rik	93.8	46.57	-1.01	3.02E-07
2310057M21Rik	26.8	40.75	0.6	4.09E-02
2510039O18Rik	269.03	227.01	-0.25	2.03E-02
2610002M06Rik	27.83	41.72	0.58	4.50E-02
2610005L07Rik	892.65	1159.32	0.38	3.51E-15
2610301B20Rik	19.58	7.76	-1.34	6.26E-03
2610507B11Rik	4613.76	4978.77	0.11	1.32E-06
2810021J22Rik	9.28	2.91	-1.67	3.35E-02
3000002C10Rik	34.02	97.01	1.51	3.24E-12
3110009E18Rik	18.55	31.04	0.74	3.28E-02
3110040N11Rik	7.22	0	-5.34	1.49E-03
3110067C02Rik	6.18	15.52	1.33	1.79E-02
4732471J01Rik	3.09	10.67	1.79	1.91E-02
4833412K13Rik	0	4.85	4.68	6.46E-03
4833413G10Rik	6.18	0	-5.12	2.54E-03
4930430F08Rik	101.02	74.7	-0.44	1.43E-02
4930503L19Rik	20.62	36.87	0.84	8.96E-03
4930577N17Rik	24.74	6.79	-1.87	1.24E-04
4930579G24Rik	74.22	54.33	-0.45	3.24E-02
4931414P19Rik	23.71	50.45	1.09	1.20E-04
4932438A13Rik	4735.39	5435.71	0.2	4.66E-21
4933431E20Rik	8.25	1.94	-2.09	2.46E-02
5031439G07Rik	397.88	291.04	-0.45	1.06E-07
5830417I10Rik	80.4	60.15	-0.42	3.74E-02
6430548M08Rik	215.43	181.42	-0.25	3.72E-02
6430571L13Rik	0	4.85	4.68	6.46E-03
7SK	321.6	472.46	0.55	1.37E-12
8030462N17Rik	805.04	617.01	-0.38	3.44E-11
9130213A22Rik	0	8.73	5.53	8.88E-04
9330159F19Rik	69.06	94.1	0.45	1.63E-02
9530059O14Rik	3.09	10.67	1.79	1.91E-02
9530068E07Rik	3.09	14.55	2.23	2.15E-03
9930021J03Rik	914.3	1113.72	0.28	6.05E-09
A230006K03Rik	44.32	12.61	-1.81	2.14E-07
A230056P14Rik	22.68	9.7	-1.22	5.50E-03
A530083I20Rik	12.37	0	-6.12	1.85E-04
A730011C13Rik	40.2	76.64	0.93	2.25E-05
A730017L22Rik	34.02	57.24	0.75	2.72E-03
A730098A19Rik	7.22	0	-5.34	1.49E-03
A830052D11Rik	8.25	0.97	-3.09	1.25E-02
A930016O22Rik	0	4.85	4.68	6.46E-03
AI661453	13.4	25.22	0.91	2.21E-02
AI854703	5.15	0	-4.85	4.63E-03
AU022252	34.02	20.37	-0.74	2.41E-02
Aagab	60.82	38.81	-0.65	6.32E-03
Aamp	1085.41	856.64	-0.34	4.54E-12
Aar2	120.6	154.25	0.36	1.24E-02
Aars	8826.54	7989.12	-0.14	2.37E-18
Aasdh	9.28	26.19	1.5	6.59E-04
Aatk	80.4	104.78	0.38	2.91E-02
Abca1	595.79	692.68	0.22	6.71E-04
Abca5	17.52	37.84	1.11	8.35E-04
Abca7	388.6	438.5	0.17	3.43E-02
Abcb10	58.75	79.55	0.44	3.16E-02
Abcc1	395.82	463.73	0.23	3.87E-03
Abcc2	0	4.85	4.68	6.46E-03
Abcd1	108.23	153.28	0.5	4.70E-04
Abce1	5631.13	6114.81	0.12	4.15E-09
Abcf1	1512.15	1640.51	0.12	4.36E-03
Abcf2	3887.06	3496.39	-0.15	1.90E-09
Abcg1	31.95	18.43	-0.79	2.01E-02
Abhd15	1.03	8.73	3.08	1.21E-02
Abhd17a	517.45	387.09	-0.42	1.24E-08
Abhd17b	416.43	484.1	0.22	4.98E-03
Abhd17c	649.39	476.34	-0.45	6.74E-12
Abhd18	51.54	25.22	-1.03	1.68E-04
Abhd2	1488.44	1610.44	0.11	6.45E-03
Abhd5	1609.04	1330.07	-0.27	6.97E-12
Abhd6	114.42	66.94	-0.77	6.27E-06
Abi1	1457.52	1566.78	0.1	1.42E-02
Abi2	1037.99	955.59	-0.12	2.33E-02
Abitram	10.31	19.4	0.91	4.72E-02
Abl2	1861.58	2169.24	0.22	1.39E-10
Ablim2	276.25	235.74	-0.23	2.84E-02
Abracl	86.59	113.51	0.39	1.98E-02
Abraxas2	836.99	1007.01	0.27	2.55E-07
Acad8	236.05	195.97	-0.27	1.75E-02
Acad9	14.43	5.82	-1.31	2.22E-02
Acadsb	176.26	127.09	-0.47	3.55E-04
Acat1	1582.24	1481.41	-0.1	2.54E-02
Acat2	60.82	43.66	-0.48	4.13E-02
Acbd6	149.46	184.33	0.3	1.92E-02
Acer3	70.09	96.04	0.45	1.34E-02
Acly	10092.33	9390.98	-0.1	2.24E-11
Aco2	11543.66	10090.45	-0.19	2.15E-42
Acot2	97.92	62.09	-0.66	3.55E-04
Acot7	6004.27	4854.59	-0.31	8.80E-53
Acox1	124.72	92.16	-0.44	5.99E-03
Acp1	344.28	291.04	-0.24	8.70E-03
Acp2	130.91	102.84	-0.35	2.43E-02
Acpp	1.03	8.73	3.08	1.21E-02
Acsl3	695.77	779.02	0.16	7.06E-03
Acsl4	3747.9	4001.84	0.09	2.51E-04
Acsl5	600.94	726.64	0.27	9.12E-06
Acta1	60.82	43.66	-0.48	4.13E-02
Actb	379175.22	282826.61	-0.42	0.00E+00
Actb-ps1	0	8.73	5.53	8.88E-04
Actg1	30449.14	25243.11	-0.27	6.42E-211
Actg2	19.58	0.97	-4.34	1.94E-04
Actl6a	666.91	562.68	-0.25	1.53E-04
Actl6b	270.06	330.82	0.29	1.95E-03
Actn1	5774.41	5419.22	-0.09	1.54E-05
Actn2	198.94	236.71	0.25	2.70E-02
Actn3	6.18	15.52	1.33	1.79E-02
Actn4	4226.18	3744.75	-0.17	5.46E-13
Actr1a	4707.56	4547.06	-0.05	4.22E-02
Actr1b	3066.56	2891.02	-0.09	4.53E-03
Actr2	4681.79	4471.39	-0.07	6.18E-03
Actr3	3466.5	3292.66	-0.07	8.59E-03
Actr5	55.66	79.55	0.52	1.16E-02
Acvr2a	747.31	827.53	0.15	1.25E-02
Acvr2b	4394.2	4176.46	-0.07	3.27E-03
Adam10	3159.33	3605.05	0.19	4.64E-13
Adam17	228.83	266.79	0.22	3.80E-02
Adam19	60.82	95.07	0.64	6.14E-04
Adam22	788.54	854.7	0.12	4.76E-02
Adamts1	6.18	0	-5.12	2.54E-03
Adamts10	103.08	74.7	-0.46	8.29E-03
Adamts9	103.08	156.19	0.6	2.76E-05
Adamtsl2	5.15	16.49	1.68	4.31E-03
Adamtsl4	2.06	7.76	1.91	4.10E-02
Adap1	61.85	81.49	0.4	4.73E-02
Adck1	49.48	27.16	-0.87	1.53E-03
Adcy10	3.09	9.7	1.65	3.37E-02
Adcy4	25.77	42.69	0.73	1.26E-02
Adcy9	36.08	70.82	0.97	2.49E-05
Add1	3093.36	2923.04	-0.08	6.27E-03
Adgra3	464.88	536.49	0.21	4.81E-03
Adgrg1	67	36.87	-0.86	1.97E-04
Adgrl1	6478.43	6701.74	0.05	1.65E-02
Adgrl2	558.68	731.49	0.39	2.18E-10
Adgrl3	21.65	45.6	1.07	3.17E-04
Adipor1	1132.82	1032.23	-0.13	7.13E-03
Adipor2	233.99	270.67	0.21	4.77E-02
Adk	1017.38	908.05	-0.16	1.76E-03
Adm2	2.06	7.76	1.91	4.10E-02
Adnp2	43.29	21.34	-1.02	6.92E-04
Ado	219.56	274.55	0.32	2.00E-03
Adpgk	552.5	654.85	0.25	1.85E-04
Adprh	103.08	77.61	-0.41	1.99E-02
Adprm	12.37	27.16	1.13	4.43E-03
Adra2a	197.91	130	-0.61	1.22E-06
Adrm1	1519.36	1662.82	0.13	1.41E-03
Aebp1	712.27	829.47	0.22	1.48E-04
Aebp2	1558.53	1724.91	0.15	2.28E-04
Aen	332.94	226.04	-0.56	2.74E-09
Afdn	2307.91	2445.73	0.08	1.35E-02
Aff4	3669.56	3898.03	0.09	9.39E-04
Agap1	2627.45	2231.33	-0.24	2.54E-14
Agap3	3153.15	2942.44	-0.1	6.53E-04
Agbl5	350.46	424.92	0.28	7.71E-04
Ager	12.37	26.19	1.08	7.11E-03
Agfg1	4241.64	4028.03	-0.07	3.31E-03
Agl	117.51	157.16	0.42	2.91E-03
Ago1	1488.44	1620.14	0.12	3.17E-03
Ago3	514.36	632.53	0.3	7.11E-06
Ago4	74.22	54.33	-0.45	3.24E-02
Agpat3	814.31	614.1	-0.41	1.59E-12
Agpat5	47.42	23.28	-1.03	3.41E-04
Agps	1251.36	1351.41	0.11	1.56E-02
Agrn	529.82	636.41	0.26	6.91E-05
Ahcy	1334.86	1163.2	-0.2	9.38E-06
Ahcyl1	5823.89	5259.14	-0.15	7.30E-13
Ahcyl2	2186.28	1907.3	-0.2	9.48E-09
Ahi1	360.77	428.8	0.25	2.49E-03
Ahnak	7532.91	8378.15	0.15	1.16E-19
Ahsa1	4399.35	3903.85	-0.17	3.41E-13
Aida	1732.74	2039.24	0.23	3.52E-11
Aifm1	556.62	493.8	-0.17	1.68E-02
Aip	516.42	352.16	-0.55	1.00E-13
Ak1	142.25	89.25	-0.67	7.81E-06
Ak2	3462.38	3018.11	-0.2	1.47E-13
Ak3	142.25	97.01	-0.55	2.10E-04
Akain1	1.03	6.79	2.72	3.10E-02
Akap1	539.1	443.36	-0.28	9.72E-05
Akap11	457.66	539.4	0.24	1.16E-03
Akap8l	2084.23	2233.27	0.1	4.65E-03
Akap9	480.34	539.4	0.17	2.33E-02
Akip1	88.65	130.97	0.56	3.34E-04
Akirin1	342.22	413.28	0.27	1.18E-03
Akna	1.03	7.76	2.91	1.90E-02
Akr1a1	1514.21	1280.59	-0.24	5.81E-09
Akr1b10	12.37	22.31	0.85	4.38E-02
Akr1b3	764.84	693.65	-0.14	2.20E-02
Akr1b8	35.05	22.31	-0.65	4.16E-02
Akr1c13	0	7.76	5.36	1.37E-03
Akr7a5	1378.15	1208.8	-0.19	1.83E-05
Akt1	4033.43	3682.66	-0.13	1.81E-07
Akt3	5199.24	5745.18	0.14	3.56E-12
Alad	874.1	807.16	-0.11	4.72E-02
Aldh16a1	9.28	0.97	-3.26	7.73E-03
Aldh1a3	62.88	27.16	-1.21	1.83E-06
Aldh2	353.56	218.28	-0.7	4.86E-14
Aldh3b1	76.28	38.81	-0.97	8.84E-06
Aldh8a1	16.49	6.79	-1.28	1.57E-02
Aldoa	9051.25	8036.66	-0.17	2.69E-26
Aldoc	212.34	258.06	0.28	9.05E-03
Alg8	480.34	403.58	-0.25	1.16E-03
Alg9	281.4	321.12	0.19	4.99E-02
Alk	27.83	70.82	1.35	5.45E-08
Alkbh1	14.43	32.01	1.15	1.70E-03
Alkbh3	166.99	209.55	0.33	6.49E-03
Alkbh7	12.37	0	-6.12	1.85E-04
Alms1	59.79	88.28	0.56	3.71E-03
Alyref	141.22	97.98	-0.53	4.17E-04
Ambra1	1683.26	1949.02	0.21	6.83E-09
Amd-ps3	16.49	31.04	0.91	1.04E-02
Amd1	4299.37	4726.53	0.14	3.13E-09
Amdhd1	7.22	0	-5.34	1.49E-03
Amer1	50.51	74.7	0.56	7.74E-03
Amfr	1203.95	1014.77	-0.25	1.53E-07
Amhr2	35.05	22.31	-0.65	4.16E-02
Amotl1	279.34	210.52	-0.41	7.20E-05
Ampd1	16.49	7.76	-1.09	3.34E-02
Ampd3	619.5	695.59	0.17	9.28E-03
Amt	43.29	60.15	0.47	4.54E-02
Amy1	22.68	49.48	1.13	9.46E-05
Amz1	10.31	3.88	-1.41	4.46E-02
Amz2	8.25	1.94	-2.09	2.46E-02
Anapc10	204.09	321.12	0.65	1.86E-11
Anapc11	64.94	108.66	0.74	2.69E-05
Anapc13	127.82	79.55	-0.68	1.82E-05
Anapc15	1033.87	941.04	-0.14	9.50E-03
Anapc4	1264.76	1381.48	0.13	4.65E-03
Anapc5	4172.58	3836.91	-0.12	1.08E-06
Angel2	147.4	176.57	0.26	4.98E-02
Ank3	1025.62	1197.16	0.22	2.53E-06
Ankhd1	1169.93	1687.08	0.53	5.59E-40
Ankle1	2.06	10.67	2.37	7.81E-03
Ankle2	2.06	16.49	3	4.29E-04
Ankmy2	47.42	65	0.46	4.51E-02
Ankra2	348.4	300.74	-0.21	2.14E-02
Ankrd12	394.79	486.04	0.3	9.19E-05
Ankrd13c	1433.81	1586.18	0.15	4.59E-04
Ankrd17	29771.91	30683.67	0.04	1.49E-06
Ankrd23	22.68	10.67	-1.09	1.15E-02
Ankrd42	16.49	4.85	-1.77	2.78E-03
Ankrd45	17.52	8.73	-1.01	3.94E-02
Ankrd52	7505.08	7154.8	-0.07	2.36E-04
Ankrd54	290.68	232.83	-0.32	1.49E-03
Ankrd6	32.98	50.45	0.61	1.99E-02
Anks1	690.62	597.61	-0.21	1.11E-03
Anks1b	19.58	34.93	0.83	1.15E-02
Ankzf1	54.63	79.55	0.54	8.00E-03
Anln	336.03	423.95	0.34	4.71E-05
Ano8	270.06	229.92	-0.23	2.79E-02
Anp32-ps	19.58	37.84	0.95	3.24E-03
Anp32a	2717.13	2484.53	-0.13	3.51E-05
Antxr1	54.63	33.95	-0.69	6.52E-03
Antxr2	54.63	83.43	0.61	2.38E-03
Anxa11	101.02	146.49	0.54	2.74E-04
Anxa5	831.84	674.25	-0.3	1.09E-07
Anxa6	2343.99	2070.28	-0.18	6.74E-08
Aoc2	122.66	176.57	0.53	7.87E-05
Aox1	80.4	31.04	-1.37	2.15E-09
Ap1b1	3068.62	2815.35	-0.12	2.18E-05
Ap1g1	4437.49	4809	0.12	4.96E-07
Ap1m1	667.94	538.43	-0.31	1.28E-06
Ap1s1	905.02	763.5	-0.25	7.76E-06
Ap2a1	3431.45	2980.28	-0.2	4.23E-14
Ap2a2	3801.5	3352.81	-0.18	1.36E-12
Ap2b1	4980.71	5359.07	0.11	1.37E-06
Ap2m1	6653.66	6255.48	-0.09	5.95E-06
Ap2s1	760.71	671.34	-0.18	3.14E-03
Ap3b1	987.48	1141.86	0.21	1.74E-05
Ap3b2	2978.94	3119.98	0.07	2.70E-02
Ap3d1	2139.89	1947.08	-0.14	1.20E-04
Ap3m2	123.69	71.79	-0.78	1.78E-06
Ap3s1	782.36	893.5	0.19	6.20E-04
Ap3s2	854.51	990.52	0.21	5.20E-05
Ap4b1	2.06	9.7	2.23	1.34E-02
Ap4e1	415.4	512.24	0.3	4.94E-05
Ap4m1	29.89	7.76	-1.95	1.36E-05
Ap5b1	8.25	1.94	-2.09	2.46E-02
Apaf1	293.77	337.61	0.2	3.34E-02
Apba1	136.06	108.66	-0.32	3.24E-02
Apbb1	1882.2	1503.72	-0.32	1.38E-18
Apbb3	80.4	52.39	-0.62	2.43E-03
Apc	3813.87	4169.67	0.13	2.04E-07
Apeh	813.28	691.71	-0.23	6.07E-05
Aph1a	1569.87	1468.8	-0.1	2.43E-02
Apip	61.85	20.37	-1.6	8.05E-09
Aplp1	979.24	878.95	-0.16	3.62E-03
Apol9a	5.15	0	-4.85	4.63E-03
App	7035.05	5826.68	-0.27	2.91E-49
Appbp2	573.11	644.17	0.17	1.18E-02
Appl2	63.91	43.66	-0.55	1.64E-02
Aptx	146.37	196.94	0.43	6.10E-04
Arap3	617.44	559.77	-0.14	4.06E-02
Arc	67	91.19	0.44	1.86E-02
Arcn1	7418.5	7091.74	-0.06	6.10E-04
Arel1	1068.92	1147.68	0.1	4.18E-02
Arf1	5834.19	5382.35	-0.12	2.06E-08
Arf3	1141.07	1046.78	-0.12	1.26E-02
Arf4	2668.68	2456.4	-0.12	1.58E-04
Arf5	877.19	780.96	-0.17	3.12E-03
Arf6	2053.31	1819.99	-0.17	1.09E-06
Arfgap1	508.17	609.25	0.26	1.21E-04
Arfgef1	5112.65	5591.9	0.13	9.40E-10
Arfgef3	4094.24	4309.37	0.07	3.37E-03
Arfip1	0	4.85	4.68	6.46E-03
Arfip2	1545.13	1636.63	0.08	4.90E-02
Arglu1	1966.72	2406.92	0.29	2.45E-19
Arhgap12	363.86	459.85	0.34	1.83E-05
Arhgap15os	5.15	0	-4.85	4.63E-03
Arhgap17	820.5	726.64	-0.18	2.81E-03
Arhgap21	801.94	888.65	0.15	8.90E-03
Arhgap22	27.83	12.61	-1.14	3.38E-03
Arhgap26	3135.62	3649.68	0.22	4.37E-17
Arhgap28	3.09	9.7	1.65	3.37E-02
Arhgap31	193.79	119.33	-0.7	4.11E-08
Arhgap32	160.8	109.63	-0.55	7.37E-05
Arhgap33	380.36	444.33	0.22	5.60E-03
Arhgap39	117.51	149.4	0.35	1.65E-02
Arhgap4	160.8	128.06	-0.33	1.77E-02
Arhgap5	1652.33	2181.85	0.4	1.62E-31
Arhgdia	3536.59	3167.52	-0.16	2.68E-09
Arhgef1	610.22	720.82	0.24	1.15E-04
Arhgef12	1368.87	1509.54	0.14	9.67E-04
Arhgef17	628.77	525.82	-0.26	1.11E-04
Arhgef19	14.43	2.91	-2.31	1.57E-03
Arhgef2	1872.92	1711.33	-0.13	6.52E-04
Arhgef25	494.77	622.83	0.33	6.88E-07
Arhgef3	271.09	228.95	-0.24	2.04E-02
Arhgef40	280.37	378.36	0.43	7.96E-07
Arid1a	30615.09	33239.99	0.12	9.69E-47
Arid2	5316.74	5859.66	0.14	8.14E-12
Arid3b	90.71	129.03	0.51	1.26E-03
Arid4a	575.17	656.79	0.19	3.70E-03
Arid4b	839.05	917.75	0.13	2.11E-02
Arid5b	140.19	219.25	0.65	6.67E-08
Arih2	1457.52	1601.71	0.14	1.04E-03
Arl15	56.69	84.4	0.57	3.88E-03
Arl2	719.48	616.04	-0.22	3.31E-04
Arl2bp	986.45	913.87	-0.11	4.27E-02
Arl4d	12.37	23.28	0.91	2.84E-02
Arl5b	157.71	126.12	-0.32	2.12E-02
Arl6	62.88	45.6	-0.46	4.40E-02
Arl6ip5	152.55	118.36	-0.37	1.00E-02
Arl8a	1892.51	1723.94	-0.13	3.83E-04
Arl8b	856.58	1020.59	0.25	9.08E-07
Armc5	155.65	100.89	-0.63	1.16E-05
Armc6	9.28	0.97	-3.26	7.73E-03
Armc9	184.51	249.33	0.43	7.75E-05
Arnt	625.68	559.77	-0.16	1.83E-02
Arnt2	115.45	155.22	0.43	2.61E-03
Arntl	546.31	486.04	-0.17	2.10E-02
Arpc1a	1009.13	888.65	-0.18	4.66E-04
Arpc1b	935.94	675.22	-0.47	1.76E-18
Arpc2	9116.19	9368.67	0.04	2.25E-02
Arpc3	421.59	357.98	-0.24	4.47E-03
Arpc4	1083.35	1218.5	0.17	3.65E-04
Arpc5	283.46	235.74	-0.27	9.33E-03
Arpp19	684.44	608.28	-0.17	8.47E-03
Arrdc1	18.55	30.07	0.7	4.76E-02
Arsa	40.2	25.22	-0.67	2.37E-02
Arsg	37.11	65.97	0.83	4.07E-04
Art1	6.18	0	-5.12	2.54E-03
Arxes1	14.43	26.19	0.86	2.64E-02
Arxes2	9.28	26.19	1.5	6.59E-04
As3mt	197.91	133.88	-0.56	6.04E-06
Asb1	5.15	14.55	1.5	1.29E-02
Asb16	2.06	12.61	2.61	2.83E-03
Asb3	81.43	103.81	0.35	4.66E-02
Asb6	105.14	62.09	-0.76	2.17E-05
Asb7	75.25	50.45	-0.58	6.09E-03
Ascc1	87.62	31.04	-1.5	2.77E-11
Asf1a	1432.78	1566.78	0.13	2.19E-03
Asf1b	586.51	667.46	0.19	4.40E-03
Ash1l	2757.33	3497.36	0.34	9.75E-38
Asic1	562.8	446.27	-0.33	1.97E-06
Asic4	318.51	226.04	-0.49	2.46E-07
Asl	1988.37	1733.64	-0.2	4.31E-08
Asns	6673.25	6091.52	-0.13	6.65E-12
Asnsd1	13.4	3.88	-1.79	6.97E-03
Asph	333.97	383.21	0.2	2.43E-02
Asphd1	13.4	26.19	0.97	1.41E-02
Asphd2	591.67	476.34	-0.31	5.11E-06
Aspm	319.54	363.8	0.19	3.94E-02
Aspscr1	434.99	337.61	-0.37	6.14E-06
Asrgl1	81.43	48.51	-0.75	2.73E-04
Ass1	87.62	58.21	-0.59	2.38E-03
Aste1	45.35	24.25	-0.9	1.70E-03
Astn1	2385.22	2558.27	0.1	2.05E-03
Asxl1	732.88	824.62	0.17	3.70E-03
Atad1	1416.29	1560.96	0.14	8.38E-04
Atad2	1504.93	1626.93	0.11	6.69E-03
Atad2b	744.22	837.23	0.17	3.52E-03
Atat1	108.23	166.86	0.62	6.31E-06
Atf3	105.14	131.94	0.33	3.41E-02
Atf4	4726.11	4333.63	-0.13	6.54E-08
Atf5	315.42	242.54	-0.38	8.24E-05
Atf7ip	653.51	792.61	0.28	2.26E-06
Atg101	434.99	336.64	-0.37	4.80E-06
Atg13	304.08	453.06	0.58	7.57E-13
Atg16l1	915.33	1115.66	0.29	5.26E-09
Atg16l2	437.05	520	0.25	7.40E-04
Atg2a	218.52	184.33	-0.25	3.77E-02
Atg2b	312.33	390.97	0.32	1.69E-04
Atg4a	309.23	396.79	0.36	2.51E-05
Atg4b	363.86	312.39	-0.22	1.44E-02
Atg4c	56.69	38.81	-0.55	2.52E-02
Atg4d	53.6	30.07	-0.83	1.37E-03
Atg5	751.44	874.1	0.22	1.08E-04
Atl1	168.02	212.46	0.34	4.63E-03
Atl2	1790.46	1616.26	-0.15	1.42E-04
Atm	369.02	422.98	0.2	1.84E-02
Atoh8	21.65	9.7	-1.16	9.51E-03
Atox1	311.29	218.28	-0.51	1.36E-07
Atp10d	296.86	222.16	-0.42	2.59E-05
Atp11b	1140.04	1300.96	0.19	2.99E-05
Atp11c	356.65	420.07	0.24	4.63E-03
Atp13a1	1284.35	1189.39	-0.11	1.87E-02
Atp1a1	22680.17	19382.48	-0.23	3.77E-112
Atp1a3	2189.37	1891.78	-0.21	7.12E-10
Atp2a1	22.68	48.51	1.1	1.53E-04
Atp2a2	11831.25	11069.33	-0.1	2.04E-11
Atp2b1	6958.77	7563.23	0.12	2.59E-11
Atp2b3	1111.18	1217.53	0.13	6.14E-03
Atp2c1	3999.41	3595.35	-0.15	8.57E-10
Atp5a1	1467.83	1208.8	-0.28	2.71E-11
Atp5b	33740.4	30366.43	-0.15	4.66E-77
Atp5c1	1135.92	1008.95	-0.17	5.26E-04
Atp5d	76.28	55.3	-0.46	2.51E-02
Atp5e	43.29	63.06	0.54	1.93E-02
Atp5g1	6099.1	5368.77	-0.18	2.07E-20
Atp5g2	1625.53	1415.44	-0.2	7.09E-07
Atp5h	136.06	95.07	-0.52	6.89E-04
Atp5j	350.46	284.25	-0.3	9.25E-04
Atp5k	9.28	1.94	-2.26	1.33E-02
Atp5l	2945.96	2564.09	-0.2	6.97E-12
Atp5md	402	453.06	0.17	3.32E-02
Atp5o	18.55	9.7	-0.94	4.56E-02
Atp5pb	360.77	292.98	-0.3	8.30E-04
Atp6ap1	555.59	492.83	-0.17	1.68E-02
Atp6v0c	132.97	94.1	-0.5	1.21E-03
Atp6v0c-ps2	447.36	261.94	-0.77	6.42E-21
Atp6v0e	87.62	22.31	-1.97	5.42E-15
Atp6v1a	778.24	660.67	-0.24	7.46E-05
Atp6v1b2	2907.82	2671.77	-0.12	5.17E-05
Atp6v1c1	1531.73	1317.45	-0.22	1.54E-07
Atp6v1f	537.03	457.91	-0.23	1.63E-03
Atp6v1g1	1577.09	1683.2	0.09	2.25E-02
Atp6v1g2	19.58	7.76	-1.34	6.26E-03
Atp7a	183.48	141.64	-0.37	3.75E-03
Atp8a2	2.06	8.73	2.08	2.33E-02
Atp8b2	3020.17	3203.41	0.08	3.70E-03
Atr	963.78	1041.93	0.11	3.32E-02
Atraid	347.37	400.67	0.21	1.64E-02
Atrx	1474.01	1701.63	0.21	1.36E-07
Atxn2l	15697.69	16653.47	0.09	1.31E-12
Atxn3	50.51	80.52	0.67	1.12E-03
Atxn7l1	181.42	289.1	0.67	7.34E-11
Atxn7l2	181.42	245.45	0.44	8.35E-05
Aunip	12.37	29.1	1.23	1.65E-03
Aurka	5.15	14.55	1.5	1.29E-02
Aurkb	61.85	34.93	-0.82	6.16E-04
Axin1	152.55	194.03	0.35	5.70E-03
Axin2	110.29	138.73	0.33	2.80E-02
Azin1	3088.21	3434.3	0.15	1.87E-08
B130021K23Rik	0	5.82	4.94	3.62E-03
B230369F24Rik	20.62	7.76	-1.41	3.52E-03
B3galnt2	24.74	41.72	0.75	1.11E-02
B3galt4	6.18	0	-5.12	2.54E-03
B3gat3	638.05	462.76	-0.46	1.91E-12
B4galnt4	370.05	320.15	-0.21	1.93E-02
B4galt3	215.43	259.03	0.27	1.36E-02
B4galt6	830.81	651.94	-0.35	8.24E-10
BC002059	58.75	34.93	-0.75	2.19E-03
BC004004	318.51	405.52	0.35	3.63E-05
BC005537	2438.82	2905.58	0.25	7.62E-18
BC005624	150.49	120.3	-0.32	2.43E-02
BC024063	29.89	56.27	0.91	4.29E-04
BC024978	3.09	11.64	1.91	1.09E-02
BC048403	437.05	364.77	-0.26	1.34E-03
BC085271	31.95	55.3	0.79	2.07E-03
Bace1	424.68	376.42	-0.17	3.74E-02
Bad	237.08	199.85	-0.25	2.93E-02
Bag2	84.52	44.63	-0.92	7.60E-06
Bag6	4896.19	5342.57	0.13	6.46E-09
Bambi	146.37	96.04	-0.61	3.66E-05
Banf1	3259.31	2586.4	-0.33	1.14E-33
Bap1	1637.9	1407.68	-0.22	4.44E-08
Bard1	34.02	20.37	-0.74	2.41E-02
Baz2b	575.17	708.2	0.3	1.55E-06
Bbs12	6.18	0.97	-2.67	3.63E-02
Bbx	1715.21	1870.43	0.12	1.12E-03
Bcar3	22.68	9.7	-1.22	5.50E-03
Bcas2	1011.19	847.9	-0.25	8.42E-07
Bcas3	511.27	640.29	0.32	8.39E-07
Bccip	122.66	158.13	0.37	8.88E-03
Bcdin3d	3.09	12.61	2.03	6.29E-03
Bche	6.18	16.49	1.42	1.04E-02
Bckdha	93.8	70.82	-0.41	2.85E-02
Bcl6b	19.58	33.95	0.79	1.73E-02
Bcl7b	563.83	477.31	-0.24	7.13E-04
Bcl9	989.55	1348.5	0.45	8.60E-24
Bclaf1	6868.06	7796.07	0.18	1.49E-25
Bcor	2441.91	2582.52	0.08	1.43E-02
Bdp1	887.5	1225.29	0.47	2.62E-23
Becn1	2954.21	3097.67	0.07	2.36E-02
Begain	16.49	33.95	1.04	2.73E-03
Best2	10.31	2.91	-1.82	1.79E-02
Bet1l	0	4.85	4.68	6.46E-03
Bex3	3621.12	2873.56	-0.33	2.30E-37
Bhlha15	8.25	1.94	-2.09	2.46E-02
Birc6	11227.22	11596.11	0.05	2.22E-03
Blm	1454.43	1642.45	0.18	1.40E-05
Bloc1s2	86.59	181.42	1.07	4.37E-14
Bloc1s4	25.77	4.85	-2.41	1.11E-05
Blvrb	40.2	25.22	-0.67	2.37E-02
Bmp8a	12.37	2.91	-2.09	5.16E-03
Bmper	7.22	0	-5.34	1.49E-03
Bmpr1a	1463.7	1589.09	0.12	4.64E-03
Bmpr2	2603.74	3096.69	0.25	1.21E-18
Bms1	1439.99	1602.68	0.15	1.78E-04
Bmt2	188.63	235.74	0.32	4.47E-03
Bnc2	588.57	653.88	0.15	2.31E-02
Bnip1	107.2	57.24	-0.91	5.31E-07
Bnip2	245.32	196.94	-0.32	4.06E-03
Bnip3	647.33	808.13	0.32	3.58E-08
Bnip3l	864.82	993.43	0.2	1.49E-04
Bnip3l-ps	3.09	13.58	2.13	3.62E-03
Bod1	443.23	347.31	-0.35	1.11E-05
Bok	159.77	96.04	-0.73	2.40E-07
Bola2	6766.02	6485.4	-0.06	2.25E-03
Bola3	35.05	10.67	-1.72	9.76E-06
Bop1	2409.96	1839.39	-0.39	2.84E-33
Bora	120.6	167.83	0.48	4.77E-04
Borcs6	127.82	77.61	-0.72	7.02E-06
Borcs8	30.92	16.49	-0.91	1.02E-02
Bpnt1	266.97	186.27	-0.52	8.80E-07
Bptf	2585.19	2806.62	0.12	1.22E-04
Brap	236.05	137.76	-0.78	1.92E-11
Brca1	68.03	44.63	-0.61	6.29E-03
Brd2	2567.66	2361.33	-0.12	1.83E-04
Brd4	3406.72	3037.52	-0.17	1.19E-09
Brd8	2158.45	2438.94	0.18	6.25E-08
Brd8dc	1.03	6.79	2.72	3.10E-02
Bri3	9.28	1.94	-2.26	1.33E-02
Bri3bp	182.45	102.84	-0.83	6.52E-10
Brip1	83.49	51.42	-0.7	5.20E-04
Brix1	1156.53	1323.27	0.19	1.70E-05
Brk1	1493.6	1386.33	-0.11	1.34E-02
Brms1l	231.92	157.16	-0.56	8.97E-07
Brpf1	1291.56	1439.69	0.16	3.32E-04
Brsk2	1072.01	1152.53	0.1	3.74E-02
Brwd3	987.48	1128.28	0.19	9.64E-05
Bsdc1	282.43	354.1	0.33	3.33E-04
Bsg	235.02	281.34	0.26	1.19E-02
Bsn	541.16	662.61	0.29	6.60E-06
Btaf1	3387.13	3581.77	0.08	3.61E-03
Btbd3	278.31	207.61	-0.42	4.03E-05
Btbd7	831.84	919.7	0.14	9.23E-03
Btf3	13625.83	14333.86	0.07	2.72E-08
Btf3l4	439.11	369.62	-0.25	2.19E-03
Bub1	74.22	96.04	0.37	4.27E-02
Bub3	4069.51	3482.81	-0.22	5.23E-20
Bud31	1037.99	1469.77	0.5	6.90E-32
Bysl	479.31	405.52	-0.24	1.86E-03
Bzw1	3411.87	3578.86	0.07	1.35E-02
C130089K02Rik	1.03	7.76	2.91	1.90E-02
C2cd3	453.54	523.88	0.21	5.08E-03
C2cd5	871.01	1090.44	0.32	5.31E-11
C430049B03Rik	5.15	0	-4.85	4.63E-03
C9orf72	240.17	173.66	-0.47	2.78E-05
Cab39	718.45	657.76	-0.13	4.67E-02
Cab39l	90.71	117.39	0.37	2.38E-02
Cabin1	2382.12	2760.06	0.21	2.20E-12
Cacfd1	14.43	25.22	0.81	4.01E-02
Cacna1b	1194.67	1302.9	0.13	7.10E-03
Cacna1c	3330.44	3667.14	0.14	1.48E-07
Cacna1g	13.4	40.75	1.6	5.98E-06
Cacna1h	873.07	784.85	-0.15	6.98E-03
Cacna2d1	891.62	1049.69	0.24	3.61E-06
Cacnb1	398.91	451.12	0.18	2.86E-02
Cactin	1404.95	1266.04	-0.15	6.89E-04
Cacybp	2588.28	3173.34	0.29	9.30E-26
Cad	5170.37	4980.71	-0.05	2.06E-02
Cadm1	5400.24	4733.33	-0.19	2.71E-19
Cadm2	22.68	7.76	-1.55	1.08E-03
Cald1	88.65	59.18	-0.58	2.49E-03
Calm1	2773.82	2502.97	-0.15	1.26E-06
Calm2	4636.43	4218.18	-0.14	4.64E-09
Calm3	4682.82	3714.68	-0.33	2.14E-48
Calr	3682.96	2889.08	-0.35	1.38E-41
Calu	5007.51	4766.31	-0.07	2.23E-03
Camk2a	500.96	617.98	0.3	6.72E-06
Camk2g	1135.92	1396.04	0.3	6.53E-12
Camkmt	363.86	445.3	0.29	2.94E-04
Camsap2	825.65	1023.5	0.31	1.37E-09
Canx	12699.17	13201.7	0.06	6.56E-05
Capn5	897.81	790.67	-0.18	1.02E-03
Capns1	734.94	621.86	-0.24	8.89E-05
Capza1	1732.74	1848.12	0.09	1.76E-02
Capza1-ps1	611.25	696.56	0.19	3.24E-03
Capzb	3381.98	3071.47	-0.14	4.74E-07
Car12	263.88	203.73	-0.37	4.35E-04
Car7	9.28	2.91	-1.67	3.35E-02
Card10	49.48	86.34	0.8	7.01E-05
Card9	4.12	10.67	1.37	4.77E-02
Carmil3	2167.72	2659.16	0.29	9.01E-22
Cars	491.68	555.89	0.18	1.44E-02
Cask	1982.18	2271.1	0.2	5.71E-09
Casq1	0	4.85	4.68	6.46E-03
Cast	28.86	46.57	0.69	1.28E-02
Cat	123.69	77.61	-0.67	3.42E-05
Cavin1	249.45	319.18	0.36	2.14E-04
Cavin2	792.67	650	-0.29	1.05E-06
Cblb	162.86	237.68	0.55	1.49E-06
Cbll1	1065.82	1431.93	0.43	3.33E-23
Cbr1	154.62	120.3	-0.36	1.03E-02
Cbr4	32.98	14.55	-1.18	9.83E-04
Cbs	18.55	36.87	0.99	2.65E-03
Cbx1	1486.38	1641.48	0.14	4.58E-04
Cbx4	1122.52	966.26	-0.22	1.04E-05
Cbx5	1743.04	2219.69	0.35	7.83E-25
Cbx6	91.74	62.09	-0.56	2.86E-03
Cbx7	316.45	399.7	0.34	7.53E-05
Cc2d1b	204.09	262.91	0.37	6.23E-04
Ccar1	4515.83	5130.11	0.18	3.57E-17
Ccdc102a	25.77	13.58	-0.92	1.81E-02
Ccdc113	5.15	13.58	1.4	2.22E-02
Ccdc117	122.66	163.95	0.42	2.38E-03
Ccdc124	858.64	624.77	-0.46	3.22E-16
Ccdc125	0	5.82	4.94	3.62E-03
Ccdc149	19.58	7.76	-1.34	6.26E-03
Ccdc167	15.46	30.07	0.96	8.57E-03
Ccdc174	140.19	180.45	0.36	5.24E-03
Ccdc181	8.25	0	-5.53	9.12E-04
Ccdc189	1.03	7.76	2.91	1.90E-02
Ccdc191	19.58	34.93	0.83	1.15E-02
Ccdc28a	65.97	117.39	0.83	1.26E-06
Ccdc34	161.83	205.67	0.35	4.49E-03
Ccdc47	2172.88	2339.01	0.11	1.94E-03
Ccdc50	117.51	75.67	-0.63	1.34E-04
Ccdc51	1.03	11.64	3.5	3.61E-03
Ccdc57	20.62	6.79	-1.6	1.49E-03
Ccdc71	42.26	61.12	0.53	2.39E-02
Ccdc77	141.22	178.51	0.34	9.99E-03
Ccdc84	20.62	32.98	0.68	4.23E-02
Ccdc85c	378.29	242.54	-0.64	4.11E-13
Ccdc86	82.46	51.42	-0.68	7.66E-04
Ccdc88a	2739.8	3158.78	0.21	3.23E-13
Ccdc88b	7.22	20.37	1.5	2.91E-03
Ccdc88c	35.05	14.55	-1.27	3.22E-04
Ccdc9b	9.28	2.91	-1.67	3.35E-02
Cchcr1	52.57	76.64	0.54	9.14E-03
Ccin	21.65	34.93	0.69	3.33E-02
Ccm2	601.97	498.65	-0.27	6.85E-05
Ccnb1	506.11	421.04	-0.27	4.04E-04
Ccnb1-ps	12.37	4.85	-1.35	3.15E-02
Ccnc	451.48	553.95	0.3	3.60E-05
Ccnd1	2809.9	2433.12	-0.21	3.86E-12
Ccnd3	310.26	243.51	-0.35	3.24E-04
Ccne2	103.08	160.07	0.64	7.28E-06
Ccng2	13.4	3.88	-1.79	6.97E-03
Ccni	2398.62	2263.34	-0.08	1.43E-02
Ccnk	1024.59	1198.13	0.23	1.89E-06
Ccnl1	2431.6	3044.31	0.32	1.20E-29
Ccnl2	578.27	671.34	0.22	9.25E-04
Ccnt1	496.83	559.77	0.17	1.72E-02
Ccnt2	1158.59	1343.65	0.21	1.65E-06
Ccny	1010.16	1170.96	0.21	9.33E-06
Ccp110	857.61	1018.65	0.25	1.47E-06
Ccsap	10.31	1.94	-2.41	7.30E-03
Ccser1	4.12	12.61	1.61	1.58E-02
Cct2	14646.3	13710.05	-0.1	9.40E-14
Cct3	7779.27	7154.8	-0.12	9.71E-12
Cct5	3711.83	3128.71	-0.25	8.98E-22
Cct6a	1749.23	1649.24	-0.08	3.63E-02
Cct7	6342.37	5897.5	-0.1	1.46E-07
Cd151	335	268.73	-0.32	6.63E-04
Cd164	160.8	192.09	0.26	4.33E-02
Cd276	395.82	300.74	-0.4	3.17E-06
Cd2bp2	1415.26	1232.08	-0.2	4.10E-06
Cd3eap	0	7.76	5.36	1.37E-03
Cd46	2.06	11.64	2.5	4.64E-03
Cd63	970.99	789.7	-0.3	1.34E-08
Cd81	1358.56	997.31	-0.45	3.90E-24
Cd9	3309.82	3117.07	-0.09	2.59E-03
Cdadc1	79.37	123.21	0.63	1.02E-04
Cdan1	432.93	505.44	0.22	3.14E-03
Cdc123	88.65	66.94	-0.41	3.36E-02
Cdc16	1291.56	1456.18	0.17	6.01E-05
Cdc20	542.19	393.88	-0.46	1.35E-10
Cdc23	945.22	1072.01	0.18	3.54E-04
Cdc25c	0	4.85	4.68	6.46E-03
Cdc27	1874.98	2042.15	0.12	7.63E-04
Cdc34	4174.64	3766.09	-0.15	1.35E-09
Cdc37	992.64	825.59	-0.27	3.24E-07
Cdc42	8422.47	8953.45	0.09	1.43E-07
Cdc42bpa	7269.04	7962.93	0.13	5.15E-14
Cdc42bpb	577.23	498.65	-0.21	2.70E-03
Cdc45	869.98	787.76	-0.14	1.25E-02
Cdc7	168.02	235.74	0.49	1.67E-05
Cdc73	2715.07	2900.73	0.1	1.91E-03
Cdca2	52.57	79.55	0.6	3.67E-03
Cdca3	13.4	25.22	0.91	2.21E-02
Cdcp2	15.46	0.97	-3.99	7.14E-04
Cdh2	307.17	353.13	0.2	2.89E-02
Cdh22	581.36	516.12	-0.17	1.50E-02
Cdh23	18.55	0.97	-4.26	2.65E-04
Cdh5	5.15	0	-4.85	4.63E-03
Cdin1	183.48	227.01	0.31	7.77E-03
Cdipt	606.1	479.25	-0.34	5.41E-07
Cdk10	146.37	176.57	0.27	4.13E-02
Cdk12	1300.84	1424.17	0.13	3.16E-03
Cdk15	2.06	7.76	1.91	4.10E-02
Cdk2	1873.95	2019.84	0.11	3.52E-03
Cdk2ap1	651.45	526.79	-0.31	2.52E-06
Cdk2ap2	390.66	318.21	-0.3	5.90E-04
Cdk4	7291.71	6939.43	-0.07	1.69E-04
Cdk5	842.14	752.83	-0.16	5.26E-03
Cdk5r2	3368.58	2895.88	-0.22	9.19E-16
Cdk5rap1	47.42	24.25	-0.97	6.55E-04
Cdk5rap2	299.96	364.77	0.28	1.65E-03
Cdk5rap3	601.97	707.23	0.23	2.25E-04
Cdk6	84.52	63.06	-0.42	3.10E-02
Cdk7	174.2	208.58	0.26	3.22E-02
Cdk8	2045.06	2274.01	0.15	7.04E-06
Cdk9	204.09	171.72	-0.25	4.20E-02
Cdkl1	9.28	1.94	-2.26	1.33E-02
Cdkl2	24.74	53.36	1.11	5.77E-05
Cdkl3	39.17	67.91	0.79	5.58E-04
Cdkn2a	308.2	169.77	-0.86	2.70E-17
Cdkn2c	141.22	106.72	-0.4	6.46E-03
Cdkn2d	10.31	1.94	-2.41	7.30E-03
Cdkn3	53.6	81.49	0.6	2.97E-03
Cdr2	77.31	57.24	-0.43	3.49E-02
Cdr2l	501.99	444.33	-0.18	2.11E-02
Cdsn	71.12	45.6	-0.64	3.29E-03
Cdv3	835.96	917.75	0.13	1.61E-02
Cebpa	24.74	8.73	-1.5	7.74E-04
Cebpb	675.16	358.95	-0.91	5.37E-41
Cebpd	5.15	12.61	1.29	3.80E-02
Cecr2	188.63	247.39	0.39	3.92E-04
Celf1	5415.7	5679.21	0.07	1.69E-03
Celf3	6374.32	5980.93	-0.09	4.72E-06
Celf4	2264.62	2067.37	-0.13	1.33E-04
Celf5	90.71	133.88	0.56	2.93E-04
Celf6	521.57	420.07	-0.31	2.13E-05
Celsr1	29.89	14.55	-1.04	4.70E-03
Celsr3	1811.07	1959.69	0.11	2.46E-03
Cenpa	4.12	11.64	1.5	2.76E-02
Cenpb	532.91	425.89	-0.32	8.29E-06
Cenpf	137.09	178.51	0.38	3.72E-03
Cenpi	56.69	86.34	0.61	2.11E-03
Cenpn	7.22	20.37	1.5	2.91E-03
Cenpq	14.43	36.87	1.35	1.31E-04
Cenpv	504.05	449.18	-0.17	2.96E-02
Cenpw	1.03	6.79	2.72	3.10E-02
Cep112	18.55	32.01	0.79	2.21E-02
Cep131	47.42	77.61	0.71	7.79E-04
Cep20	70.09	116.42	0.73	1.69E-05
Cep250	162.86	195	0.26	3.89E-02
Cep290	145.34	183.36	0.34	9.53E-03
Cep350	520.54	717.91	0.46	8.46E-14
Cep41	119.57	74.7	-0.68	4.07E-05
Cep43	254.6	294.92	0.21	3.63E-02
Cep57	143.28	188.21	0.39	2.10E-03
Cep57l1	25.77	41.72	0.69	1.83E-02
Cep78	213.37	296.86	0.48	1.92E-06
Cep89	1.03	7.76	2.91	1.90E-02
Cep97	26.8	40.75	0.6	4.09E-02
Cercam	17.52	5.82	-1.59	3.70E-03
Cerk	51.54	34.93	-0.56	2.93E-02
Cers4	3.09	9.7	1.65	3.37E-02
Cfap157	0	7.76	5.36	1.37E-03
Cfap36	300.99	249.33	-0.27	6.13E-03
Cfap46	12.37	32.01	1.37	3.48E-04
Cfap74	9.28	0	-5.7	5.93E-04
Cfl1	7103.08	6166.23	-0.2	7.63E-29
Cfl2	2051.25	2171.18	0.08	2.35E-02
Cftr	40.2	58.21	0.53	2.75E-02
Cggbp1	403.03	301.71	-0.42	7.05E-07
Cgrrf1	28.86	47.54	0.72	8.89E-03
Chac1	147.4	95.07	-0.63	1.68E-05
Chac2	23.71	50.45	1.09	1.20E-04
Chaf1a	650.42	540.37	-0.27	4.36E-05
Chaf1b	206.16	158.13	-0.38	1.59E-03
Chchd10	35.05	62.09	0.83	6.65E-04
Chchd2	119.57	89.25	-0.42	9.29E-03
Chchd4	7.22	1.94	-1.89	4.64E-02
Chd1	845.24	1019.62	0.27	1.42E-07
Chd2	1468.86	1711.33	0.22	1.71E-08
Chd3	2430.57	2261.4	-0.1	1.95E-03
Chd4	10940.66	11303.13	0.05	2.34E-03
Chd5	597.85	531.64	-0.17	1.49E-02
Chd7	5286.85	6507.72	0.3	1.85E-54
Chd8	3803.56	4457.8	0.23	1.42E-22
Chga	1879.11	1577.45	-0.25	8.03E-12
Chgb	203.06	291.04	0.52	3.03E-07
Chm	138.12	208.58	0.59	1.12E-06
Chml	1.03	9.7	3.23	7.83E-03
Chmp1b	331.91	427.83	0.37	7.80E-06
Chmp2a	771.02	690.74	-0.16	9.10E-03
Chmp2b	36.08	22.31	-0.69	2.84E-02
Chmp5	81.43	42.69	-0.93	9.44E-06
Chmp6	89.68	38.81	-1.21	7.73E-09
Chordc1	724.64	833.35	0.2	5.08E-04
Chp1	914.3	688.8	-0.41	4.74E-14
Chpf2	955.53	1053.57	0.14	6.49E-03
Chpt1	346.34	277.46	-0.32	4.89E-04
Chrac1	9.28	0	-5.7	5.93E-04
Chrm4	326.76	280.37	-0.22	2.06E-02
Chrna4	8.25	16.49	1	4.96E-02
Chrnb2	4115.89	3233.48	-0.35	6.17E-46
Chrnb4	69.06	36.87	-0.91	7.81E-05
Chst14	115.45	72.76	-0.67	7.68E-05
Chst2	16.49	4.85	-1.77	2.78E-03
Chst5	28.86	8.73	-1.72	6.57E-05
Chsy1	2635.7	2287.6	-0.2	4.15E-11
Chtf18	29.89	17.46	-0.78	2.83E-02
Chtop	3597.41	3833.03	0.09	5.58E-04
Chuk	3418.05	3717.59	0.12	4.64E-06
Churc1	16.49	28.13	0.77	3.63E-02
Ciao1	437.05	302.68	-0.53	5.85E-11
Ciao2a	373.14	495.74	0.41	5.95E-08
Ciao2b	192.76	137.76	-0.48	1.19E-04
Ciart	51.54	28.13	-0.87	1.10E-03
Cic	2506.85	2657.22	0.08	9.43E-03
Cinp	31.95	13.58	-1.23	8.03E-04
Cir1	126.79	154.25	0.28	4.72E-02
Cited2	2579	2044.09	-0.34	5.73E-27
Ckap2	116.48	151.34	0.38	8.43E-03
Ckap5	5524.96	5704.44	0.05	3.90E-02
Ckb	151.52	122.24	-0.31	3.05E-02
Ckmt1	942.13	806.19	-0.22	2.99E-05
Clasp1	1861.58	2104.24	0.18	5.45E-07
Clasp2	1827.57	2118.79	0.21	9.45E-10
Clasrp	565.9	686.86	0.28	1.12E-05
Clca2	8.25	1.94	-2.09	2.46E-02
Clcn2	339.13	410.37	0.28	1.09E-03
Clcn3	1337.95	1586.18	0.25	1.44E-09
Clcn7	202.03	236.71	0.23	4.46E-02
Clcnka	1.03	9.7	3.23	7.83E-03
Cldn12	96.89	74.7	-0.38	3.91E-02
Cldn3	28.86	11.64	-1.31	9.09E-04
Clec18a	158.74	225.07	0.5	1.52E-05
Clec2l	13.4	5.82	-1.2	3.94E-02
Clic1	1077.16	946.86	-0.19	2.32E-04
Clint1	6531	6108.99	-0.1	1.05E-06
Clip2	109.26	139.7	0.35	1.80E-02
Clk1	877.19	1103.05	0.33	1.69E-11
Clk2	2336.77	2703.79	0.21	6.10E-12
Cln3	15.46	2.91	-2.41	8.69E-04
Cln5	7.22	0.97	-2.89	2.09E-02
Cln6	298.93	214.4	-0.48	1.33E-06
Clock	1016.35	1202.01	0.24	2.89E-07
Clp1	168.02	245.45	0.55	9.16E-07
Clpb	735.97	598.58	-0.3	1.02E-06
Clpp	564.87	504.47	-0.16	2.33E-02
Clptm1l	421.59	332.76	-0.34	3.36E-05
Clstn1	713.3	555.89	-0.36	6.03E-09
Clta	2018.26	1877.23	-0.1	4.78E-03
Cltb	1428.66	1234.02	-0.21	9.28E-07
Clybl	71.12	32.98	-1.11	1.95E-06
Cmpk2	8.25	0	-5.53	9.12E-04
Cmtm3	58.75	94.1	0.68	3.45E-04
Cmtr1	8.25	0	-5.53	9.12E-04
Cmtr2	9.28	20.37	1.13	1.47E-02
Cnbp	8846.12	7925.09	-0.16	3.68E-22
Cnep1r1	711.24	803.28	0.18	3.15E-03
Cnga3	691.65	940.07	0.44	1.75E-16
Cngb1	10.31	2.91	-1.82	1.79E-02
Cnih2	71.12	139.7	0.97	1.08E-09
Cnnm3	456.63	385.15	-0.25	2.01E-03
Cnnm4	555.59	474.4	-0.23	1.48E-03
Cnot1	18075.7	18792.63	0.06	1.24E-06
Cnot11	786.48	653.88	-0.27	6.40E-06
Cnot3	2594.46	2455.43	-0.08	1.58E-02
Cnot4	1461.64	1579.39	0.11	7.98E-03
Cnot6	4860.11	5079.67	0.06	6.14E-03
Cnot6l	3143.87	3390.65	0.11	9.93E-05
Cnot7	1112.21	951.71	-0.22	4.93E-06
Cnot9	1342.07	1553.2	0.21	3.28E-07
Cnppd1	130.91	185.3	0.5	1.08E-04
Cnr1	1285.38	1060.37	-0.28	8.01E-10
Cntfr	1289.5	992.46	-0.38	5.16E-17
Cntnap1	942.13	1137.01	0.27	2.16E-08
Cntnap2	30.92	9.7	-1.67	4.73E-05
Coa7	52.57	26.19	-1.01	1.96E-04
Coa8	0	6.79	5.16	2.18E-03
Coasy	157.71	119.33	-0.4	4.00E-03
Cobll1	36.08	21.34	-0.76	1.74E-02
Cog1	666.91	501.56	-0.41	1.44E-10
Cog3	510.23	440.44	-0.21	4.70E-03
Cog4	1394.64	1521.18	0.13	3.44E-03
Cog5	2211.02	2736.77	0.31	3.01E-24
Coil	16.49	32.01	0.96	6.69E-03
Col18a1	24.74	40.75	0.72	1.61E-02
Col24a1	18.55	43.66	1.23	8.96E-05
Col6a2	1.03	9.7	3.23	7.83E-03
Col6a5	729.79	844.99	0.21	2.32E-04
Col9a2	15.46	30.07	0.96	8.57E-03
Colgalt1	788.54	868.28	0.14	1.58E-02
Commd1	20.62	33.95	0.72	2.93E-02
Commd3	972.02	1226.26	0.34	5.09E-13
Commd7	89.68	133.88	0.58	1.95E-04
Commd9	250.48	167.83	-0.58	1.42E-07
Comt	15.46	27.16	0.81	3.12E-02
Cop1	4566.34	4728.47	0.05	4.06E-02
Copa	18506.56	17870.99	-0.05	1.81E-05
Copb1	5976.44	5614.21	-0.09	1.47E-05
Copb2	5241.5	5013.7	-0.06	4.98E-03
Cope	1549.26	1341.71	-0.21	4.92E-07
Cops2	2531.59	2936.62	0.21	2.57E-13
Cops3	4777.65	5250.41	0.14	4.26E-10
Cops4	1011.19	891.56	-0.18	5.24E-04
Cops5	2818.14	3149.08	0.16	1.89E-08
Cops6	3678.84	3254.83	-0.18	1.16E-11
Cops7a	2600.65	2202.22	-0.24	1.21E-14
Cops9	257.69	308.51	0.26	8.10E-03
Copz1	2430.57	2271.1	-0.1	3.62E-03
Copz2	140.19	109.63	-0.35	1.72E-02
Coq3	65.97	89.25	0.44	2.25E-02
Coq9	2966.57	2831.85	-0.07	3.05E-02
Coro1a	51.54	89.25	0.79	6.37E-05
Coro1c	1153.44	1040.96	-0.15	2.63E-03
Coro2b	1298.78	1182.6	-0.14	3.56E-03
Coro6	10.31	28.13	1.45	5.37E-04
Coro7	68.03	39.78	-0.77	6.53E-04
Cotl1	110.29	70.82	-0.64	2.05E-04
Cox20	188.63	234.77	0.32	5.33E-03
Cox4i1	743.19	487.98	-0.61	5.96E-23
Cox5b	2023.41	1123.43	-0.85	1.99E-109
Cox5b-ps	22.68	35.9	0.66	3.74E-02
Cox6b1	17.52	35.9	1.03	2.17E-03
Cox6c	2.06	14.55	2.82	1.08E-03
Cox7a2	1.03	11.64	3.5	3.61E-03
Cox7a2l	1394.64	1204.92	-0.21	1.34E-06
Cox7c	244.29	152.31	-0.68	1.28E-09
Cpd	545.28	477.31	-0.19	8.22E-03
Cpeb1	1112.21	1292.23	0.22	2.01E-06
Cpeb4	3688.12	4406.39	0.26	1.20E-27
Cplane1	132.97	165.89	0.32	1.95E-02
Cplx1	59.79	23.28	-1.36	4.10E-07
Cplx2	273.16	214.4	-0.35	7.97E-04
Cpm	21.65	7.76	-1.48	1.96E-03
Cpne3	779.27	860.52	0.14	1.32E-02
Cpox	110.29	72.76	-0.6	4.74E-04
Cps1	5.15	0	-4.85	4.63E-03
Cpsf1	1811.07	1679.32	-0.11	5.41E-03
Cpsf2	318.51	248.36	-0.36	1.78E-04
Cpsf4	1836.84	1709.39	-0.1	7.77E-03
Cpsf6	3732.44	3989.23	0.1	2.04E-04
Cpsf7	1018.41	1126.34	0.15	3.62E-03
Cpt1c	41.23	59.18	0.52	2.97E-02
Cpt2	110.29	72.76	-0.6	4.74E-04
Cpxm1	12.37	0.97	-3.67	2.18E-03
Cr1l	14.43	2.91	-2.31	1.57E-03
Crabp1	105.14	58.21	-0.85	2.45E-06
Crb2	73.19	54.33	-0.43	4.24E-02
Creb3l1	7.22	15.52	1.11	3.93E-02
Crebbp	18533.36	17687.64	-0.07	4.71E-09
Crebrf	110.29	169.77	0.62	5.55E-06
Crebzf	1784.27	2023.72	0.18	4.50E-07
Creg2	8.25	0.97	-3.09	1.25E-02
Creld1	156.68	191.12	0.29	2.38E-02
Crip1	46.38	31.04	-0.58	3.37E-02
Crip2	412.31	317.24	-0.38	5.50E-06
Crkl	507.14	455.97	-0.15	4.49E-02
Crlf1	5.15	0	-4.85	4.63E-03
Crls1	740.1	1023.5	0.47	1.01E-19
Crmp1	5550.73	5193.17	-0.1	8.51E-06
Crocc	233.99	275.52	0.24	2.42E-02
Crtap	696.8	372.53	-0.9	1.05E-41
Crtc1	156.68	192.09	0.29	2.00E-02
Crtc3	375.2	422.98	0.17	3.96E-02
Cry2	359.74	407.46	0.18	3.59E-02
Cryab	241.2	177.54	-0.44	7.17E-05
Crybb3	6.18	0	-5.12	2.54E-03
Crybg2	20.62	10.67	-0.95	3.20E-02
Cs	4745.69	4203.63	-0.17	1.48E-14
Csdc2	17.52	33.95	0.95	5.24E-03
Csde1	15931.68	16500.18	0.05	5.33E-05
Csf1	12.37	0.97	-3.67	2.18E-03
Csnk1a1	13169.2	13876.92	0.08	1.57E-08
Csnk1g2	1116.33	801.34	-0.48	1.49E-22
Csnk2a2	2241.94	2591.25	0.21	2.50E-11
Cspp1	243.26	371.56	0.61	9.00E-12
Csrp1	864.82	650	-0.41	1.59E-13
Cstf2t	580.33	693.65	0.26	5.00E-05
Cstf3	1078.19	1248.57	0.21	5.20E-06
Ctbp1	1495.66	1173.87	-0.35	4.54E-17
Ctbp2	1857.46	1542.53	-0.27	5.09E-13
Ctdspl	30.92	71.79	1.22	3.93E-07
Ctdspl2	1493.6	1630.81	0.13	2.12E-03
Ctif	287.59	233.8	-0.3	3.24E-03
Ctnna2	129.88	92.16	-0.49	1.51E-03
Ctnnb1	63316.47	53302.54	-0.25	0.00E+00
Ctnnbip1	132.97	93.13	-0.51	8.63E-04
Ctnnd1	21.65	34.93	0.69	3.33E-02
Ctnnd2	365.93	289.1	-0.34	1.31E-04
Ctns	7.22	20.37	1.5	2.91E-03
Ctps	1185.39	1027.38	-0.21	1.52E-05
Ctps2	537.03	609.25	0.18	8.10E-03
Ctsb	163.89	213.43	0.38	1.43E-03
Ctsk	14.43	4.85	-1.57	9.36E-03
Cttn	3401.56	3262.59	-0.06	3.78E-02
Cttnbp2	130.91	174.63	0.42	1.80E-03
Cttnbp2nl	213.37	283.28	0.41	6.61E-05
Ctu1	8.25	0.97	-3.09	1.25E-02
Ctxn1	114.42	76.64	-0.58	5.85E-04
Cuedc1	266.97	320.15	0.26	6.46E-03
Cul3	4490.06	4899.22	0.13	3.05E-08
Cul4b	1064.79	897.38	-0.25	8.86E-07
Cul5	740.1	868.28	0.23	4.36E-05
Cul9	606.1	524.85	-0.21	2.47E-03
Cuta	50.51	32.01	-0.66	1.22E-02
Cux1	2183.18	2465.13	0.18	6.31E-08
Cwc15	598.88	498.65	-0.26	1.15E-04
Cwc22	2028.57	2781.4	0.46	1.84E-50
Cwc25	56.69	78.58	0.47	2.16E-02
Cwc27	55.66	75.67	0.44	3.39E-02
Cwf19l1	132.97	177.54	0.42	1.58E-03
Cwf19l2	48.45	12.61	-1.94	1.64E-08
Cwh43	0	5.82	4.94	3.62E-03
Cxxc4	51.54	94.1	0.87	8.07E-06
Cyb561	137.09	74.7	-0.88	2.53E-08
Cyb561d2	45.35	19.4	-1.22	5.55E-05
Cyb5r3	1037.99	827.53	-0.33	9.98E-11
Cyc1	909.14	712.08	-0.35	8.20E-11
Cycs	964.81	769.32	-0.33	5.29E-10
Cyhr1	746.28	594.7	-0.33	5.89E-08
Cyld	599.91	533.58	-0.17	1.49E-02
Cyp20a1	161.83	194.03	0.26	3.79E-02
Cyp26b1	74.22	43.66	-0.77	4.05E-04
Cyp2c52-ps	2.06	10.67	2.37	7.81E-03
Cyp2u1	51.54	32.98	-0.64	1.30E-02
Cyp46a1	5.15	20.37	1.98	4.74E-04
Cyp4f16	47.42	65.97	0.48	3.45E-02
Cyp4f37	11.34	3.88	-1.55	2.41E-02
Cyp51	272.12	171.72	-0.66	3.38E-10
Cyrib	2056.4	2334.16	0.18	4.02E-08
Cyth3	1669.86	1572.6	-0.09	3.71E-02
D130043K22Rik	11.34	0	-5.99	2.67E-04
D2hgdh	8.25	18.43	1.16	1.88E-02
D430019H16Rik	139.15	101.86	-0.45	2.68E-03
D6Ertd527e	2.06	8.73	2.08	2.33E-02
D6Wsu163e	51.54	27.16	-0.92	6.09E-04
Dact3	151.52	102.84	-0.56	1.04E-04
Dad1	2606.83	2419.54	-0.11	8.62E-04
Dap3	365.93	476.34	0.38	8.49E-07
Dapk1	438.08	505.44	0.21	6.46E-03
Daxx	59.79	31.04	-0.95	1.50E-04
Dazap2	1588.43	1416.41	-0.17	5.90E-05
Dbf4	363.86	461.79	0.34	1.23E-05
Dbi	2.06	10.67	2.37	7.81E-03
Dbn1	1393.61	1484.32	0.09	3.94E-02
Dbnl	2182.15	1986.85	-0.14	1.14E-04
Dcaf15	943.16	800.37	-0.24	1.03E-05
Dcaf17	517.45	575.29	0.15	3.27E-02
Dcaf7	1989.4	1550.29	-0.36	8.76E-24
Dcakd	228.83	185.3	-0.3	7.83E-03
Dclk2	825.65	1021.56	0.31	2.00E-09
Dcp1a	279.34	347.31	0.31	6.34E-04
Dcp2	315.42	405.52	0.36	1.72E-05
Dcps	270.06	159.1	-0.76	1.25E-12
Dctn2	2059.49	1858.79	-0.15	3.92E-05
Dctn4	397.88	453.06	0.19	2.01E-02
Dctn5	1384.33	1487.23	0.1	1.81E-02
Dcun1d5	1432.78	1754.02	0.29	2.87E-14
Dda1	205.12	161.04	-0.35	4.02E-03
Ddah2	216.46	178.51	-0.28	1.87E-02
Ddb1	9401.71	8646.88	-0.12	4.98E-14
Ddb2	1.03	6.79	2.72	3.10E-02
Ddc	0	5.82	4.94	3.62E-03
Ddhd2	821.53	731.49	-0.17	4.33E-03
Ddit3	396.85	349.25	-0.18	3.33E-02
Ddit4	246.36	164.92	-0.58	1.72E-07
Ddo	3.09	12.61	2.03	6.29E-03
Ddost	8740.98	7477.86	-0.23	1.03E-42
Ddx1	4736.42	4256.99	-0.15	1.67E-11
Ddx17	1538.95	1729.76	0.17	1.81E-05
Ddx18	138.12	94.1	-0.55	2.56E-04
Ddx19a	2260.49	2047	-0.14	2.95E-05
Ddx23	4594.17	4170.64	-0.14	2.32E-09
Ddx25	155.65	122.24	-0.35	1.33E-02
Ddx39a	1939.92	1632.75	-0.25	7.38E-12
Ddx3x	10446.92	9793.59	-0.09	1.27E-09
Ddx41	504.05	432.68	-0.22	3.57E-03
Ddx42	2253.28	2447.67	0.12	3.29E-04
Ddx47	295.83	337.61	0.19	4.38E-02
Ddx49	651.45	505.44	-0.37	1.72E-08
Ddx5	20560.9	22740.14	0.15	1.77E-47
Ddx52	407.16	460.82	0.18	2.57E-02
Ddx54	385.51	282.31	-0.45	1.92E-07
Ddx55	40.2	25.22	-0.67	2.37E-02
Ddx6	4975.56	5430.86	0.13	4.15E-09
Deaf1	369.02	292.01	-0.34	1.36E-04
Dedd	1548.23	1682.23	0.12	3.23E-03
Def6	275.22	203.73	-0.43	2.81E-05
Degs1	9.28	25.22	1.44	1.13E-03
Denn2b	102.05	148.43	0.54	2.21E-04
Dennd1a	399.94	466.64	0.22	4.77E-03
Dennd2a	415.4	480.22	0.21	7.16E-03
Dennd2c	23.71	5.82	-2.03	9.19E-05
Dennd2d	29.89	51.42	0.78	3.32E-03
Dennd4a	712.27	866.34	0.28	4.76E-07
Dennd5a	4674.57	4258.93	-0.13	6.92E-09
Dennd6a	302.02	351.19	0.22	1.80E-02
Depdc1b	63.91	37.84	-0.76	1.26E-03
Depdc5	2184.22	2573.79	0.24	4.30E-14
Derl1	304.08	391.94	0.37	2.02E-05
Derl2	139.15	111.57	-0.32	3.34E-02
Des	13.4	1.94	-2.79	1.38E-03
Desi2	242.23	298.8	0.3	2.39E-03
Det1	177.29	125.15	-0.5	1.38E-04
Dexi	65.97	91.19	0.47	1.34E-02
Dgcr6	188.63	136.79	-0.46	2.71E-04
Dgcr8	1516.27	1850.06	0.29	1.43E-14
Dgka	80.4	130	0.69	1.39E-05
Dgkd	506.11	580.15	0.2	5.15E-03
Dgkh	126.79	163.95	0.37	6.93E-03
Dgki	2284.2	2437.97	0.09	5.29E-03
Dgkq	43.29	76.64	0.82	1.38E-04
Dgkz	2018.26	2473.86	0.29	3.83E-20
Dhcr24	1971.88	1612.38	-0.29	6.39E-16
Dhcr7	377.26	331.79	-0.19	3.72E-02
Dhdds	426.74	481.19	0.17	2.71E-02
Dhfr	201	249.33	0.31	4.63E-03
Dhh	29.89	65	1.12	6.34E-06
Dhps	173.17	208.58	0.27	2.68E-02
Dhrs1	126.79	95.07	-0.42	8.22E-03
Dhrs11	4.12	12.61	1.61	1.58E-02
Dhrs13	8.25	19.4	1.23	1.13E-02
Dhx29	101.02	128.06	0.34	2.95E-02
Dhx30	2231.63	2478.71	0.15	3.23E-06
Dhx35	183.48	143.58	-0.35	6.07E-03
Dhx36	1888.38	2097.45	0.15	2.12E-05
Dhx38	2314.09	2068.34	-0.16	1.42E-06
Dhx57	375.2	431.71	0.2	1.41E-02
Dhx9	10967.46	12256.78	0.16	4.31E-31
Dicer1	1560.6	1883.05	0.27	2.25E-13
Dimt1	627.74	702.38	0.16	1.14E-02
Dip2a	3870.57	3142.29	-0.3	6.60E-33
Dip2c	463.85	414.25	-0.16	4.14E-02
Dipk1a	11.34	23.28	1.04	1.46E-02
Disp3	157.71	113.51	-0.47	7.25E-04
Dkk3	132.97	93.13	-0.51	8.63E-04
Dlc1	12.37	22.31	0.85	4.38E-02
Dld	2299.66	2456.4	0.1	4.61E-03
Dlg1	1271.98	1363.05	0.1	3.01E-02
Dlg2	5087.91	5527.87	0.12	2.09E-08
Dlg3	194.82	234.77	0.27	1.79E-02
Dlgap1	121.63	156.19	0.36	1.05E-02
Dlgap3	3874.69	4105.64	0.08	1.15E-03
Dlgap4	989.55	1064.25	0.1	4.52E-02
Dlx2	67	96.04	0.52	4.86E-03
Dmap1	137.09	105.75	-0.37	1.29E-02
Dmtf1	1510.09	1766.63	0.23	3.70E-09
Dmwd	271.09	312.39	0.2	3.74E-02
Dmxl1	2215.14	2629.09	0.25	1.50E-15
Dmxl2	1336.92	1566.78	0.23	2.26E-08
Dnah17	103.08	138.73	0.43	4.45E-03
Dnah2	6.18	18.43	1.58	3.57E-03
Dnai4	5.15	0	-4.85	4.63E-03
Dnaja1	3559.27	3067.59	-0.21	4.10E-16
Dnajb12	461.79	410.37	-0.17	3.34E-02
Dnajb14	26.8	42.69	0.67	2.06E-02
Dnajb4	150.49	203.73	0.44	3.68E-04
Dnajb9	371.08	448.21	0.27	6.95E-04
Dnajc1	407.16	512.24	0.33	8.44E-06
Dnajc15	139.15	92.16	-0.59	8.50E-05
Dnajc17	41.23	22.31	-0.89	3.35E-03
Dnajc19-ps	8.25	1.94	-2.09	2.46E-02
Dnajc2	921.51	1000.22	0.12	2.81E-02
Dnajc21	968.93	893.5	-0.12	3.27E-02
Dnajc6	287.59	348.28	0.28	2.66E-03
Dnajc7	2425.42	2734.83	0.17	1.57E-08
Dnajc8	1342.07	1613.35	0.27	3.62E-11
Dnajc9	86.59	57.24	-0.6	2.26E-03
Dnal4	131.94	81.49	-0.7	9.55E-06
Dnlz	24.74	10.67	-1.21	3.89E-03
Dnm1l	2416.14	2562.15	0.08	1.03E-02
Dnmt1	213.37	257.09	0.27	1.29E-02
Dnmt3b	42.26	25.22	-0.74	1.07E-02
Dnpep	245.32	198.88	-0.3	6.10E-03
Dnttip1	208.22	247.39	0.25	2.46E-02
Dock11	395.82	447.24	0.18	3.07E-02
Dock4	3380.95	3827.21	0.18	2.47E-12
Dock5	11.34	28.13	1.31	1.25E-03
Dock6	83.49	151.34	0.86	1.10E-08
Dock7	1631.72	1864.61	0.19	2.90E-07
Dok1	24.74	49.48	1	3.90E-04
Dok4	147.4	118.36	-0.32	2.93E-02
Dolpp1	312.33	254.18	-0.3	2.21E-03
Dop1a	979.24	1066.19	0.12	1.80E-02
Dop1b	51.54	29.1	-0.82	1.91E-03
Dot1l	694.74	764.47	0.14	2.53E-02
Dpagt1	1957.44	1646.33	-0.25	4.81E-12
Dpf1	459.73	406.49	-0.18	2.66E-02
Dph1	464.88	371.56	-0.32	3.52E-05
Dph7	4.12	12.61	1.61	1.58E-02
Dpp3	346.34	257.09	-0.43	2.57E-06
Dpy19l1	79.37	104.78	0.4	2.21E-02
Dpy19l3	69.06	49.48	-0.48	2.80E-02
Dpy19l4	195.85	260	0.41	1.40E-04
Dpy30	852.45	776.11	-0.14	1.99E-02
Dpyd	106.17	143.58	0.44	3.26E-03
Dpysl2	2785.16	2420.51	-0.2	1.70E-11
Dpysl3	8182.3	7806.74	-0.07	1.54E-04
Dpysl5	1340.01	1152.53	-0.22	1.05E-06
Dram2	56.69	75.67	0.42	4.62E-02
Drap1	341.19	287.16	-0.25	7.33E-03
Drd2	130.91	88.28	-0.57	2.71E-04
Drd4	50.51	15.52	-1.7	8.05E-08
Drg1	2051.25	2172.15	0.08	2.23E-02
Drp2	166.99	214.4	0.36	2.47E-03
Dst	3072.74	3542.96	0.21	9.63E-15
Dtd1	15.46	3.88	-1.99	2.07E-03
Dtl	2002.8	2178.94	0.12	5.90E-04
Dtwd1	34.02	53.36	0.65	1.13E-02
Dtwd2	10.31	19.4	0.91	4.72E-02
Dtx2	169.05	135.82	-0.32	1.91E-02
Dtx4	609.19	508.35	-0.26	1.20E-04
Duox2	43.29	23.28	-0.89	2.39E-03
Dus3l	111.32	82.46	-0.43	1.03E-02
Dus4l	27.83	51.42	0.89	1.08E-03
Dusp10	137.09	85.37	-0.68	8.66E-06
Dusp12	97.92	51.42	-0.93	1.03E-06
Dusp4	360.77	234.77	-0.62	7.35E-12
Dusp9	39.17	16.49	-1.25	1.59E-04
Dvl1	1732.74	1574.54	-0.14	5.02E-04
Dvl3	2099.69	1891.78	-0.15	2.33E-05
Dync1h1	14800.92	13307.44	-0.15	1.58E-34
Dync1li1	629.8	542.31	-0.22	1.32E-03
Dync1li2	875.13	993.43	0.18	5.57E-04
Dync2h1	392.73	442.38	0.17	3.63E-02
Dynll1	10469.6	9638.37	-0.12	3.32E-15
Dynll2	2402.74	2207.07	-0.12	2.51E-04
Dynlt3	11.34	39.78	1.81	1.59E-06
Dyrk1a	754.53	881.86	0.22	5.84E-05
Dyrk1b	171.11	205.67	0.27	2.98E-02
Dysf	93.8	130	0.47	2.62E-03
Dzank1	12.37	24.25	0.97	1.82E-02
Dzip3	964.81	1149.62	0.25	1.62E-07
E230016M11Rik	0	7.76	5.36	1.37E-03
E2f1	559.71	377.39	-0.57	1.45E-15
E2f2	265.94	322.09	0.28	3.91E-03
E2f3	639.08	774.17	0.28	3.52E-06
E2f4	1317.33	1234.02	-0.09	4.48E-02
E2f8	53.6	77.61	0.53	9.93E-03
E430024I08Rik	14.43	0.97	-3.89	1.02E-03
ENSMUSG00000095041	106.17	79.55	-0.42	1.61E-02
ENSMUSG00002074904	28.86	2.91	-3.31	8.97E-07
ENSMUSG00002075045	6.18	0	-5.12	2.54E-03
ENSMUSG00002075068	0	9.7	5.68	6.02E-04
ENSMUSG00002075180	14.43	32.01	1.15	1.70E-03
ENSMUSG00002075501	6.18	0.97	-2.67	3.63E-02
ENSMUSG00002075524	84.52	113.51	0.43	1.12E-02
ENSMUSG00002075532	11.34	0.97	-3.55	3.24E-03
ENSMUSG00002075711	23.71	10.67	-1.15	6.69E-03
ENSMUSG00002075808	15.46	3.88	-1.99	2.07E-03
ENSMUSG00002076160	2.06	13.58	2.72	1.74E-03
ENSMUSG00002076445	17.52	3.88	-2.17	6.10E-04
ENSMUSG00002076463	13.4	30.07	1.17	2.17E-03
Ebna1bp2	104.11	81.49	-0.35	4.36E-02
Ecd	63.91	99.92	0.64	4.30E-04
Ecel1	41.23	20.37	-1.02	9.79E-04
Echs1	137.09	214.4	0.65	9.62E-08
Eci2	0	6.79	5.16	2.18E-03
Ecpas	2871.74	3182.07	0.15	1.96E-07
Ecscr	21.65	10.67	-1.02	1.92E-02
Ect2	973.05	1123.43	0.21	2.55E-05
Eda	91.74	120.3	0.39	1.61E-02
Edc4	2352.23	2147.9	-0.13	1.01E-04
Edem3	969.96	1095.29	0.18	4.97E-04
Edf1	448.39	324.03	-0.47	3.90E-09
Eea1	1074.07	1234.99	0.2	1.70E-05
Eef1a1	42519.53	37708.47	-0.17	3.65E-125
Eef1a2	4503.46	3713.71	-0.28	4.95E-33
Eef1b2	2127.52	1536.71	-0.47	3.34E-41
Eef1d	494.77	430.74	-0.2	8.94E-03
Eef1g	13471.22	12436.26	-0.12	3.39E-18
Eef2	21666.92	18074.72	-0.26	9.13E-141
Eefsec	201	156.19	-0.36	3.04E-03
Efemp2	302.02	222.16	-0.44	6.90E-06
Efhc1	3.09	14.55	2.23	2.15E-03
Efhd2	1462.67	997.31	-0.55	5.22E-38
Efl1	213.37	342.46	0.68	4.85E-13
Efnb3	29.89	58.21	0.96	1.76E-04
Efr3a	909.14	1055.52	0.22	2.28E-05
Efr3b	157.71	200.82	0.35	4.64E-03
Egfl6	1.03	11.64	3.5	3.61E-03
Egln1	1632.75	1445.51	-0.18	1.38E-05
Egln2	1154.47	990.52	-0.22	4.70E-06
Egr2	0	17.46	6.53	5.33E-05
Egr3	18.55	46.57	1.33	1.84E-05
Ehd1	1377.12	1051.63	-0.39	3.96E-19
Ehd4	203.06	151.34	-0.42	5.23E-04
Ehhadh	10.31	3.88	-1.41	4.46E-02
Ehmt2	1287.44	1065.22	-0.27	1.41E-09
Eif1-ps1	7.22	1.94	-1.89	4.64E-02
Eif1b	246.36	191.12	-0.37	8.79E-04
Eif2ak2	2.06	8.73	2.08	2.33E-02
Eif2b2	968.93	762.53	-0.35	4.34E-11
Eif2b3	473.13	382.24	-0.31	7.15E-05
Eif2b4	530.85	470.52	-0.17	1.89E-02
Eif2s1	3237.67	3476.99	0.1	2.06E-04
Eif2s2	2503.76	2697	0.11	7.29E-04
Eif2s3x	11396.26	10735.6	-0.09	4.80E-09
Eif3b	3373.73	3509.98	0.06	4.61E-02
Eif3c	29864.68	25569.08	-0.22	2.39E-144
Eif3d	9517.16	8315.09	-0.19	3.02E-35
Eif3e	2336.77	2808.56	0.27	6.55E-19
Eif3f	5151.82	4304.52	-0.26	4.84E-33
Eif3g	480.34	368.65	-0.38	6.22E-07
Eif3h	4813.73	5171.83	0.1	3.57E-06
Eif3i	3980.86	3503.18	-0.18	1.43E-13
Eif3j1	436.02	518.06	0.25	8.35E-04
Eif3j2	20.62	5.82	-1.82	6.00E-04
Eif3k	2832.57	2420.51	-0.23	2.47E-14
Eif3l	3154.18	2680.5	-0.23	5.87E-17
Eif3m	1102.93	1328.13	0.27	1.79E-09
Eif4a1	8390.52	7458.46	-0.17	5.61E-24
Eif4a2	2990.28	3228.63	0.11	1.18E-04
Eif4e2	1569.87	1725.88	0.14	6.07E-04
Eif4enif1	765.87	640.29	-0.26	1.64E-05
Eif4g1	11034.46	11686.34	0.08	1.31E-08
Eif4g2	131709.52	135353.31	0.04	9.73E-22
Eif4g3	4202.48	4437.43	0.08	1.50E-03
Eif5	3523.19	3104.46	-0.18	6.99E-12
Eif5a	57438.98	49704.28	-0.21	4.26E-242
Eif5b	3532.47	3943.63	0.16	3.13E-10
Eif6	503.02	384.18	-0.39	1.92E-07
Elapor1	218.52	268.73	0.3	4.65E-03
Elavl2	667.94	608.28	-0.13	4.19E-02
Elf2	447.36	524.85	0.23	1.87E-03
Elfn2	551.47	455.97	-0.27	1.25E-04
Elk3	1862.61	1966.48	0.08	4.10E-02
Elmod2	136.06	107.69	-0.34	2.59E-02
Elmod3	16.49	28.13	0.77	3.63E-02
Eln	79.37	38.81	-1.03	1.90E-06
Elob	2345.02	1789.91	-0.39	2.22E-32
Elof1	123.69	64.03	-0.95	1.61E-08
Elovl5	38.14	62.09	0.7	3.16E-03
Emc10	554.56	472.46	-0.23	1.28E-03
Emc2	1168.9	1352.38	0.21	2.26E-06
Emc3	1383.3	1244.69	-0.15	6.36E-04
Emc7	499.93	603.43	0.27	7.15E-05
Emc8	152.55	106.72	-0.52	3.17E-04
Eme2	102.05	138.73	0.44	3.31E-03
Emilin1	153.59	118.36	-0.38	7.95E-03
Eml4	2279.05	2446.7	0.1	2.26E-03
Eml5	2178.03	2773.64	0.35	6.06E-31
Eml6	921.51	1049.69	0.19	2.52E-04
Emp3	7.22	0.97	-2.89	2.09E-02
Emsy	5420.85	6313.69	0.22	1.78E-29
Enc1	1331.76	1202.01	-0.15	1.18E-03
Endod1	6.18	0.97	-2.67	3.63E-02
Endov	12.37	3.88	-1.67	1.30E-02
Eng	57.72	39.78	-0.54	2.63E-02
Enkd1	2.06	12.61	2.61	2.83E-03
Eno1	3535.56	2930.8	-0.27	1.04E-24
Eno1b	941.1	566.56	-0.73	7.46E-40
Eno2	645.27	540.37	-0.26	1.01E-04
Eno3	185.54	147.46	-0.33	9.64E-03
Enoph1	199.97	154.25	-0.37	2.37E-03
Enox1	149.46	193.06	0.37	3.39E-03
Enox2	54.63	106.72	0.97	1.66E-07
Enpp1	235.02	179.48	-0.39	5.78E-04
Enpp4	38.14	24.25	-0.65	3.26E-02
Entpd3	120.6	156.19	0.37	8.11E-03
Entr1	36.08	19.4	-0.89	5.84E-03
Epas1	27.83	12.61	-1.14	3.38E-03
Epb41	691.65	756.71	0.13	3.72E-02
Epb41l1	2658.37	2306.03	-0.21	2.82E-11
Epb41l2	2731.56	3100.58	0.18	1.54E-10
Epb41l3	509.2	453.06	-0.17	2.64E-02
Epc1	689.59	623.8	-0.14	2.59E-02
Epc2	478.28	556.86	0.22	2.26E-03
Epg5	226.77	321.12	0.5	1.73E-07
Epha10	23.71	7.76	-1.61	5.90E-04
Ephb4	261.82	217.31	-0.27	1.19E-02
Ephx1	208.22	172.69	-0.27	2.55E-02
Epn1	630.84	491.86	-0.36	5.57E-08
Eprs	5338.39	5690.86	0.09	1.58E-05
Eps15l1	921.51	1037.08	0.17	1.02E-03
Erbb2	1.03	6.79	2.72	3.10E-02
Erbb3	279.34	217.31	-0.36	4.30E-04
Erbin	2690.33	3053.04	0.18	2.36E-10
Erc2	685.47	765.44	0.16	9.23E-03
Ercc1	42.26	23.28	-0.86	3.72E-03
Ercc3	290.68	213.43	-0.45	9.41E-06
Ercc6	750.41	822.68	0.13	2.55E-02
Erf	1839.94	1539.62	-0.26	5.71E-12
Erg28	552.5	439.47	-0.33	3.43E-06
Ergic1	5051.84	4382.13	-0.21	7.42E-21
Ergic2	508.17	596.64	0.23	8.12E-04
Erh	1777.06	1474.62	-0.27	1.40E-12
Erlin1	619.5	785.82	0.34	5.87E-09
Erlin2	1589.46	1489.17	-0.09	2.67E-02
Ermard	0	4.85	4.68	6.46E-03
Esco2	78.34	156.19	1	4.26E-11
Esf1	1187.45	1322.3	0.16	6.91E-04
Espl1	633.93	748.95	0.24	8.10E-05
Espn	114.42	84.4	-0.44	8.25E-03
Esrra	108.23	139.7	0.37	1.39E-02
Ess2	134	104.78	-0.35	2.00E-02
Esyt1	1005.01	823.65	-0.29	2.55E-08
Etfb	59.79	32.98	-0.86	4.96E-04
Etfdh	121.63	87.31	-0.48	3.04E-03
Etnk2	8.25	16.49	1	4.96E-02
Etv1	1186.42	1437.75	0.28	8.18E-11
Etv4	1049.33	1223.35	0.22	2.33E-06
Eva1b	35.05	18.43	-0.93	5.12E-03
Evi5l	561.77	666.49	0.25	1.47E-04
Evpl	11.34	2.91	-1.96	9.53E-03
Ewsr1	17882.94	17500.4	-0.03	1.18E-02
Exd2	223.68	262.91	0.23	3.00E-02
Exoc4	919.45	1081.71	0.23	2.75E-06
Exoc6b	653.51	756.71	0.21	5.26E-04
Exoc8	5.15	14.55	1.5	1.29E-02
Exog	7.22	1.94	-1.89	4.64E-02
Exosc5	62.88	87.31	0.47	1.44E-02
Exosc7	818.44	719.85	-0.19	1.58E-03
Ext1	3554.12	4044.52	0.19	5.15E-14
Extl1	39.17	56.27	0.52	3.38E-02
Extl3	375.2	325	-0.21	1.94E-02
Eya1	5.15	0	-4.85	4.63E-03
Ezh1	178.32	216.34	0.28	1.88E-02
Ezh2	2847	3086.02	0.12	7.44E-05
Ezr	734.94	617.98	-0.25	4.60E-05
F5	54.63	36.87	-0.57	2.30E-02
F7	0	6.79	5.16	2.18E-03
F8	49.48	74.7	0.59	5.19E-03
F830112A20Rik	0	5.82	4.94	3.62E-03
F8a	196.88	152.31	-0.37	2.86E-03
Faah	178.32	218.28	0.29	1.34E-02
Fabp5	13.4	1.94	-2.79	1.38E-03
Fads2	2733.62	2609.68	-0.07	3.87E-02
Faim2	266.97	186.27	-0.52	8.80E-07
Fam102a	190.69	226.04	0.25	3.49E-02
Fam104a	89.68	56.27	-0.67	5.06E-04
Fam107b	76.28	44.63	-0.77	2.90E-04
Fam110a	2.06	8.73	2.08	2.33E-02
Fam110d	15.46	5.82	-1.41	1.23E-02
Fam114a1	13.4	28.13	1.07	5.60E-03
Fam117a	246.36	183.36	-0.43	1.08E-04
Fam122b	54.63	86.34	0.66	8.79E-04
Fam124a	72.15	118.36	0.71	2.20E-05
Fam126b	172.14	123.21	-0.48	3.14E-04
Fam133b	163.89	218.28	0.41	4.66E-04
Fam135a	786.48	1063.28	0.44	5.27E-18
Fam13b	1029.75	1175.81	0.19	7.23E-05
Fam160a2	658.67	785.82	0.25	1.76E-05
Fam167b	0	4.85	4.68	6.46E-03
Fam168a	483.43	581.12	0.27	1.42E-04
Fam171a1	262.85	205.67	-0.35	8.74E-04
Fam171a2	101.02	67.91	-0.57	1.43E-03
Fam189a2	12.37	1.94	-2.67	2.38E-03
Fam193a	1235.9	1362.08	0.14	1.93E-03
Fam193b	463.85	527.76	0.19	1.22E-02
Fam199x	2722.28	2491.33	-0.13	4.09E-05
Fam204a	309.23	463.73	0.58	1.76E-13
Fam20b	961.71	1053.57	0.13	1.14E-02
Fam222a	102.05	76.64	-0.41	1.94E-02
Fam241a	8.25	0	-5.53	9.12E-04
Fam32a	116.48	87.31	-0.42	1.15E-02
Fam43b	11.34	21.34	0.91	3.65E-02
Fam50a	1026.65	942.01	-0.12	1.88E-02
Fam53c	407.16	356.04	-0.19	2.30E-02
Fam71f2	1.03	7.76	2.91	1.90E-02
Fam72a	407.16	499.62	0.3	9.39E-05
Fam76a	145.34	195	0.42	7.33E-04
Fam78a	2.06	7.76	1.91	4.10E-02
Fam83d	14.43	3.88	-1.89	3.76E-03
Fam8a1	659.7	768.35	0.22	2.70E-04
Fam98a	1274.04	1438.72	0.18	5.28E-05
Fam98b	168.02	201.79	0.26	3.24E-02
Fancc	12.37	25.22	1.03	1.14E-02
Fanci	215.43	258.06	0.26	1.60E-02
Fancl	8.25	1.94	-2.09	2.46E-02
Far1	1800.77	2144.99	0.25	2.58E-13
Farp2	142.25	191.12	0.43	7.89E-04
Farsa	869.98	706.26	-0.3	6.65E-08
Fasn	4064.35	3590.5	-0.18	4.31E-13
Fastk	359.74	278.43	-0.37	3.71E-05
Fat1	346.34	302.68	-0.19	3.64E-02
Fau	8599.77	8234.57	-0.06	3.60E-04
Faxc	287.59	429.77	0.58	2.25E-12
Fbf1	28.86	43.66	0.6	3.59E-02
Fbl	671.04	484.1	-0.47	2.02E-13
Fbln5	11.34	1.94	-2.55	4.11E-03
Fbp2	210.28	129.03	-0.7	7.89E-09
Fbrs	1915.18	2225.51	0.22	1.71E-10
Fbxl17	542.19	649.03	0.26	8.03E-05
Fbxl20	1804.89	2044.09	0.18	5.36E-07
Fbxl22	5.15	0	-4.85	4.63E-03
Fbxl7	29.89	18.43	-0.7	4.64E-02
Fbxo10	265.94	211.49	-0.33	1.77E-03
Fbxo16	3.09	16.49	2.42	7.42E-04
Fbxo21	580.33	411.34	-0.5	8.30E-13
Fbxo22	487.56	568.5	0.22	1.82E-03
Fbxo24	6.18	0.97	-2.67	3.63E-02
Fbxo30	814.31	963.35	0.24	5.16E-06
Fbxo31	694.74	557.83	-0.32	4.72E-07
Fbxo32	53.6	72.76	0.44	3.90E-02
Fbxo34	13.4	4.85	-1.47	1.73E-02
Fbxo8	212.34	256.12	0.27	1.26E-02
Fbxw7	574.14	689.77	0.26	3.14E-05
Fbxw9	157.71	194.03	0.3	1.74E-02
Fcho2	438.08	540.37	0.3	2.86E-05
Fchsd2	1279.19	1463.95	0.19	5.34E-06
Fdft1	227.8	143.58	-0.67	1.08E-08
Fdxr	101.02	58.21	-0.8	1.49E-05
Fem1b	2192.46	1948.05	-0.17	7.70E-07
Fen1	1026.65	845.96	-0.28	4.35E-08
Fer	553.53	727.61	0.39	1.35E-10
Fermt2	695.77	865.37	0.31	1.91E-08
Fezf2	6.18	28.13	2.19	1.35E-05
Ffar3	164.92	114.48	-0.53	1.25E-04
Ffar4	54.63	13.58	-2.01	8.94E-10
Fgd2	30.92	19.4	-0.67	4.99E-02
Fgd4	119.57	148.43	0.31	3.18E-02
Fgf1	8.25	1.94	-2.09	2.46E-02
Fgf14	73.19	105.75	0.53	2.50E-03
Fgf17	37.11	66.94	0.85	2.69E-04
Fgf9	10.31	26.19	1.35	1.55E-03
Fgfr1op2	241.2	289.1	0.26	1.01E-02
Fgfr2	0	6.79	5.16	2.18E-03
Fh1	673.1	593.73	-0.18	5.41E-03
Fhl3	80.4	32.98	-1.29	1.17E-08
Fignl1	173.17	204.7	0.24	4.95E-02
Filip1	18.55	35.9	0.95	4.11E-03
Fiz1	117.51	79.55	-0.56	6.68E-04
Fkbp1a	5008.54	4570.34	-0.13	3.49E-09
Fkbp3	2286.26	2701.85	0.24	3.10E-15
Fkbp4	2965.54	2665.95	-0.15	1.82E-07
Fkbp7	7.22	26.19	1.86	1.05E-04
Fkbp8	666.91	472.46	-0.5	1.25E-14
Fkbp9	988.51	891.56	-0.15	5.27E-03
Flii	878.22	756.71	-0.21	1.27E-04
Flna	4535.42	4348.18	-0.06	1.41E-02
Flnc	4665.29	4380.19	-0.09	1.33E-04
Flvcr1	190.69	130	-0.55	1.36E-05
Flywch1	92.77	123.21	0.41	1.07E-02
Fmr1	2791.34	3034.61	0.12	4.49E-05
Fnbp1	69.06	46.57	-0.57	9.68E-03
Fnbp4	960.68	1069.1	0.15	2.62E-03
Fndc3b	1405.98	1234.99	-0.19	1.86E-05
Fnip1	1923.43	2325.43	0.27	1.12E-16
Fntb	306.14	348.28	0.19	4.56E-02
Focad	362.83	427.83	0.24	3.95E-03
Folr1	405.1	337.61	-0.26	1.90E-03
Fos	53.6	94.1	0.81	2.58E-05
Fosl2	907.08	987.61	0.12	2.32E-02
Foxb2	8.25	1.94	-2.09	2.46E-02
Foxc1	576.2	404.55	-0.51	2.55E-13
Foxc2	39.17	0	-7.78	8.36E-07
Foxd1	4965.25	5155.34	0.05	2.01E-02
Foxd2	13.4	0	-6.23	1.33E-04
Foxd4	7.22	67.91	3.23	3.37E-14
Foxl1	51.54	16.49	-1.64	1.09E-07
Foxn4	7.22	17.46	1.28	1.42E-02
Foxo3	3613.9	3384.83	-0.09	5.36E-04
Foxp1	1445.15	1567.75	0.12	5.39E-03
Foxred1	207.19	119.33	-0.8	1.58E-10
Fra10ac1	34.02	49.48	0.54	4.10E-02
Frmd4a	2463.56	2596.1	0.08	2.21E-02
Frmd6	38.14	22.31	-0.77	1.25E-02
Frmpd1	156.68	125.15	-0.32	2.09E-02
Fsbp	32.98	67.91	1.04	1.30E-05
Fscn1	2232.66	1458.12	-0.61	6.65E-70
Fscn3	2.06	13.58	2.72	1.74E-03
Fsd1l	545.28	673.28	0.3	2.15E-06
Fstl1	281.4	241.57	-0.22	3.33E-02
Fth1	20563.99	18435.62	-0.16	2.00E-50
Ftl1-ps1	10.31	1.94	-2.41	7.30E-03
Fto	674.13	536.49	-0.33	2.45E-07
Fubp1	4642.62	4956.46	0.09	4.07E-05
Fundc1	69.06	47.54	-0.54	1.40E-02
Furin	918.42	822.68	-0.16	4.14E-03
Fus	10976.74	11739.69	0.1	1.65E-11
Fut10	3.09	16.49	2.42	7.42E-04
Fuz	19.58	6.79	-1.53	2.70E-03
Fxyd5	0	4.85	4.68	6.46E-03
Fxyd6	15.46	3.88	-1.99	2.07E-03
Fyco1	516.42	617.98	0.26	1.26E-04
Fzd1	333.97	267.76	-0.32	6.56E-04
Fzd2	425.71	352.16	-0.27	8.88E-04
Fzd7	74.22	31.04	-1.26	7.77E-08
G2e3	143.28	106.72	-0.43	3.90E-03
G3bp1	2298.63	1988.79	-0.21	3.63E-10
G3bp2	3867.47	3688.48	-0.07	1.07E-02
Gaa	252.54	190.15	-0.41	1.62E-04
Gabarap	2301.72	2431.18	0.08	2.07E-02
Gabarapl2	2895.45	3021.02	0.06	4.74E-02
Gabbr1	708.14	929.4	0.39	3.41E-13
Gabrb3	735.97	946.86	0.36	9.17E-12
Gabrr2	41.23	27.16	-0.6	3.90E-02
Gadd45a	26.8	41.72	0.64	2.92E-02
Gadd45gip1	17.52	4.85	-1.85	1.51E-03
Galk1	429.83	367.68	-0.23	6.14E-03
Galns	28.86	47.54	0.72	8.89E-03
Galnt16	10.31	2.91	-1.82	1.79E-02
Galnt2	1270.95	1029.32	-0.3	2.03E-11
Galr3	8.25	0.97	-3.09	1.25E-02
Galt	522.6	411.34	-0.35	2.39E-06
Ganc	32.98	20.37	-0.7	3.63E-02
Gap43	3309.82	3007.44	-0.14	7.35E-07
Gapdh	19052.87	17384.95	-0.13	3.03E-33
Gar1	54.63	35.9	-0.61	1.55E-02
Garem1	328.82	398.73	0.28	1.15E-03
Garem2	325.73	242.54	-0.43	6.79E-06
Garnl3	875.13	1042.9	0.25	6.64E-07
Gars	13313.51	12575.96	-0.08	1.37E-09
Gas2l3	77.31	116.42	0.59	4.29E-04
Gas5	1.03	7.76	2.91	1.90E-02
Gas8	445.3	376.42	-0.24	2.62E-03
Gata2	1045.21	909.02	-0.2	8.30E-05
Gata3	925.64	797.46	-0.22	7.96E-05
Gatad2a	850.39	719.85	-0.24	2.29E-05
Gatb	115.45	168.8	0.55	5.97E-05
Gatd3a	29.89	13.58	-1.14	2.39E-03
Gba	244.29	172.69	-0.5	6.24E-06
Gba2	415.4	520.97	0.33	9.31E-06
Gbe1	75.25	47.54	-0.66	1.80E-03
Gcc1	208.22	160.07	-0.38	1.65E-03
Gch1	236.05	145.52	-0.7	1.13E-09
Gcn1	3590.19	3334.38	-0.11	8.62E-05
Gdap1l1	578.27	660.67	0.19	3.50E-03
Gde1	23.71	11.64	-1.03	1.35E-02
Gdf15	3.09	13.58	2.13	3.62E-03
Gdf6	11.34	0.97	-3.55	3.24E-03
Gdf7	15.46	4.85	-1.67	5.08E-03
Gdi2	739.07	594.7	-0.31	2.48E-07
Gdpd5	458.7	375.45	-0.29	2.52E-04
Gem	180.39	149.4	-0.27	3.74E-02
Gemin5	595.79	533.58	-0.16	2.30E-02
Get1	127.82	97.01	-0.4	1.10E-02
Get3	2801.65	2355.51	-0.25	5.16E-17
Get4	47.42	29.1	-0.7	9.86E-03
Gfm1	355.62	303.65	-0.23	1.23E-02
Gfod1	65.97	35.9	-0.88	1.75E-04
Gfod2	53.6	95.07	0.83	1.71E-05
Gfpt1	959.65	1050.66	0.13	1.21E-02
Gfra1	86.59	65	-0.41	3.24E-02
Gfus	246.36	207.61	-0.25	2.57E-02
Gga1	798.85	710.14	-0.17	4.36E-03
Gga2	637.02	516.12	-0.3	4.14E-06
Gga3	336.03	287.16	-0.23	1.57E-02
Ggcx	898.84	1080.74	0.27	9.55E-08
Ggnbp2	1981.15	1831.63	-0.11	2.41E-03
Ggps1	24.74	10.67	-1.21	3.89E-03
Ggt7	652.48	744.1	0.19	2.17E-03
Ghdc	23.71	9.7	-1.29	3.17E-03
Gigyf1	2551.17	3151.99	0.31	2.04E-27
Gigyf2	3420.12	3801.02	0.15	3.55E-09
Gimap8	5.15	0	-4.85	4.63E-03
Ginm1	46.38	68.88	0.57	1.00E-02
Gins1	154.62	185.3	0.26	4.35E-02
Gins2	15.46	4.85	-1.67	5.08E-03
Gins4	397.88	493.8	0.31	4.07E-05
Gipc1	271.09	212.46	-0.35	7.75E-04
Git1	2165.66	1999.46	-0.12	1.19E-03
Gja4	0	9.7	5.68	6.02E-04
Gla	7.22	1.94	-1.89	4.64E-02
Glcci1	7.22	18.43	1.35	8.37E-03
Glce	726.7	829.47	0.19	1.06E-03
Glg1	4257.11	4496.61	0.08	1.30E-03
Glis1	10.31	20.37	0.98	3.00E-02
Glis2	877.19	1062.31	0.28	3.83E-08
Glis3	14.43	4.85	-1.57	9.36E-03
Glmn	28.86	16.49	-0.81	2.55E-02
Glrx	4.12	10.67	1.37	4.77E-02
Glrx2	1.03	6.79	2.72	3.10E-02
Glrx5	1034.9	805.22	-0.36	8.59E-13
Gls	3489.18	3302.37	-0.08	4.64E-03
Glt8d1	172.14	113.51	-0.6	8.29E-06
Gltp	170.08	87.31	-0.96	1.21E-11
Glul	1009.13	878.95	-0.2	1.34E-04
Glyctk	112.35	81.49	-0.46	5.86E-03
Gm10036	10.31	19.4	0.91	4.72E-02
Gm10051	5.15	0	-4.85	4.63E-03
Gm10053	12.37	1.94	-2.67	2.38E-03
Gm10060	51.54	27.16	-0.92	6.09E-04
Gm10073	11.34	26.19	1.21	3.43E-03
Gm10080	14.43	27.16	0.91	1.72E-02
Gm10095	459.73	340.52	-0.43	3.33E-08
Gm10123	5196.14	5016.61	-0.05	2.97E-02
Gm10130	16.49	37.84	1.2	3.96E-04
Gm10132	7.22	0.97	-2.89	2.09E-02
Gm10155	3.09	14.55	2.23	2.15E-03
Gm10171	4.12	10.67	1.37	4.77E-02
Gm10177	40.2	25.22	-0.67	2.37E-02
Gm10226	1.03	8.73	3.08	1.21E-02
Gm10232	8.25	27.16	1.72	1.51E-04
Gm10288	194.82	273.58	0.49	2.86E-06
Gm10293	1.03	6.79	2.72	3.10E-02
Gm10318	8.25	0.97	-3.09	1.25E-02
Gm10335	12.37	25.22	1.03	1.14E-02
Gm10356	7.22	19.4	1.43	4.92E-03
Gm10434	26.8	13.58	-0.98	1.11E-02
Gm10461	0	4.85	4.68	6.46E-03
Gm10501	514.36	634.47	0.3	4.98E-06
Gm10557	497.87	555.89	0.16	2.89E-02
Gm10644	2.06	10.67	2.37	7.81E-03
Gm10705	4.12	12.61	1.61	1.58E-02
Gm10736	1931.67	1480.44	-0.38	5.46E-26
Gm10800	2.06	12.61	2.61	2.83E-03
Gm11127	196.88	106.72	-0.88	9.15E-12
Gm11196	32.98	18.43	-0.84	1.29E-02
Gm11353	7.22	0.97	-2.89	2.09E-02
Gm11427	1.03	9.7	3.23	7.83E-03
Gm11575	10.31	28.13	1.45	5.37E-04
Gm11585	46.38	25.22	-0.88	1.92E-03
Gm11652	22.68	48.51	1.1	1.53E-04
Gm11696	38.14	60.15	0.66	6.33E-03
Gm11703	0	4.85	4.68	6.46E-03
Gm11839	38.14	75.67	0.99	9.50E-06
Gm11868	78.34	49.48	-0.66	1.42E-03
Gm11942	627.74	462.76	-0.44	3.23E-11
Gm11973	7.22	1.94	-1.89	4.64E-02
Gm12034	28.86	6.79	-2.09	1.00E-05
Gm12117	0	12.61	6.06	2.12E-04
Gm12166	8.25	21.34	1.37	3.99E-03
Gm12174	9.28	29.1	1.65	1.25E-04
Gm12191	393.76	342.46	-0.2	2.00E-02
Gm12229	17.52	43.66	1.32	3.92E-05
Gm12236	1.03	10.67	3.37	5.24E-03
Gm12251	23.71	0.97	-4.61	6.24E-05
Gm12258	0	9.7	5.68	6.02E-04
Gm12308	1.03	7.76	2.91	1.90E-02
Gm12346	51.54	71.79	0.48	2.64E-02
Gm12592	1.03	6.79	2.72	3.10E-02
Gm12917	15.46	5.82	-1.41	1.23E-02
Gm12960	12.37	4.85	-1.35	3.15E-02
Gm12966	22.68	35.9	0.66	3.74E-02
Gm12988	0	7.76	5.36	1.37E-03
Gm12992	3.09	9.7	1.65	3.37E-02
Gm13092	4.12	11.64	1.5	2.76E-02
Gm13135	11.34	23.28	1.04	1.46E-02
Gm13194	0	7.76	5.36	1.37E-03
Gm13341	0	5.82	4.94	3.62E-03
Gm13349	14.43	30.07	1.06	4.42E-03
Gm13363	6.18	0	-5.12	2.54E-03
Gm13370	9.28	0.97	-3.26	7.73E-03
Gm13394	741.13	625.74	-0.24	6.56E-05
Gm13413	7.22	0.97	-2.89	2.09E-02
Gm13436	389.63	311.42	-0.32	1.70E-04
Gm13511	0	4.85	4.68	6.46E-03
Gm13688	9.28	2.91	-1.67	3.35E-02
Gm13689	8.25	1.94	-2.09	2.46E-02
Gm13736	391.7	326.94	-0.26	2.48E-03
Gm13771	6.18	20.37	1.72	1.19E-03
Gm13868	16.49	32.01	0.96	6.69E-03
Gm13889	45.35	15.52	-1.55	1.88E-06
Gm14131	0	5.82	4.94	3.62E-03
Gm14150	1771.9	1614.32	-0.13	6.24E-04
Gm14253	8.25	1.94	-2.09	2.46E-02
Gm14267	25.77	67.91	1.4	4.94E-08
Gm14295	140.19	191.12	0.45	4.32E-04
Gm14303	15.46	4.85	-1.67	5.08E-03
Gm14305	20.62	36.87	0.84	8.96E-03
Gm14322	15.46	32.01	1.05	3.49E-03
Gm14325	61.85	81.49	0.4	4.73E-02
Gm14326	56.69	97.01	0.78	4.07E-05
Gm14335	20.62	10.67	-0.95	3.20E-02
Gm14409	12.37	22.31	0.85	4.38E-02
Gm14411	0	9.7	5.68	6.02E-04
Gm14412	78.34	113.51	0.53	1.56E-03
Gm14419	1.03	6.79	2.72	3.10E-02
Gm14480	0	4.85	4.68	6.46E-03
Gm14539	11.34	0.97	-3.55	3.24E-03
Gm14584	82.46	111.57	0.44	1.00E-02
Gm14639	2.06	21.34	3.37	5.04E-05
Gm14681	55.66	111.57	1	3.11E-08
Gm14964	17.52	8.73	-1.01	3.94E-02
Gm15047	3.09	9.7	1.65	3.37E-02
Gm15190	5.15	0	-4.85	4.63E-03
Gm15191	0	10.67	5.81	4.16E-04
Gm15361	11.34	37.84	1.74	5.01E-06
Gm15442	0	4.85	4.68	6.46E-03
Gm15452	8.25	23.28	1.5	1.39E-03
Gm15455	1.03	9.7	3.23	7.83E-03
Gm15459	3606.69	3157.81	-0.19	2.77E-13
Gm15466	28.86	14.55	-0.99	7.78E-03
Gm15501	16.49	6.79	-1.28	1.57E-02
Gm15587	5.15	0	-4.85	4.63E-03
Gm15644	0	10.67	5.81	4.16E-04
Gm15710	4.12	13.58	1.72	8.99E-03
Gm15733	7.22	18.43	1.35	8.37E-03
Gm15772	477.25	302.68	-0.66	4.87E-17
Gm15801	26.8	42.69	0.67	2.06E-02
Gm15853	2.06	13.58	2.72	1.74E-03
Gm15946	12.37	3.88	-1.67	1.30E-02
Gm15989	35.05	51.42	0.55	3.31E-02
Gm16074	140.19	192.09	0.45	3.35E-04
Gm16092	34.02	55.3	0.7	5.62E-03
Gm16279	6.18	0.97	-2.67	3.63E-02
Gm16425	11.34	2.91	-1.96	9.53E-03
Gm16439	5.15	13.58	1.4	2.22E-02
Gm16464	5.15	19.4	1.91	8.25E-04
Gm16465	0	4.85	4.68	6.46E-03
Gm16536	32.98	51.42	0.64	1.42E-02
Gm16794	1.03	6.79	2.72	3.10E-02
Gm17538	0	8.73	5.53	8.88E-04
Gm17809	54.63	35.9	-0.61	1.55E-02
Gm17819	0	4.85	4.68	6.46E-03
Gm17823	7.22	1.94	-1.89	4.64E-02
Gm18588	11.34	24.25	1.1	9.04E-03
Gm19156	1.03	7.76	2.91	1.90E-02
Gm19312	5.15	0	-4.85	4.63E-03
Gm19774	0	8.73	5.53	8.88E-04
Gm2000	53.6	76.64	0.52	1.33E-02
Gm20529	0	5.82	4.94	3.62E-03
Gm2058	9.28	18.43	0.99	3.85E-02
Gm20628	137.09	88.28	-0.63	3.29E-05
Gm20900	9.28	2.91	-1.67	3.35E-02
Gm21092	406.13	480.22	0.24	1.84E-03
Gm21769	7.22	0.97	-2.89	2.09E-02
Gm21811	784.42	1013.8	0.37	6.06E-13
Gm22009	3245.91	4323.93	0.41	7.21E-66
Gm22131	219.56	160.07	-0.46	1.01E-04
Gm22192	75.25	48.51	-0.63	2.75E-03
Gm22632	0	5.82	4.94	3.62E-03
Gm22771	3.09	11.64	1.91	1.09E-02
Gm22806	7.22	21.34	1.56	1.70E-03
Gm22953	0	5.82	4.94	3.62E-03
Gm2296	73.19	51.42	-0.51	1.64E-02
Gm23136	22.68	62.09	1.45	9.58E-08
Gm23313	0	5.82	4.94	3.62E-03
Gm23560	10.31	0	-5.85	3.91E-04
Gm23711	17.52	51.42	1.55	4.86E-07
Gm23751	6.18	0.97	-2.67	3.63E-02
Gm24920	54.63	85.37	0.64	1.24E-03
Gm24966	6.18	33.95	2.46	5.15E-07
Gm25121	0	7.76	5.36	1.37E-03
Gm2531	0	4.85	4.68	6.46E-03
Gm25432	9.28	0	-5.7	5.93E-04
Gm25632	125.75	96.04	-0.39	1.37E-02
Gm25848	4.12	13.58	1.72	8.99E-03
Gm26265	25.77	6.79	-1.92	6.63E-05
Gm26397	295.83	240.6	-0.3	2.84E-03
Gm26504	37.11	68.88	0.89	1.15E-04
Gm26631	1.03	7.76	2.91	1.90E-02
Gm27254	8.25	0	-5.53	9.12E-04
Gm28198	0	5.82	4.94	3.62E-03
Gm28529	4.12	18.43	2.16	5.85E-04
Gm29041	6.18	0	-5.12	2.54E-03
Gm31251	1.03	6.79	2.72	3.10E-02
Gm31332	4.12	20.37	2.3	1.94E-04
Gm3226	778.24	911.93	0.23	3.12E-05
Gm32856	12.37	37.84	1.61	1.28E-05
Gm3325	21.65	9.7	-1.16	9.51E-03
Gm3362	22.68	35.9	0.66	3.74E-02
Gm3365	22.68	12.61	-0.85	4.10E-02
Gm3555	1.03	7.76	2.91	1.90E-02
Gm35558	10.31	0	-5.85	3.91E-04
Gm36445	4.12	10.67	1.37	4.77E-02
Gm3650	15.46	27.16	0.81	3.12E-02
Gm36858	142.25	105.75	-0.43	3.81E-03
Gm36940	0	4.85	4.68	6.46E-03
Gm37206	38.14	13.58	-1.49	2.34E-05
Gm3724	15.46	31.04	1.01	5.47E-03
Gm37486	13.4	3.88	-1.79	6.97E-03
Gm37753	332.94	264.85	-0.33	4.26E-04
Gm37802	5.15	12.61	1.29	3.80E-02
Gm37928	0	6.79	5.16	2.18E-03
Gm38000	7.22	1.94	-1.89	4.64E-02
Gm38092	3.09	12.61	2.03	6.29E-03
Gm3815	0	5.82	4.94	3.62E-03
Gm38158	12.37	26.19	1.08	7.11E-03
Gm38225	312.33	371.56	0.25	4.79E-03
Gm39469	1.03	6.79	2.72	3.10E-02
Gm41341	17.52	1.94	-3.17	1.78E-04
Gm4202	92.77	138.73	0.58	1.38E-04
Gm4204	1642.03	1776.33	0.11	4.14E-03
Gm42047	15.46	32.98	1.09	2.18E-03
Gm42522	10.31	1.94	-2.41	7.30E-03
Gm42715	0	5.82	4.94	3.62E-03
Gm42798	2.06	17.46	3.08	2.73E-04
Gm42814	0	5.82	4.94	3.62E-03
Gm42895	0	4.85	4.68	6.46E-03
Gm42973	6.18	0.97	-2.67	3.63E-02
Gm43141	12.37	1.94	-2.67	2.38E-03
Gm43432	2.06	7.76	1.91	4.10E-02
Gm43442	10.31	2.91	-1.82	1.79E-02
Gm4353	21.65	39.78	0.88	4.63E-03
Gm44643	20.62	0.97	-4.41	1.44E-04
Gm4468	1.03	9.7	3.23	7.83E-03
Gm4478	8.25	22.31	1.44	2.38E-03
Gm4482	2.06	8.73	2.08	2.33E-02
Gm44832	20.62	6.79	-1.6	1.49E-03
Gm45380	49.48	12.61	-1.97	8.63E-09
Gm45464	0	6.79	5.16	2.18E-03
Gm45767	9.28	2.91	-1.67	3.35E-02
Gm45772	2.06	8.73	2.08	2.33E-02
Gm45902	74.22	97.98	0.4	2.73E-02
Gm46209	9.28	0	-5.7	5.93E-04
Gm46350	0	5.82	4.94	3.62E-03
Gm47021	2.06	15.52	2.91	6.76E-04
Gm4705	160.8	199.85	0.31	1.12E-02
Gm4735	900.9	682.01	-0.4	1.89E-13
Gm47809	1.03	6.79	2.72	3.10E-02
Gm4798	44.32	23.28	-0.93	1.49E-03
Gm48017	5.15	20.37	1.98	4.74E-04
Gm48085	0	5.82	4.94	3.62E-03
Gm4824	10.31	0	-5.85	3.91E-04
Gm4840	1.03	8.73	3.08	1.21E-02
Gm48529	16.49	31.04	0.91	1.04E-02
Gm48744	0	10.67	5.81	4.16E-04
Gm49027	162.86	129.03	-0.34	1.45E-02
Gm49204	5.15	0	-4.85	4.63E-03
Gm49425	1.03	9.7	3.23	7.83E-03
Gm49442	49.48	21.34	-1.21	2.73E-05
Gm4950	14.43	1.94	-2.89	8.13E-04
Gm49594	7.22	0	-5.34	1.49E-03
Gm4960	4.12	10.67	1.37	4.77E-02
Gm49601	0	4.85	4.68	6.46E-03
Gm4972	5.15	15.52	1.59	7.42E-03
Gm50269	0	9.7	5.68	6.02E-04
Gm5064	2.06	8.73	2.08	2.33E-02
Gm5093	11.34	26.19	1.21	3.43E-03
Gm5136	70.09	44.63	-0.65	3.09E-03
Gm5160	7.22	22.31	1.63	9.82E-04
Gm5161	0	5.82	4.94	3.62E-03
Gm5165	32.98	57.24	0.8	1.61E-03
Gm5171	186.57	228.95	0.3	1.02E-02
Gm5182	56.69	80.52	0.51	1.25E-02
Gm5191	9.28	1.94	-2.26	1.33E-02
Gm5269	2.06	9.7	2.23	1.34E-02
Gm5297	1.03	6.79	2.72	3.10E-02
Gm5417	20.62	10.67	-0.95	3.20E-02
Gm5421	5.15	0	-4.85	4.63E-03
Gm5425	9.28	0.97	-3.26	7.73E-03
Gm5454	65.97	105.75	0.68	1.34E-04
Gm5466	41.23	69.85	0.76	7.42E-04
Gm5469	7.22	0	-5.34	1.49E-03
Gm5503	9.28	2.91	-1.67	3.35E-02
Gm5518	10.31	0.97	-3.41	4.91E-03
Gm5555	6.18	23.28	1.91	2.22E-04
Gm5558	6.18	0.97	-2.67	3.63E-02
Gm5577	75.25	52.39	-0.52	1.25E-02
Gm5620	99.99	173.66	0.8	8.12E-09
Gm5819	3.09	11.64	1.91	1.09E-02
Gm5857	1.03	14.55	3.82	1.27E-03
Gm5879	12.37	3.88	-1.67	1.30E-02
Gm5903	0	5.82	4.94	3.62E-03
Gm5915	0	11.64	5.94	2.94E-04
Gm5946	0	4.85	4.68	6.46E-03
Gm6051	29.89	9.7	-1.62	8.94E-05
Gm6061	44.32	81.49	0.88	3.05E-05
Gm6158	6.18	23.28	1.91	2.22E-04
Gm6159	4.12	26.19	2.67	8.44E-06
Gm6180	16.49	5.82	-1.5	6.74E-03
Gm6203	303.05	408.43	0.43	3.00E-07
Gm6252	8.25	0.97	-3.09	1.25E-02
Gm6257	7.22	15.52	1.11	3.93E-02
Gm6292	2.06	11.64	2.5	4.64E-03
Gm6314	8.25	0.97	-3.09	1.25E-02
Gm6363	9.28	25.22	1.44	1.13E-03
Gm6365	9.28	2.91	-1.67	3.35E-02
Gm6375	5.15	0	-4.85	4.63E-03
Gm6397	11.34	1.94	-2.55	4.11E-03
Gm6457	9.28	1.94	-2.26	1.33E-02
Gm6478	1.03	8.73	3.08	1.21E-02
Gm6483	220.59	289.1	0.39	1.18E-04
Gm6485	5.15	19.4	1.91	8.25E-04
Gm6493	16.49	32.01	0.96	6.69E-03
Gm6525	5.15	0	-4.85	4.63E-03
Gm6540	14.43	27.16	0.91	1.72E-02
Gm6563	209.25	274.55	0.39	1.69E-04
Gm6594	29.89	14.55	-1.04	4.70E-03
Gm6644	9.28	0.97	-3.26	7.73E-03
Gm6665	34.02	8.73	-1.96	2.77E-06
Gm6712	11.34	0.97	-3.55	3.24E-03
Gm6724	48.45	65.97	0.45	4.79E-02
Gm6745	4.12	10.67	1.37	4.77E-02
Gm6749	2.06	7.76	1.91	4.10E-02
Gm6750	8.25	0.97	-3.09	1.25E-02
Gm6813	2.06	19.4	3.23	1.15E-04
Gm6863	56.69	81.49	0.52	9.39E-03
Gm6871	24.74	69.85	1.5	6.59E-09
Gm6951	0	5.82	4.94	3.62E-03
[truncated: 3,571 more rows]
