# Supplementary material for: Cannabinol Regulates the Expression of Cell Cycle-Associated Genes in Motor Neuron-like NSC-34: A Transcriptomic Analysis
Source: Biomedicines. 2024 Jun 17;12(6):1340. doi: 10.3390/biomedicines12061340 (PMC11201772; doi:10.3390/biomedicines12061340)
Supplement: Supplementary file 1 [file biomedicines-12-01340-s001.zip › Table S2.xlsx]

## Sheet: Sheet1
DEGs table containing all the DEGs that are involved in cell cycle, with the corresponding cell cycle phase and subphase
Gene	phase	subphase	Fold_Change_cbn20_diff	q-Value
Cdc25c	Interphase	G2	4.68	0.00646
Esco2	Interphase	S	1	4.26e-11
Anapc11	M	Anaphase	0.74	2.69e-05
Anapc10	M	Anaphase	0.65	1.86e-11
Ccne2	Interphase	G1	0.64	7.28e-06
Gadd45a	Interphase	G1	0.64	0.0292
Tgfb2			0.59	0.000787
Rb1	Interphase	G1	0.58	0.00223
Cdc7	Interphase	S	0.49	1.67e-05
Bub1	M	Prophase	0.37	0.0427
Dbf4	Interphase	S	0.34	1.23e-05
Knl1	M	Prophase	0.34	0.0464
Tfdp2	Interphase	G1	0.33	0.000356
E2f2	Interphase	G1	0.28	0.00391
E2f3	Interphase	G1	0.28	3.52e-06
Cdk7	Interphase	G1	0.26	0.0322
Espl1	M	Anaphase	0.24	8.1e-05
Prkdc	Interphase	S	0.24	0.0297
Rbl1	Interphase	G1	0.22	0.0156
Atrx	Interphase	S	0.21	1.36e-07
Smad3			0.21	6.59e-06
Stag1	M	Anaphase	0.21	8.2e-11
Atm	Interphase	S	0.2	0.0184
Cdc23	M	Anaphase	0.18	0.000354
Cdc16	M	Anaphase	0.17	6.01e-05
Ndc80	M	Metaphase	0.17	0.0192
Smc1a	Interphase	S	0.17	2.91e-47
Pds5a	M	Anaphase	0.16	6.27e-14
Pds5b	M	Anaphase	0.16	2.09e-08
Nipbl	M	Metaphase	0.15	1.06e-25
Skp1	Interphase	G1	0.14	1.14e-13
Anapc4	M	Anaphase	0.13	0.00465
Cdc27	M	Anaphase	0.12	0.000763
Atr	Interphase	S	0.11	0.0332
Cdk2	Interphase	S	0.11	0.00352
Gsk3b	Interphase	G1	0.11	0.000168
Wapl	M	Prophase	0.11	8.14e-05
Hdac2	Interphase	G1	0.08	4.05e-06
Smc3	M	Anaphase	0.07	2.25e-05
Cdk4	Interphase	G1	-0.07	0.000169
Crebbp			-0.07	4.71e-09
Ywhae	Interphase	G2	-0.08	2.64e-07
E2f4	Interphase	G1	-0.09	0.0448
Ppp2r1a	M	Anaphase	-0.09	0.000251
Ppp2r5d	M	Anaphase	-0.09	0.0301
Ywhah	Interphase	G2	-0.09	9.19e-05
Ppp2ca	M	Anaphase	-0.1	1.17e-08
Ppp2r5a	M	Anaphase	-0.1	0.0473
Anapc5	M	Anaphase	-0.12	1.08e-06
Myc	Interphase	G1	-0.12	0.0117
Ywhaq	Interphase	G2	-0.13	9.89e-10
Anapc15	M	Anaphase	-0.14	0.0095
Cdc45	Interphase	S	-0.14	0.0125
Hdac1	Interphase	G1	-0.14	2.32e-09
Mcm2	Interphase	S	-0.17	2.73e-05
Smad4			-0.17	2.73e-22
Ccnd1	Interphase	G1	-0.21	3.86e-12
Mcm3	Interphase	S	-0.21	7.9e-09
Bub3	M	Prophase	-0.22	5.23e-20
Ywhag	Interphase	G2	-0.23	6.03e-34
Zbtb17	Interphase	G1	-0.26	0.0067
Ccnb1	Interphase	G2	-0.27	0.000404
Ccnd3	Interphase	G1	-0.35	0.000324
Plk1	M	Metaphase	-0.36	7.33e-27
Pcna	Interphase	S	-0.37	0.00954
Mcm5	Interphase	S	-0.39	3.28e-14
Cdkn2c	Interphase	G1	-0.4	0.00646
Trip13	M	Metaphase	-0.4	6.01e-05
Cdk6	Interphase	G1	-0.42	0.031
Cdc20	M	Metaphase	-0.46	1.35e-10
Ppp2cb	M	Anaphase	-0.46	9.32e-25
Ppp2r1b	M	Anaphase	-0.52	9.55e-08
E2f1	Interphase	G1	-0.57	1.45e-15
Mad1l1	M	Metaphase	-0.66	8.05e-07
Anapc13	M	Anaphase	-0.68	1.82e-05
Aurkb	M	Prophase	-0.82	0.000616
Cdkn2a	Interphase	G1	-0.86	2.7e-17
Cdkn2d	Interphase	G1	-2.41	0.0073
