# Supplementary material for: Cannabinol Regulates the Expression of Cell Cycle-Associated Genes in Motor Neuron-like NSC-34: A Transcriptomic Analysis
Source: Biomedicines. 2024 Jun 17;12(6):1340. doi: 10.3390/biomedicines12061340 (PMC11201772; doi:10.3390/biomedicines12061340)
Supplement: Supplementary file 1 [file biomedicines-12-01340-s001.zip › Table S3.csv]

Supplementary Table S2: GO. BP. Enriched resulting from the comparison of CBN 20 uM vs CTRL
ONTOLOGY	ID	Description	GeneRatio	BgRatio	pvalue	p.adjust	qvalue	geneID	Count	BG	CountBGRatio
BP	GO:0046831	regulation of RNA export from nucleus	11/4917	13/28943	1.88E-07	1.59E-06	7.93E-07	Akap8l/Cpsf6/Dhx9/Khdrbs1/Nrde2/Nsun2/Nup153/Setd2/Supt6/Thoc2/Thoc5	11	13	0.846153846
BP	GO:0000290	deadenylation-dependent decapping of nuclear-transcribed mRNA	9/4917	11/28943	4.63E-06	2.93E-05	1.46E-05	Cnot7/Dcp1a/Dcp2/Dcps/Eif4enif1/Lsm1/Noct/Pan3/Patl1	9	11	0.818181818
BP	GO:0098779	positive regulation of mitophagy in response to mitochondrial depolarization	9/4917	11/28943	4.63E-06	2.93E-05	1.46E-05	Cdc37/Hdac6/Huwe1/Mfn2/Optn/Smurf1/Tomm7/Vdac1/Vps13c	9	11	0.818181818
BP	GO:0022027	interkinetic nuclear migration	8/4917	10/28943	2.24E-05	0.000121144	6.05E-05	Dock7/Hhex/Hook3/Kif1a/Pax6/Pcm1/Tacc1/Tacc2	8	10	0.8
BP	GO:0061687	detoxification of inorganic compound	8/4917	10/28943	2.24E-05	0.000121144	6.05E-05	Abcc2/Atp7a/Cat/Mt1/Mt2/Mt3/Park7/Slc30a1	8	10	0.8
BP	GO:0071166	ribonucleoprotein complex localization	8/4917	10/28943	2.24E-05	0.000121144	6.05E-05	Akap8l/Nsun2/Prpf31/Riok2/Setd2/Supt6/Thoc2/Thoc5	8	10	0.8
BP	GO:1905288	vascular associated smooth muscle cell apoptotic process	11/4917	14/28943	7.40E-07	5.55E-06	2.77E-06	Atf4/Cftr/Dnmt1/E2f3/Gapdh/Mfn2/Pdcd4/Pparg/Rbm10/Slc7a5/Sod2	11	14	0.785714286
BP	GO:1905459	regulation of vascular associated smooth muscle cell apoptotic process	11/4917	14/28943	7.40E-07	5.55E-06	2.77E-06	Atf4/Cftr/Dnmt1/E2f3/Gapdh/Mfn2/Pdcd4/Pparg/Rbm10/Slc7a5/Sod2	11	14	0.785714286
BP	GO:0090235	regulation of metaphase plate congression	10/4917	13/28943	3.44E-06	2.21E-05	1.11E-05	Aurkb/Becn1/Dync1h1/Hnrnpu/Incenp/Kat2b/Kat5/Mad1l1/Numa1/Spag5	10	13	0.769230769
BP	GO:0099532	synaptic vesicle endosomal processing	10/4917	13/28943	3.44E-06	2.21E-05	1.11E-05	Ap3b1/Ap3d1/Dnm1l/Gripap1/Itsn1/Itsn2/Stx12/Stx6/Vamp4/Vti1a	10	13	0.769230769
BP	GO:0051987	positive regulation of attachment of spindle microtubules to kinetochore	9/4917	12/28943	1.57E-05	8.86E-05	4.42E-05	Aurkb/Becn1/Ccnb1/Hnrnpu/Incenp/Kat2b/Kat5/Rcc2/Sirt2	9	12	0.75
BP	GO:0048025	negative regulation of mRNA splicing	via spliceosome	17/4917	23/28943	2.84E-09	3.31E-08	1.65E-08	Celf4/Dyrk1a/Hnrnpa2b1/Hnrnpk/Hnrnpl/Npm1/Ptbp1/Rbm10/Rnps1/Sap18/Sfswap/Srsf10/Srsf4/Srsf6/Srsf7/Srsf9/U2af2	17	23	0.739130435
BP	GO:1904666	regulation of ubiquitin protein ligase activity	17/4917	23/28943	2.84E-09	3.31E-08	1.65E-08	Bag2/Bsn/Cdc20/Cdkn2a/Dnm1l/Mastl/Pclo/Plk1/Pten/Rpl11/Rpl23/Rpl37rt/Rpl5/Rps7/Skp1/Ube2s/Usp44	17	23	0.739130435
BP	GO:1902236	negative regulation of endoplasmic reticulum stress-induced intrinsic apoptotic signaling pathway	14/4917	19/28943	8.09E-08	7.31E-07	3.65E-07	Creb3l1/Grina/Herpud1/Hyou1/Ikbkg/Opa1/Park7/Ptpn1/Selenos/Syvn1/Tmbim6/Txndc12/Wfs1/Xbp1	14	19	0.736842105
BP	GO:0110156	methylguanosine-cap decapping	11/4917	15/28943	2.34E-06	1.56E-05	7.79E-06	Cnot7/Dcp1a/Dcp2/Dcps/Edc4/Eif4enif1/Lsm1/Noct/Nudt12/Pan3/Patl1	11	15	0.733333333
BP	GO:1904925	positive regulation of autophagy of mitochondrion in response to mitochondrial depolarization	11/4917	15/28943	2.34E-06	1.56E-05	7.79E-06	Cdc37/Gba/Hdac6/Hk2/Huwe1/Mfn2/Optn/Smurf1/Tomm7/Vdac1/Vps13c	11	15	0.733333333
BP	GO:1904667	negative regulation of ubiquitin protein ligase activity	8/4917	11/28943	6.99E-05	0.000330664	0.0001651	Bag2/Cdkn2a/Rpl11/Rpl23/Rpl37rt/Rpl5/Rps7/Usp44	8	11	0.727272727
BP	GO:0097062	dendritic spine maintenance	18/4917	25/28943	1.92E-09	2.29E-08	1.15E-08	Abhd17b/Abl2/App/Cfl1/Ckap5/Cntnap2/Cttn/Homer1/Igf1r/Insr/Itpka/Mtmr2/Pick1/Prnp/Tanc1/Vps35/Zfp804a/Zmynd8	18	25	0.72
BP	GO:0033119	negative regulation of RNA splicing	20/4917	28/28943	2.96E-10	4.12E-09	2.06E-09	Celf4/Dyrk1a/Hnrnpa2b1/Hnrnpk/Hnrnpl/Npm1/Ptbp1/Ptbp2/Rbm10/Rnps1/Rps13/Sap18/Sfswap/Srsf10/Srsf4/Srsf6/Srsf7/Srsf9/Tmbim6/U2af2	20	28	0.714285714
BP	GO:0036499	PERK-mediated unfolded protein response	10/4917	14/28943	1.02E-05	6.05E-05	3.02E-05	Abca7/Atf4/Bok/Eif2s1/Nck1/Nck2/Ptpn1/Ptpn2/Qrich1/Tmem33	10	14	0.714285714
BP	GO:0050686	negative regulation of mRNA processing	22/4917	31/28943	4.59E-11	7.32E-10	3.65E-10	Ccnt1/Cdk9/Celf4/Dyrk1a/Hnrnpa2b1/Hnrnpk/Hnrnpl/Npm1/Ptbp1/Rbm10/Rnf20/Rnps1/Sap18/Sfswap/Srsf10/Srsf4/Srsf6/Srsf7/Srsf9/Supt5/U2af2/Zc3h14	22	31	0.709677419
BP	GO:1901798	positive regulation of signal transduction by p53 class mediator	22/4917	31/28943	4.59E-11	7.32E-10	3.65E-10	Atm/Atr/Cdk5rap3/Cdkn2a/Chd5/Ddx5/Msx1/Myc/Rpl11/Rpl23/Rpl26/Rpl37/Rpl37rt/Rps15/Rps20/Rps7/Sh3glb1/Spred1/Steap3/Trp73/Ubb/Zfp385a	22	31	0.709677419
BP	GO:0018279	protein N-linked glycosylation via asparagine	12/4917	17/28943	1.51E-06	1.06E-05	5.27E-06	Alg8/Ddost/Magt1/Mgat2/Mgat5/Ost4/Rpn1/Stt3a/Stt3b/Tusc3/Ube2j1/Uggt1	12	17	0.705882353
BP	GO:0110154	RNA decapping	12/4917	17/28943	1.51E-06	1.06E-05	5.27E-06	Cnot7/Dcp1a/Dcp2/Dcps/Edc4/Eif4enif1/Lsm1/Noct/Nudt12/Nudt3/Pan3/Patl1	12	17	0.705882353
BP	GO:2000767	positive regulation of cytoplasmic translation	12/4917	17/28943	1.51E-06	1.06E-05	5.27E-06	Cnbp/Csde1/Dhx36/Dhx9/Eef2/Hnrnpd/Hnrnpu/Pabpc1/Paip1/Pkm/Syncrip/Ybx1	12	17	0.705882353
BP	GO:0000338	protein deneddylation	7/4917	10/28943	0.000301966	0.001218704	0.000608496	Cops2/Cops3/Cops4/Cops5/Cops6/Cops7a/Gps1	7	10	0.7
BP	GO:0006607	NLS-bearing protein import into nucleus	7/4917	10/28943	0.000301966	0.001218704	0.000608496	Ipo5/Kpna1/Kpna2/Kpna3/Kpna4/Nup54/Ranbp2	7	10	0.7
BP	GO:0070922	RISC complex assembly	7/4917	10/28943	0.000301966	0.001218704	0.000608496	Ago1/Ago3/Ago4/Clp1/Dhx9/Dicer1/Prkra	7	10	0.7
BP	GO:1902415	regulation of mRNA binding	7/4917	10/28943	0.000301966	0.001218704	0.000608496	Cdk9/Eif3d/Eif3e/Eif4g1/Fmr1/Hnrnpl/Larp6	7	10	0.7
BP	GO:0048340	paraxial mesoderm morphogenesis	9/4917	13/28943	4.33E-05	0.000214624	0.000107161	Bmpr1a/Exoc4/Foxc1/Foxc2/Lef1/Nckap1/Smad3/Wnt11/Wnt5a	9	13	0.692307692
BP	GO:0048385	regulation of retinoic acid receptor signaling pathway	9/4917	13/28943	4.33E-05	0.000214624	0.000107161	Aldh1a3/Asxl1/Calr/Cnot1/Ctbp2/Cyp26b1/Ezh2/Nr2c1/Tgif1	9	13	0.692307692
BP	GO:0060213	positive regulation of nuclear-transcribed mRNA poly(A) tail shortening	9/4917	13/28943	4.33E-05	0.000214624	0.000107161	Cnot1/Cnot7/Eif4enif1/Pabpc1/Polr2g/Tnrc6a/Tnrc6b/Tnrc6c/Tob1	9	13	0.692307692
BP	GO:0070934	CRD-mediated mRNA stabilization	9/4917	13/28943	4.33E-05	0.000214624	0.000107161	Csde1/Dhx9/Hnrnpd/Hnrnpu/Igf2bp2/Pabpc1/Paip1/Syncrip/Ybx1	9	13	0.692307692
BP	GO:0072710	response to hydroxyurea	9/4917	13/28943	4.33E-05	0.000214624	0.000107161	Atrx/Blm/Fmr1/Kat7/Nsmce3/Rad51/Rnf4/Rtf2/Spidr	9	13	0.692307692
BP	GO:1905214	regulation of RNA binding	9/4917	13/28943	4.33E-05	0.000214624	0.000107161	Cdk9/Eif3d/Eif3e/Eif4g1/Fmr1/Hnrnpl/Larp6/Ncbp1/Nucks1	9	13	0.692307692
BP	GO:0032239	regulation of nucleobase-containing compound transport	11/4917	16/28943	6.34E-06	3.87E-05	1.93E-05	Akap8l/Cpsf6/Dhx9/Khdrbs1/Nrde2/Nsun2/Nup153/Setd2/Supt6/Thoc2/Thoc5	11	16	0.6875
BP	GO:1904923	regulation of autophagy of mitochondrion in response to mitochondrial depolarization	11/4917	16/28943	6.34E-06	3.87E-05	1.93E-05	Cdc37/Gba/Hdac6/Hk2/Huwe1/Mfn2/Optn/Smurf1/Tomm7/Vdac1/Vps13c	11	16	0.6875
BP	GO:0002181	cytoplasmic translation	100/4917	146/28943	2.50E-43	2.67E-40	1.33E-40	Aars/Ckap5/Cnbp/Cpeb1/Cpeb4/Csde1/Dhx29/Dhx36/Dhx9/Dph1/Dph7/Drg1/Eef2/Eif2b3/Eif2s2/Eif2s3x/Eif3d/Eif3i/Eif3m/Eif4a1/Eif4a2/Eif5/Fau/Fmr1/Hnrnpd/Hnrnpu/Mcts1/Mif4gd/Ncbp1/Nck1/Pabpc1/Paip1/Pkm/Rpl10a/Rpl11/Rpl12/Rpl13/Rpl14/Rpl17/Rpl18/Rpl18a/Rpl19/Rpl21/Rpl22/Rpl22l1/Rpl23/Rpl26/Rpl27/Rpl27a/Rpl28/Rpl29/Rpl3/Rpl31/Rpl32/Rpl34/Rpl35a/Rpl36/Rpl36a/Rpl37a/Rpl39/Rpl4/Rpl41/Rpl5/Rpl6/Rpl7a/Rpl8/Rpl9…	100	146	0.684931507
BP	GO:0051988	regulation of attachment of spindle microtubules to kinetochore	13/4917	19/28943	9.43E-07	6.87E-06	3.43E-06	Apc/Aurkb/Becn1/Ccnb1/Cdc42/Ect2/Hnrnpu/Incenp/Kat2b/Kat5/Rcc2/Sirt2/Spag5	13	19	0.684210526
BP	GO:0034063	stress granule assembly	19/4917	28/28943	3.28E-09	3.76E-08	1.88E-08	Atxn2l/C9orf72/Csde1/Ddx3x/Ddx6/Dync1h1/Eif2s1/G3bp1/G3bp2/Grb7/Ogfod1/Pqbp1/Prkaa2/Prrc2c/Rps23/Tia1/Ubap2l/Ythdf2/Ythdf3	19	28	0.678571429
BP	GO:0071353	cellular response to interleukin-4	20/4917	30/28943	2.02E-09	2.40E-08	1.20E-08	Alad/Cdk4/Coro1a/Fasn/Gata3/Hsp90ab1/Hspa5/Impdh2/Keap1/Lef1/Mcm2/Nfil3/Ptpn2/Rpl3/Rplp0/Rps2/Shpk/Stat6/Tuba1b/Xbp1	20	30	0.666666667
BP	GO:0006376	mRNA splice site selection	18/4917	27/28943	1.32E-08	1.36E-07	6.78E-08	Celf1/Celf3/Celf4/Celf5/Celf6/Luc7l/Luc7l3/Mbnl1/Prpf39/Ptbp2/Puf60/Rbmx/Sfswap/Snrpc/Srsf1/Srsf10/Srsf6/Ythdc1	18	27	0.666666667
BP	GO:0051571	positive regulation of histone H3-K4 methylation	18/4917	27/28943	1.32E-08	1.36E-07	6.78E-08	Brca1/Ctnnb1/Dnmt1/Dnmt3b/Hcfc1/Kansl2/Kansl3/Kat8/Kmt2a/Kmt2e/Myb/Nelfa/Ogt/Paxip1/Phf20/Rtf1/Smad4/Wdr5	18	27	0.666666667
BP	GO:0018196	peptidyl-asparagine modification	12/4917	18/28943	3.83E-06	2.45E-05	1.22E-05	Alg8/Ddost/Magt1/Mgat2/Mgat5/Ost4/Rpn1/Stt3a/Stt3b/Tusc3/Ube2j1/Uggt1	12	18	0.666666667
BP	GO:0031145	anaphase-promoting complex-dependent catabolic process	12/4917	18/28943	3.83E-06	2.45E-05	1.22E-05	Anapc10/Anapc11/Anapc4/Anapc5/Cdc16/Cdc20/Cdc23/Cdc27/Cul3/Fbxo31/Ube2c/Ube2s	12	18	0.666666667
BP	GO:0048102	autophagic cell death	10/4917	15/28943	2.59E-05	0.000137335	6.86E-05	Acp2/Atp6v0c/Bnip3/Calm1/Calm2/Calm3/Cdkn2d/Dapk1/Lamp1/Sh3glb1	10	15	0.666666667
BP	GO:1900095	regulation of dosage compensation by inactivation of X chromosome	10/4917	15/28943	2.59E-05	0.000137335	6.86E-05	Hcfc1/Jpx/Kansl2/Kansl3/Kat8/Msl1/Msl2/Ogt/Phf20/Wdr5	10	15	0.666666667
BP	GO:1904507	positive regulation of telomere maintenance in response to DNA damage	10/4917	15/28943	2.59E-05	0.000137335	6.86E-05	Actl6a/Actr5/Ino80/Ino80b/Ino80c/Nfrkb/Ruvbl1/Ruvbl2/Uchl5/Yy1	10	15	0.666666667
BP	GO:0033182	regulation of histone ubiquitination	8/4917	12/28943	0.000178182	0.000758785	0.00037886	Cdk9/Kdm2a/Otub2/Park7/Rnf20/Trip12/Ube2n/Ubr5	8	12	0.666666667
BP	GO:0034770	histone H4-K20 methylation	8/4917	12/28943	0.000178182	0.000758785	0.00037886	Arid4a/Arid4b/Brca1/Kmt5a/Kmt5b/Nsd2/Pwp1/Smyd5	8	12	0.666666667
BP	GO:0043587	tongue morphogenesis	8/4917	12/28943	0.000178182	0.000758785	0.00037886	Ctnnb1/Cyp26b1/Fuz/Hdac1/Hdac2/Intu/Six1/Tbx1	8	12	0.666666667
BP	GO:0060872	semicircular canal development	8/4917	12/28943	0.000178182	0.000758785	0.00037886	Chd7/Eya1/Gata2/Hoxa1/Nr4a3/Tbx1/Tbx3/Zeb1	8	12	0.666666667
BP	GO:0070202	regulation of establishment of protein localization to chromosome	8/4917	12/28943	0.000178182	0.000758785	0.00037886	Cct2/Cct3/Cct5/Cct6a/Cct7/Spidr/Tcp1/Terf1	8	12	0.666666667
BP	GO:0070262	peptidyl-serine dephosphorylation	8/4917	12/28943	0.000178182	0.000758785	0.00037886	Nck1/Ppm1f/Ppp1r15b/Ppp1r16b/Ppp2r1a/Ppp3ca/Ppp5c/Ywhae	8	12	0.666666667
BP	GO:0072697	protein localization to cell cortex	8/4917	12/28943	0.000178182	0.000758785	0.00037886	Epb41/Epb41l2/Ezr/Gpsm2/Mex3b/Numa1/Plk1/Ppp1r9b	8	12	0.666666667
BP	GO:0072711	cellular response to hydroxyurea	8/4917	12/28943	0.000178182	0.000758785	0.00037886	Atrx/Blm/Fmr1/Nsmce3/Rad51/Rnf4/Rtf2/Spidr	8	12	0.666666667
BP	GO:0090161	Golgi ribbon formation	8/4917	12/28943	0.000178182	0.000758785	0.00037886	Golph3/Optn/Prmt5/Stx16/Stx6/Tmed5/Vamp4/Vti1a	8	12	0.666666667
BP	GO:1900102	negative regulation of endoplasmic reticulum unfolded protein response	8/4917	12/28943	0.000178182	0.000758785	0.00037886	Abca7/Crebrf/Nck1/Nck2/Pdia6/Ptpn1/Wfs1/Xbp1	8	12	0.666666667
BP	GO:0090169	regulation of spindle assembly	19/4917	29/28943	7.98E-09	8.48E-08	4.24E-08	Ccsap/Cep97/Chmp2a/Chmp2b/Chmp5/Chmp6/Drg1/Dync1h1/Gpsm2/Hnrnpu/Hspa1a/Hspa1b/Numa1/Plk1/Rnf4/Sass6/Senp6/Spag5/Vps4b	19	29	0.655172414
BP	GO:0098780	response to mitochondrial depolarisation	15/4917	23/28943	3.43E-07	2.76E-06	1.38E-06	Ambra1/Atg13/Becn1/Cdc37/Gba/Hdac6/Hk2/Huwe1/Mfn2/Optn/Smurf1/Sqstm1/Tomm7/Vdac1/Vps13c	15	23	0.652173913
BP	GO:0006541	glutamine metabolic process	13/4917	20/28943	2.27E-06	1.52E-05	7.60E-06	Asl/Asns/Cad/Cps1/Ctps/Ctps2/Gfpt1/Gls/Glul/Gmps/Nit2/Pfas/Phgdh	13	20	0.65
BP	GO:0061620	glycolytic process through glucose-6-phosphate	13/4917	20/28943	2.27E-06	1.52E-05	7.60E-06	Aldoa/Eno1/Eno1b/Eno2/Eno3/Galk1/Galt/Gapdh/Gpi1/Pfkl/Pgk1/Pkm/Tpi1	13	20	0.65
BP	GO:0006735	NADH regeneration	11/4917	17/28943	1.52E-05	8.62E-05	4.30E-05	Aldoa/Eno1/Eno1b/Eno2/Eno3/Gapdh/Gpi1/Pfkl/Pgk1/Pkm/Tpi1	11	17	0.647058824
BP	GO:0034497	protein localization to phagophore assembly site	11/4917	17/28943	1.52E-05	8.62E-05	4.30E-05	Arfip2/Atg13/Atg16l1/Atg4b/Atg4d/Lrba/Mfn2/Trappc8/Wdr45/Wdr45b/Wipi1	11	17	0.647058824
BP	GO:0061621	canonical glycolysis	11/4917	17/28943	1.52E-05	8.62E-05	4.30E-05	Aldoa/Eno1/Eno1b/Eno2/Eno3/Gapdh/Gpi1/Pfkl/Pgk1/Pkm/Tpi1	11	17	0.647058824
BP	GO:0061718	glucose catabolic process to pyruvate	11/4917	17/28943	1.52E-05	8.62E-05	4.30E-05	Aldoa/Eno1/Eno1b/Eno2/Eno3/Gapdh/Gpi1/Pfkl/Pgk1/Pkm/Tpi1	11	17	0.647058824
BP	GO:0098760	response to interleukin-7	11/4917	17/28943	1.52E-05	8.62E-05	4.30E-05	Atp5b/Crkl/Eno1/Gipc1/Hmgb1/Hnrnph1/Hspd1/P4hb/Rad23b/Stip1/Ybx1	11	17	0.647058824
BP	GO:0098761	cellular response to interleukin-7	11/4917	17/28943	1.52E-05	8.62E-05	4.30E-05	Atp5b/Crkl/Eno1/Gipc1/Hmgb1/Hnrnph1/Hspd1/P4hb/Rad23b/Stip1/Ybx1	11	17	0.647058824
BP	GO:0010452	histone H3-K36 methylation	9/4917	14/28943	0.000102789	0.000467547	0.000233445	Ash1l/Bcor/Brd4/Fh1/Nsd2/Paxip1/Setbp1/Setd2/Setd5	9	14	0.642857143
BP	GO:0031054	pre-miRNA processing	9/4917	14/28943	0.000102789	0.000467547	0.000233445	Ago1/Ago3/Ago4/Bcdin3d/Dicer1/Lin28b/Prkra/Tut4/Tut7	9	14	0.642857143
BP	GO:0034393	positive regulation of smooth muscle cell apoptotic process	9/4917	14/28943	0.000102789	0.000467547	0.000233445	Atf4/Cdkn2a/E2f3/Map2k4/Mfn2/Pdcd4/Pparg/Rbm10/Sod2	9	14	0.642857143
BP	GO:1900152	negative regulation of nuclear-transcribed mRNA catabolic process	deadenylation-dependent decay	9/4917	14/28943	0.000102789	0.000467547	0.000233445	Csde1/Dhx9/Hnrnpd/Hnrnpu/Pabpc1/Paip1/Syncrip/Tob1/Ybx1	9	14	0.642857143
BP	GO:1902036	regulation of hematopoietic stem cell differentiation	9/4917	14/28943	0.000102789	0.000467547	0.000233445	Ap2a2/Cdk6/Eif2ak2/Foxc1/Hspa9/Kat5/Prkdc/Setd1a/Ythdf2	9	14	0.642857143
BP	GO:1902455	negative regulation of stem cell population maintenance	16/4917	25/28943	2.03E-07	1.71E-06	8.55E-07	Arid4a/Arid4b/Brms1l/Hdac1/Hdac2/Ing1/Ing2/Ogt/Pax2/Rbbp4/Rbbp7/Sap130/Sap30/Sap30l/Sinhcaf/Suds3	16	25	0.64
BP	GO:0005513	detection of calcium ion	7/4917	11/28943	0.000708156	0.002556942	0.001276676	Calm1/Calm2/Calm3/Kcnmb4/Ryr2/Stim1/Syt1	7	11	0.636363636
BP	GO:0018026	peptidyl-lysine monomethylation	7/4917	11/28943	0.000708156	0.002556942	0.001276676	Kmt2a/Kmt5a/Setd2/Setd3/Setd6/Setd7/Smyd2	7	11	0.636363636
BP	GO:0044417	translocation of molecules into host	7/4917	11/28943	0.000708156	0.002556942	0.001276676	Alyref/Tcp1/Thoc1/Thoc2/Thoc2l/Thoc5/Thoc7	7	11	0.636363636
BP	GO:0060052	neurofilament cytoskeleton organization	7/4917	11/28943	0.000708156	0.002556942	0.001276676	Atp8a2/Ina/Ndel1/Nefh/Nefl/Sod1/Vps54	7	11	0.636363636
BP	GO:0060215	primitive hemopoiesis	7/4917	11/28943	0.000708156	0.002556942	0.001276676	Gata2/Smarca4/Stk3/Tal1/Thoc5/Vegfa/Zfpm1	7	11	0.636363636
BP	GO:0070203	regulation of establishment of protein localization to telomere	7/4917	11/28943	0.000708156	0.002556942	0.001276676	Cct2/Cct3/Cct5/Cct6a/Cct7/Tcp1/Terf1	7	11	0.636363636
BP	GO:0071044	histone mRNA catabolic process	7/4917	11/28943	0.000708156	0.002556942	0.001276676	Atm/Dcp2/Lsm1/Mtpap/Tent2/Upf1/Xrn1	7	11	0.636363636
BP	GO:0097421	liver regeneration	7/4917	11/28943	0.000708156	0.002556942	0.001276676	Aurka/Ccnd1/Cebpb/Ezh1/Ezh2/Itpr1/Sulf2	7	11	0.636363636
BP	GO:0099612	protein localization to axon	7/4917	11/28943	0.000708156	0.002556942	0.001276676	Ank3/Cntnap1/Cntnap2/Copa/Cope/Epb41l3/Trim46	7	11	0.636363636
BP	GO:0140719	constitutive heterochromatin formation	7/4917	11/28943	0.000708156	0.002556942	0.001276676	Cenpv/Dicer1/Ezh1/Ezh2/H3f3a/Hells/Rif1	7	11	0.636363636
BP	GO:1903059	regulation of protein lipidation	7/4917	11/28943	0.000708156	0.002556942	0.001276676	Atg101/Atg13/Dbi/Gba/Hhatl/Rab3gap1/Rb1cc1	7	11	0.636363636
BP	GO:1903564	regulation of protein localization to cilium	7/4917	11/28943	0.000708156	0.002556942	0.001276676	Ccdc88a/Crocc/Entr1/Gas8/Gdi2/Gsk3b/Inpp5e	7	11	0.636363636
BP	GO:2000434	regulation of protein neddylation	7/4917	11/28943	0.000708156	0.002556942	0.001276676	Cdkn2a/Cops9/Dcun1d5/Epas1/Hif1a/Rpl11/Rpl5	7	11	0.636363636
BP	GO:2000601	positive regulation of Arp2/3 complex-mediated actin nucleation	7/4917	11/28943	0.000708156	0.002556942	0.001276676	Abi2/Brk1/Fchsd2/Nckap1/Wasf2/Wasf3/Wasl	7	11	0.636363636
BP	GO:0045292	mRNA cis splicing	via spliceosome	12/4917	19/28943	8.79E-06	5.27E-05	2.63E-05	Cactin/Cwc15/Dcps/Ncbp1/Prpf39/Prpf40a/Prpf40b/Prpf4b/Sfswap/Snrpc/Srsf1/Wbp11	12	19	0.631578947
BP	GO:1901673	regulation of mitotic spindle assembly	12/4917	19/28943	8.79E-06	5.27E-05	2.63E-05	Ccsap/Cep97/Chmp2a/Chmp2b/Chmp5/Chmp6/Drg1/Hnrnpu/Hspa1a/Hspa1b/Plk1/Vps4b	12	19	0.631578947
BP	GO:0006984	ER-nucleus signaling pathway	27/4917	43/28943	2.38E-11	4.03E-10	2.01E-10	Abca7/Amfr/Atf4/Atp2a2/Bok/Ccdc47/Ddit3/Eif2s1/Erlin1/Erlin2/Gsk3b/Hspa5/Insig1/Insig2/Lpcat3/Nck1/Nck2/Ppp1r15b/Ptpn1/Ptpn2/Qrich1/Scap/Selenos/Srebf1/Srebf2/Tmem33/Wfs1	27	43	0.627906977
BP	GO:0070670	response to interleukin-4	20/4917	32/28943	1.07E-08	1.12E-07	5.60E-08	Alad/Cdk4/Coro1a/Fasn/Gata3/Hsp90ab1/Hspa5/Impdh2/Keap1/Lef1/Mcm2/Nfil3/Ptpn2/Rpl3/Rplp0/Rps2/Shpk/Stat6/Tuba1b/Xbp1	20	32	0.625
BP	GO:0032515	negative regulation of phosphoprotein phosphatase activity	15/4917	24/28943	7.71E-07	5.73E-06	2.86E-06	Bod1/Cry2/Gnai2/Ikbkb/Mastl/Mgat5/Mprip/Nckap1l/Ppp1r11/Ppp1r9b/Ptpa/Rgn/Rock1/Rock2/Tiprl	15	24	0.625
BP	GO:0035459	vesicle cargo loading	15/4917	24/28943	7.71E-07	5.73E-06	2.86E-06	Ap3b1/Ap3b2/Ap3d1/Ap3m2/Ap3s1/Ap3s2/Insig1/Mia2/Picalm/Sec13/Sec23a/Sec23b/Sec24a/Sec24c/Sec31a	15	24	0.625
BP	GO:0035518	histone H2A monoubiquitination	15/4917	24/28943	7.71E-07	5.73E-06	2.86E-06	Bard1/Bcor/Brca1/Cul4b/Ddb1/Ddb2/Pcgf1/Pcgf2/Pcgf5/Pcgf6/Rad51/Rnf168/Rnf2/Rybp/Skp1	15	24	0.625
BP	GO:0080182	histone H3-K4 trimethylation	15/4917	24/28943	7.71E-07	5.73E-06	2.86E-06	Arid4a/H1f2/H1f3/H1f4/Kmt2a/Kmt2b/Kmt2d/Kmt2e/Ncoa6/Nfya/Ogt/Rtf1/Setd1a/Tet3/Wdr82	15	24	0.625
BP	GO:0071501	cellular response to sterol depletion	10/4917	16/28943	5.85E-05	0.000282193	0.000140899	Amfr/Erlin1/Erlin2/Insig1/Insig2/Lpcat3/Npc1l1/Scap/Srebf1/Srebf2	10	16	0.625
BP	GO:0000381	regulation of alternative mRNA splicing	via spliceosome	38/4917	61/28943	2.99E-15	9.05E-14	4.52E-14	Celf1/Celf3/Celf4/Celf5/Celf6/Ddx17/Ddx5/Dyrk1a/Fmr1/Hnrnpl/Hnrnpu/Khdrbs1/Malat1/Mbnl1/Mbnl2/Nova1/Nsrp1/Ptbp1/Puf60/Rbfox1/Rbfox2/Rbfox3/Rbm10/Rbm11/Rbm15/Rbm25/Rbm38/Rbm5/Rbm8a/Rbmx/Rnps1/Sap18/Srsf2/Srsf6/Tia1/Tra2b/Ythdc1/Zbtb7a	38	61	0.62295082
BP	GO:1902235	regulation of endoplasmic reticulum stress-induced intrinsic apoptotic signaling pathway	18/4917	29/28943	6.88E-08	6.28E-07	3.14E-07	Bok/Creb3l1/Grina/Herpud1/Hyou1/Ikbkg/Nck1/Nck2/Opa1/Park7/Ptpn1/Ptpn2/Selenos/Syvn1/Tmbim6/Txndc12/Wfs1/Xbp1	18	29	0.620689655
BP	GO:2000765	regulation of cytoplasmic translation	18/4917	29/28943	6.88E-08	6.28E-07	3.14E-07	Cnbp/Cpeb1/Cpeb4/Csde1/Dhx36/Dhx9/Eef2/Fmr1/Hnrnpd/Hnrnpu/Nck1/Pabpc1/Paip1/Pkm/Syncrip/Ybx1/Ythdf2/Zfp385a	18	29	0.620689655
BP	GO:2000819	regulation of nucleotide-excision repair	18/4917	29/28943	6.88E-08	6.28E-07	3.14E-07	Actb/Actl6a/Actl6b/Arid1a/Arid2/Bcl7b/Dpf1/Hmgb1/Kat7/Pbrm1/Phf10/Rad52/Smarca2/Smarca4/Smarcb1/Smarcc2/Smarcd2/Smarcd3	18	29	0.620689655
BP	GO:0043984	histone H4-K16 acetylation	13/4917	21/28943	5.04E-06	3.16E-05	1.58E-05	Atg5/Brca1/Hcfc1/Kansl2/Kansl3/Kat8/Kmt2a/Msl1/Msl2/Ogt/Phf20/Wdr5/Zmpste24	13	21	0.619047619
BP	GO:2000136	regulation of cell proliferation involved in heart morphogenesis	13/4917	21/28943	5.04E-06	3.16E-05	1.58E-05	Bmpr2/Ctnnb1/Eya1/Hand2/Lrp6/Notch1/Pim1/Rbpj/Six1/Smad4/Sox9/Tbx1/Tbx3	13	21	0.619047619
BP	GO:0035308	negative regulation of protein dephosphorylation	21/4917	34/28943	6.21E-09	6.74E-08	3.37E-08	Akap1/Arpp19/Bod1/Cry2/Gnai2/Ikbkb/Mastl/Mfhas1/Mgat5/Mprip/Nckap1l/Ppp1r11/Ppp1r16b/Ppp1r8/Ppp1r9b/Ptpa/Rgn/Rock1/Rock2/Tiprl/Ywhae	21	34	0.617647059
BP	GO:0006734	NADH metabolic process	24/4917	39/28943	5.65E-10	7.37E-09	3.68E-09	Actn3/Aldoa/Eno1/Eno1b/Eno2/Eno3/Gapdh/Gpd1/Gpd1l/Gpd2/Gpi1/Idh3a/Idh3b/Idh3g/Ldha/Mdh1/Mdh2/Nudt12/Pfkl/Pgk1/Pkm/Slc37a2/Tpi1/Vcp	24	39	0.615384615
BP	GO:0030866	cortical actin cytoskeleton organization	24/4917	39/28943	5.65E-10	7.37E-09	3.68E-09	Akap11/Anln/Arf6/Calr/Cdk5/Coro1c/Dlg1/Ect2/Epb41/Epb41l1/Epb41l2/Epb41l3/Ezr/Ikbkb/Nckap1/Nckap1l/Plec/Pls1/Rhoq/Rock1/Rock2/Rtkn/Strip1/Tln1	24	39	0.615384615
BP	GO:1905168	positive regulation of double-strand break repair via homologous recombination	24/4917	39/28943	5.65E-10	7.37E-09	3.68E-09	Actb/Actl6a/Actr2/Arid2/Blm/Brd8/Dmap1/Epc1/Epc2/Ercc6/Fus/Hdgfl2/Ing3/Kat5/Mms19/Morf4l2/Mrgbp/Pogz/Rbbp8/Ruvbl1/Ruvbl2/Trrap/Vps72/Wdr48	24	39	0.615384615
BP	GO:0006122	mitochondrial electron transport	ubiquinol to cytochrome c	8/4917	13/28943	0.000394048	0.001546512	0.00077217	Cyc1/Cycs/CYTB/Uqcr11/Uqcrb/Uqcrc1/Uqcrc2/Uqcrq	8	13	0.615384615
BP	GO:0006895	Golgi to endosome transport	8/4917	13/28943	0.000394048	0.001546512	0.00077217	Ap4m1/Dop1a/Dop1b/Kif16b/Klhl20/Rab14/Sort1/Wipi1	8	13	0.615384615
BP	GO:0051573	negative regulation of histone H3-K9 methylation	8/4917	13/28943	0.000394048	0.001546512	0.00077217	Brca1/Dnmt1/Dnmt3b/Kdm3a/Kdm4a/Kdm4c/Pax5/Smarcb1	8	13	0.615384615
BP	GO:0070142	synaptic vesicle budding	8/4917	13/28943	0.000394048	0.001546512	0.00077217	Ap3b1/Ap3b2/Ap3d1/Ap3m2/Ap3s1/Ap3s2/Arf1/Picalm	8	13	0.615384615
BP	GO:1902950	regulation of dendritic spine maintenance	8/4917	13/28943	0.000394048	0.001546512	0.00077217	Abhd17b/App/Cfl1/Homer1/Prnp/Vps35/Zfp804a/Zmynd8	8	13	0.615384615
BP	GO:0060382	regulation of DNA strand elongation	11/4917	18/28943	3.30E-05	0.000170774	8.53E-05	Actl6a/Actr5/Ino80/Ino80b/Ino80c/Nfrkb/Nucks1/Ruvbl1/Ruvbl2/Uchl5/Yy1	11	18	0.611111111
BP	GO:0071816	tail-anchored membrane protein insertion into ER membrane	11/4917	18/28943	3.30E-05	0.000170774	8.53E-05	Bag6/Emc10/Emc2/Emc3/Emc7/Emc8/Get1/Get3/Get4/Mmgt1/Sgta	11	18	0.611111111
BP	GO:1902774	late endosome to lysosome transport	11/4917	18/28943	3.30E-05	0.000170774	8.53E-05	Arf1/Arl8b/C9orf72/Chmp2a/Chmp2b/Chmp5/Chmp6/Snapin/Vps35/Vps39/Vps4b	11	18	0.611111111
BP	GO:0008608	attachment of spindle microtubules to kinetochore	25/4917	41/28943	3.27E-10	4.47E-09	2.23E-09	Abraxas2/Apc/Aurkb/Becn1/Bub3/Ccnb1/Cdc42/Ect2/Eml4/Hnrnpu/Incenp/Kat2b/Kat5/Knl1/Mad1l1/Ndc80/Nuf2/Rb1/Rcc2/Seh1l/Sirt2/Spag5/Spc24/Spc25/Zfp207	25	41	0.609756098
BP	GO:0000245	spliceosomal complex assembly	28/4917	46/28943	2.99E-11	4.97E-10	2.48E-10	Celf1/Celf3/Celf4/Celf5/Celf6/Luc7l/Luc7l3/Mbnl1/Ncbp1/Prpf19/Prpf39/Ptbp2/Puf60/Rbm5/Rbmx/Scaf11/Sf3a3/Sf3b1/Sfswap/Snrpc/Srpk1/Srpk2/Srsf1/Srsf10/Srsf6/Usp39/Ythdc1/Zrsr2	28	46	0.608695652
BP	GO:0043968	histone H2A acetylation	14/4917	23/28943	2.87E-06	1.88E-05	9.40E-06	Actb/Actl6a/Brd8/Dmap1/Epc1/Epc2/Ing3/Kat5/Morf4l2/Mrgbp/Ruvbl1/Ruvbl2/Trrap/Vps72	14	23	0.608695652
BP	GO:0061615	glycolytic process through fructose-6-phosphate	14/4917	23/28943	2.87E-06	1.88E-05	9.40E-06	Aldoa/Eno1/Eno1b/Eno2/Eno3/Galk1/Galt/Gapdh/Gpi1/Mpi/Pfkl/Pgk1/Pkm/Tpi1	14	23	0.608695652
BP	GO:0016574	histone ubiquitination	33/4917	55/28943	9.17E-13	1.93E-11	9.62E-12	Bard1/Bcor/Brca1/Cdc73/Cdk9/Cul4b/Ddb1/Ddb2/Huwe1/Kdm2a/Leo1/Otub2/Park7/Pcgf1/Pcgf2/Pcgf5/Pcgf6/Phc1/Rad51/Rnf168/Rnf2/Rnf20/Rybp/Skp1/Suz12/Trip12/Ube2b/Ube2e1/Ube2n/Ubr2/Ubr5/Usp22/Wac	33	55	0.6
BP	GO:1903573	negative regulation of response to endoplasmic reticulum stress	24/4917	40/28943	1.18E-09	1.46E-08	7.30E-09	Abca7/Creb3l1/Crebrf/Grina/Herpud1/Hyou1/Ikbkg/Lpcat3/Nck1/Nck2/Nr1h3/Opa1/Park7/Pdia6/Ptpn1/Selenos/Sgta/Syvn1/Tmbim6/Txndc12/Ubxn1/Usp25/Wfs1/Xbp1	24	40	0.6
BP	GO:0033962	P-body assembly	12/4917	20/28943	1.86E-05	0.000103063	5.15E-05	Cnot1/Cnot6/Cnot6l/Cnot7/Ddx6/Dync1h1/Eif4enif1/Lsm4/Noct/Pan3/Patl1/Rc3h1	12	20	0.6
BP	GO:0098969	neurotransmitter receptor transport to postsynaptic membrane	12/4917	20/28943	1.86E-05	0.000103063	5.15E-05	Clstn1/Cplx1/Grip1/Gripap1/Rab11a/Scrib/Snap25/Snap47/Stx1b/Stx4a/Vamp2/Vps35	12	20	0.6
BP	GO:1904505	regulation of telomere maintenance in response to DNA damage	12/4917	20/28943	1.86E-05	0.000103063	5.15E-05	Actl6a/Actr5/Ercc1/Ino80/Ino80b/Ino80c/Nfrkb/Ruvbl1/Ruvbl2/Uchl5/Xrcc1/Yy1	12	20	0.6
BP	GO:0032933	SREBP signaling pathway	9/4917	15/28943	0.000218112	0.000907714	0.00045322	Amfr/Erlin1/Erlin2/Insig1/Insig2/Lpcat3/Scap/Srebf1/Srebf2	9	15	0.6
BP	GO:0060211	regulation of nuclear-transcribed mRNA poly(A) tail shortening	9/4917	15/28943	0.000218112	0.000907714	0.00045322	Cnot1/Cnot7/Eif4enif1/Pabpc1/Polr2g/Tnrc6a/Tnrc6b/Tnrc6c/Tob1	9	15	0.6
BP	GO:0070816	phosphorylation of RNA polymerase II C-terminal domain	9/4917	15/28943	0.000218112	0.000907714	0.00045322	Brd4/Ccnk/Ccnt1/Cdk12/Cdk7/Cdk9/Gtf2h3/Ncbp1/Ppil4	9	15	0.6
BP	GO:0006283	transcription-coupled nucleotide-excision repair	6/4917	10/28943	0.00269502	0.007926748	0.003957808	Ercc3/Ercc6/Hmgn1/Usp7/Uvssa/Xab2	6	10	0.6
BP	GO:0006450	regulation of translational fidelity	6/4917	10/28943	0.00269502	0.007926748	0.003957808	Aars/Cdk5rap1/Eif2s3x/Rps5/Rps9/Yrdc	6	10	0.6
BP	GO:0010501	RNA secondary structure unwinding	6/4917	10/28943	0.00269502	0.007926748	0.003957808	Ago1/Ago3/Ago4/Ddx3x/Dhx36/Dhx9	6	10	0.6
BP	GO:0016185	synaptic vesicle budding from presynaptic endocytic zone membrane	6/4917	10/28943	0.00269502	0.007926748	0.003957808	Ap3b2/Ap3d1/Ap3m2/Ap3s1/Ap3s2/Picalm	6	10	0.6
BP	GO:0031118	rRNA pseudouridine synthesis	6/4917	10/28943	0.00269502	0.007926748	0.003957808	Gar1/Naf1/Nhp2/Nop10/Rpusd2/Rpusd4	6	10	0.6
BP	GO:0033152	immunoglobulin V(D)J recombination	6/4917	10/28943	0.00269502	0.007926748	0.003957808	Ezh2/Foxp1/Lig4/Nhej1/Prkdc/Yy1	6	10	0.6
BP	GO:0042421	norepinephrine biosynthetic process	6/4917	10/28943	0.00269502	0.007926748	0.003957808	Atp7a/Epas1/Gata3/Hand2/Insm1/Th	6	10	0.6
BP	GO:0046784	viral mRNA export from host cell nucleus	6/4917	10/28943	0.00269502	0.007926748	0.003957808	Alyref/Thoc1/Thoc2/Thoc2l/Thoc5/Thoc7	6	10	0.6
BP	GO:0046834	lipid phosphorylation	6/4917	10/28943	0.00269502	0.007926748	0.003957808	Dgka/Dgkd/Dgkh/Dgki/Dgkq/Dgkz	6	10	0.6
BP	GO:0051095	regulation of helicase activity	6/4917	10/28943	0.00269502	0.007926748	0.003957808	Chtop/Mcm2/Mnat1/Msh2/Msh3/Msh6	6	10	0.6
BP	GO:0060982	coronary artery morphogenesis	6/4917	10/28943	0.00269502	0.007926748	0.003957808	Arid2/Ctnnb1/Hand2/Notch1/Tbx1/Vegfa	6	10	0.6
BP	GO:0097501	stress response to metal ion	6/4917	10/28943	0.00269502	0.007926748	0.003957808	Atp7a/Mt1/Mt2/Mt3/Park7/Slc30a1	6	10	0.6
BP	GO:1904851	positive regulation of establishment of protein localization to telomere	6/4917	10/28943	0.00269502	0.007926748	0.003957808	Cct2/Cct3/Cct5/Cct6a/Cct7/Tcp1	6	10	0.6
BP	GO:0000380	alternative mRNA splicing	via spliceosome	47/4917	79/28943	2.25E-17	8.70E-16	4.34E-16	Celf1/Celf3/Celf4/Celf5/Celf6/Ddx17/Ddx5/Dhx9/Dyrk1a/Fmr1/Hnrnpa1/Hnrnpl/Hnrnpm/Hnrnpu/Khdrbs1/Malat1/Mbnl1/Mbnl2/Ncbp1/Nova1/Nsrp1/Pqbp1/Ptbp1/Puf60/Rbfox1/Rbfox2/Rbfox3/Rbm10/Rbm11/Rbm15/Rbm25/Rbm38/Rbm5/Rbm8a/Rbmx/Rnps1/Sap18/Sfpq/Sfswap/Srsf1/Srsf2/Srsf6/Srsf9/Tia1/Tra2b/Ythdc1/Zbtb7a	47	79	0.594936709
BP	GO:0039694	viral RNA genome replication	19/4917	32/28943	8.21E-08	7.38E-07	3.68E-07	Atg16l1/Atg16l2/Atg5/Cdc42/Eea1/Fmr1/Morc2a/Mphosph8/Pcbp1/Pcbp2/Phb/Rock2/Setdb1/Smarcb1/Tasor/Tmem41b/Top2a/Top2b/Trim28	19	32	0.59375
BP	GO:0000289	nuclear-transcribed mRNA poly(A) tail shortening	16/4917	27/28943	9.16E-07	6.71E-06	3.35E-06	Cnot1/Cnot3/Cnot6/Cnot6l/Cnot7/Eif4enif1/Pabpc1/Pan3/Parn/Pnldc1/Polr2g/Samd4b/Tnrc6a/Tnrc6b/Tnrc6c/Tob1	16	27	0.592592593
BP	GO:1902459	positive regulation of stem cell population maintenance	29/4917	49/28943	3.54E-11	5.82E-10	2.91E-10	Actb/Actl6a/Actl6b/Arid1a/Arid4a/Arid4b/Bcl7b/Brms1l/Hdac1/Hdac2/Ing1/Ing2/Ncoa3/Ogt/Phf10/Rbbp4/Rbbp7/Sap130/Sap30/Sap30l/Sinhcaf/Smarca2/Smarca4/Smarcb1/Ss18/Suds3/Tead1/Tead3/Zfp322a	29	49	0.591836735
BP	GO:0034314	Arp2/3 complex-mediated actin nucleation	26/4917	44/28943	3.86E-10	5.17E-09	2.58E-09	Abi2/Actr2/Actr3/Arf1/Arfip1/Arfip2/Arpc1a/Arpc1b/Arpc2/Arpc3/Arpc4/Arpc5/Brk1/Carmil3/Ctnna2/Fchsd2/Gmfb/Jmy/Nckap1/Pick1/Wasf2/Wasf3/Washc2/Washc3/Washc4/Wasl	26	44	0.590909091
BP	GO:0061323	cell proliferation involved in heart morphogenesis	13/4917	22/28943	1.04E-05	6.09E-05	3.04E-05	Bmpr2/Ctnnb1/Eya1/Hand2/Lrp6/Notch1/Pim1/Rbpj/Six1/Smad4/Sox9/Tbx1/Tbx3	13	22	0.590909091
BP	GO:0071218	cellular response to misfolded protein	13/4917	22/28943	1.04E-05	6.09E-05	3.04E-05	Atxn3/Bag6/Cul3/Derl1/Dnajb12/Dnajb14/Hdac6/Rnf126/Rnf5/Sdf2l1/Ufd1/Uggt1/Vcp	13	22	0.590909091
BP	GO:2000114	regulation of establishment of cell polarity	13/4917	22/28943	1.04E-05	6.09E-05	3.04E-05	Arfgef1/Bcas3/Cdh5/Cfl1/Cyrib/Gata3/Kif20b/Krit1/Rap1b/Rictor/Rnf41/Rufy3/Shtn1	13	22	0.590909091
BP	GO:0033522	histone H2A ubiquitination	20/4917	34/28943	4.64E-08	4.38E-07	2.19E-07	Bard1/Bcor/Brca1/Cul4b/Ddb1/Ddb2/Otub2/Pcgf1/Pcgf2/Pcgf5/Pcgf6/Rad51/Rnf168/Rnf2/Rybp/Skp1/Trip12/Ube2b/Ubr2/Ubr5	20	34	0.588235294
BP	GO:0006991	response to sterol depletion	10/4917	17/28943	0.00012041	0.000538526	0.000268885	Amfr/Erlin1/Erlin2/Insig1/Insig2/Lpcat3/Npc1l1/Scap/Srebf1/Srebf2	10	17	0.588235294
BP	GO:0043923	positive regulation by host of viral transcription	10/4917	17/28943	0.00012041	0.000538526	0.000268885	Ccnt1/Cdk9/Chd1/Hpn/Lef1/Nucks1/Smarca4/Smarcb1/Sp1/Taf11	10	17	0.588235294
BP	GO:0048853	forebrain morphogenesis	10/4917	17/28943	0.00012041	0.000538526	0.000268885	Duox2/Gdf7/Hhex/Ift88/Nf1/Otx1/Pten/Smo/Uchl5/Wnt5a	10	17	0.588235294
BP	GO:0098974	postsynaptic actin cytoskeleton organization	10/4917	17/28943	0.00012041	0.000538526	0.000268885	Abi2/Actb/Actr3/Arf1/Dbn1/Dbnl/Ppp1r9a/Rock2/Wasf2/Wasl	10	17	0.588235294
BP	GO:0099188	postsynaptic cytoskeleton organization	10/4917	17/28943	0.00012041	0.000538526	0.000268885	Abi2/Actb/Actr3/Arf1/Dbn1/Dbnl/Ppp1r9a/Rock2/Wasf2/Wasl	10	17	0.588235294
BP	GO:1905269	positive regulation of chromatin organization	10/4917	17/28943	0.00012041	0.000538526	0.000268885	Atf7ip/Cdk2/Dnmt1/Kat5/Morc2a/Mphosph8/Setdb1/Tal1/Tasor/Trim28	10	17	0.588235294
BP	GO:0002183	cytoplasmic translational initiation	17/4917	29/28943	5.16E-07	4.01E-06	2.00E-06	Dhx29/Eif2b3/Eif2s2/Eif2s3x/Eif3d/Eif3i/Eif3m/Eif4a1/Eif4a2/Eif5/Mcts1/Mif4gd/Ncbp1/Nck1/Rps2/Slbp/Ythdf2	17	29	0.586206897
BP	GO:0006891	intra-Golgi vesicle-mediated transport	17/4917	29/28943	5.16E-07	4.01E-06	2.00E-06	Cog1/Cog3/Cog4/Cog5/Copa/Copb1/Copb2/Cope/Copz1/Copz2/Cux1/Gabarapl2/Gosr2/Nsf/Rab33b/Trappc3/Vti1a	17	29	0.586206897
BP	GO:0006007	glucose catabolic process	14/4917	24/28943	5.80E-06	3.59E-05	1.79E-05	Actn3/Aldoa/Bad/Eno1/Eno1b/Eno2/Eno3/Gapdh/Gpi1/Ldha/Pfkl/Pgk1/Pkm/Tpi1	14	24	0.583333333
BP	GO:0045048	protein insertion into ER membrane	14/4917	24/28943	5.80E-06	3.59E-05	1.79E-05	Bag6/Ccdc47/Emc10/Emc2/Emc3/Emc7/Emc8/Get1/Get3/Get4/Mmgt1/Sec61a1/Sgta/Wdr83os	14	24	0.583333333
BP	GO:0000727	double-strand break repair via break-induced replication	7/4917	12/28943	0.001450119	0.004720068	0.00235672	Cdc45/Cdc7/Gins2/Gins4/Mcm2/Mcm3/Mcm5	7	12	0.583333333
BP	GO:0003263	cardioblast proliferation	7/4917	12/28943	0.001450119	0.004720068	0.00235672	Ctnnb1/Eya1/Hand2/Notch1/Pim1/Six1/Tbx1	7	12	0.583333333
BP	GO:0003264	regulation of cardioblast proliferation	7/4917	12/28943	0.001450119	0.004720068	0.00235672	Ctnnb1/Eya1/Hand2/Notch1/Pim1/Six1/Tbx1	7	12	0.583333333
BP	GO:0006335	DNA replication-dependent chromatin assembly	7/4917	12/28943	0.001450119	0.004720068	0.00235672	Asf1a/Asf1b/Chaf1a/Chaf1b/H3c1/H3c8/Rbbp4	7	12	0.583333333
BP	GO:0042996	regulation of Golgi to plasma membrane protein transport	7/4917	12/28943	0.001450119	0.004720068	0.00235672	Acsl3/Atp2c1/Cln3/Lypla1/Pkdcc/Rack1/Vamp4	7	12	0.583333333
BP	GO:0046929	negative regulation of neurotransmitter secretion	7/4917	12/28943	0.001450119	0.004720068	0.00235672	Asic1/Fmr1/Nf1/Ppp1r9a/Rap1a/Rap1b/Slc30a1	7	12	0.583333333
BP	GO:0060502	epithelial cell proliferation involved in lung morphogenesis	7/4917	12/28943	0.001450119	0.004720068	0.00235672	Cdc42/Fgfr2/Map2k2/Nfib/Sox9/Srsf6/Wnt2	7	12	0.583333333
BP	GO:0071712	ER-associated misfolded protein catabolic process	7/4917	12/28943	0.001450119	0.004720068	0.00235672	Bag6/Derl1/Rnf5/Sdf2l1/Ufd1/Uggt1/Vcp	7	12	0.583333333
BP	GO:0075522	IRES-dependent viral translational initiation	7/4917	12/28943	0.001450119	0.004720068	0.00235672	Csde1/Eif3b/Eif3d/Eif3f/Mcts1/Pcbp2/Ptbp1	7	12	0.583333333
BP	GO:0090309	positive regulation of DNA methylation-dependent heterochromatin formation	7/4917	12/28943	0.001450119	0.004720068	0.00235672	Atf7ip/Dnmt1/Morc2a/Mphosph8/Setdb1/Tasor/Trim28	7	12	0.583333333
BP	GO:0090435	protein localization to nuclear envelope	7/4917	12/28943	0.001450119	0.004720068	0.00235672	Ints13/Lmna/Lmnb2/Nup54/Osbpl8/Plk1/Sumo1	7	12	0.583333333
BP	GO:0097400	interleukin-17-mediated signaling pathway	7/4917	12/28943	0.001450119	0.004720068	0.00235672	Ikbke/Notch1/Srsf1/Traf2/Traf5/Trim32/Usp25	7	12	0.583333333
BP	GO:0099519	dense core granule cytoskeletal transport	7/4917	12/28943	0.001450119	0.004720068	0.00235672	Kif1a/Kif1b/Kif5a/Ppfia2/Sybu/Tanc2/Trim46	7	12	0.583333333
BP	GO:0019646	aerobic electron transport chain	33/4917	57/28943	3.71E-12	7.19E-11	3.59E-11	Coq9/Cox4i1/Cox5b/Cox7c/Cyc1/Cycs/Dld/Dnajc15/COX1/CYTB/ND1/ND2/ND4/ND5/ND6/Ndufa10/Ndufa7/Ndufs1/Ndufs2/Ndufs3/Ndufs7/Ndufv1/Park7/Sdha/Sdhaf2/Sdhb/Sdhc/Sdhd/Uqcr11/Uqcrb/Uqcrc1/Uqcrc2/Uqcrq	33	57	0.578947368
BP	GO:0000423	mitophagy	22/4917	38/28943	1.48E-08	1.51E-07	7.56E-08	Ambra1/Arfip2/Atg13/Atg4b/Atg4d/Becn1/Cdc37/Gba/Hdac6/Huwe1/Lrba/Mfn2/Ogt/Optn/Retreg1/Rnf41/Slc25a4/Smurf1/Sqstm1/Tomm7/Vdac1/Vps13c	22	38	0.578947368
BP	GO:0019081	viral translation	11/4917	19/28943	6.64E-05	0.000316352	0.000157954	Atg5/Csde1/Dhx9/Eif3b/Eif3d/Eif3f/Eif3g/Eif3l/Mcts1/Pcbp2/Ptbp1	11	19	0.578947368
BP	GO:0071786	endoplasmic reticulum tubular network organization	11/4917	19/28943	6.64E-05	0.000316352	0.000157954	Atl1/Atl2/Lnpk/Rab18/Rab3gap1/Reep1/Reep3/Rtn3/Rtn4/Tmem33/Zfyve27	11	19	0.578947368
BP	GO:2000786	positive regulation of autophagosome assembly	11/4917	19/28943	6.64E-05	0.000316352	0.000157954	Atg2a/Becn1/Elapor1/Lrsam1/Pip4k2c/Rab3gap1/Sh3glb1/Snx18/Snx7/Wdr45/Wipi1	11	19	0.578947368
BP	GO:0006099	tricarboxylic acid cycle	19/4917	33/28943	1.62E-07	1.39E-06	6.93E-07	Aco2/Cs/Fh1/Idh2/Idh3a/Idh3b/Idh3g/Mdh1/Mdh2/Ndufs4/Ogdh/Pdhb/Sdha/Sdhaf2/Sdhb/Sdhc/Sdhd/Sucla2/Suclg1	19	33	0.575757576
BP	GO:0006378	mRNA polyadenylation	27/4917	47/28943	4.32E-10	5.73E-09	2.86E-09	Ahcyl1/Aplp1/App/Ccnt1/Cdc73/Cdk9/Clp1/Cpeb1/Cpsf1/Cpsf2/Cpsf6/Cpsf7/Cstf2t/Leo1/Mtpap/Pabpn1/Papola/Papolg/Pcf11/Rnf20/Ssu72/Supt5/Sympk/Tent2/Wdr33/Ythdc1/Zc3h14	27	47	0.574468085
BP	GO:0015986	proton motive force-driven ATP synthesis	40/4917	70/28943	3.56E-14	9.29E-13	4.64E-13	Atp5a1/Atp5b/Atp5c1/Atp5d/Atp5e/Atp5g1/Atp5g2/Atp5h/Atp5j/Atp5k/Atp5l/Atp5o/Atp5pb/ATP6/ND1/ND2/ND4/ND5/ND6/Ndufa10/Ndufa5/Ndufa6/Ndufa7/Ndufa9/Ndufab1/Ndufb10/Ndufb11/Ndufb3/Ndufb7/Ndufs1/Ndufs2/Ndufs3/Ndufs4/Ndufs7/Ndufv1/Sdha/Sdhb/Sdhc/Sdhd/Stoml2	40	70	0.571428571
BP	GO:0043631	RNA polyadenylation	28/4917	49/28943	2.44E-10	3.45E-09	1.72E-09	Ahcyl1/Aplp1/App/Ccnt1/Cdc73/Cdk9/Clp1/Cpeb1/Cpsf1/Cpsf2/Cpsf6/Cpsf7/Cstf2t/Leo1/Mtpap/Pabpn1/Papola/Papolg/Pcf11/Rnf20/Ssu72/Supt5/Sympk/Tent2/Wdr33/Ythdc1/Zc3h14/Zcchc7	28	49	0.571428571
BP	GO:0031440	regulation of mRNA 3'-end processing	16/4917	28/28943	1.80E-06	1.23E-05	6.15E-06	Ahcyl1/Ccnb1/Ccnt1/Cdc73/Cdk9/Cpeb1/Cpsf6/Cpsf7/Dhx36/Leo1/Ncbp1/Papola/Rnf20/Supt5/Ythdc1/Zc3h14	16	28	0.571428571
BP	GO:1900151	regulation of nuclear-transcribed mRNA catabolic process	deadenylation-dependent decay	16/4917	28/28943	1.80E-06	1.23E-05	6.15E-06	Cnot1/Cnot7/Csde1/Dhx36/Dhx9/Hnrnpd/Hnrnpu/Pabpc1/Paip1/Rc3h1/Syncrip/Tnrc6b/Tnrc6c/Tob1/Ybx1/Zfp36l2	16	28	0.571428571
BP	GO:0045116	protein neddylation	12/4917	21/28943	3.66E-05	0.000185808	9.28E-05	Cdkn2a/Cops9/Dcun1d5/Epas1/Hif1a/Nae1/Nedd8/Rnf7/Rpl11/Rpl5/Uba3/Ube2m	12	21	0.571428571
BP	GO:1903540	establishment of protein localization to postsynaptic membrane	12/4917	21/28943	3.66E-05	0.000185808	9.28E-05	Clstn1/Cplx1/Grip1/Gripap1/Rab11a/Scrib/Snap25/Snap47/Stx1b/Stx4a/Vamp2/Vps35	12	21	0.571428571
BP	GO:0016081	synaptic vesicle docking	8/4917	14/28943	0.000782394	0.002771897	0.001384002	Camk2a/Ctbp2/Rims2/Stx1b/Stx4a/Syde1/Unc13a/Vamp2	8	14	0.571428571
BP	GO:0018342	protein prenylation	8/4917	14/28943	0.000782394	0.002771897	0.001384002	Agrn/Chm/Chml/Fntb/Pggt1b/Ptar1/Rabggtb/Rce1	8	14	0.571428571
BP	GO:0019511	peptidyl-proline hydroxylation	8/4917	14/28943	0.000782394	0.002771897	0.001384002	Crtap/Egln1/Egln2/Ogfod1/P3h2/P4ha1/P4hb/Prdx4	8	14	0.571428571
BP	GO:0032253	dense core granule localization	8/4917	14/28943	0.000782394	0.002771897	0.001384002	Kif1a/Kif1b/Kif5a/Mapk8/Ppfia2/Sybu/Tanc2/Trim46	8	14	0.571428571
BP	GO:0045842	positive regulation of mitotic metaphase/anaphase transition	8/4917	14/28943	0.000782394	0.002771897	0.001384002	Anapc11/Anapc5/Cdc16/Cdc23/Cdc27/Cul3/Mad1l1/Rb1	8	14	0.571428571
BP	GO:0048733	sebaceous gland development	8/4917	14/28943	0.000782394	0.002771897	0.001384002	Ash1l/Cbx7/Ext1/Rbpj/Scd1/Smad4/Wnt10a/Zdhhc21	8	14	0.571428571
BP	GO:0097354	prenylation	8/4917	14/28943	0.000782394	0.002771897	0.001384002	Agrn/Chm/Chml/Fntb/Pggt1b/Ptar1/Rabggtb/Rce1	8	14	0.571428571
BP	GO:1901201	regulation of extracellular matrix assembly	8/4917	14/28943	0.000782394	0.002771897	0.001384002	Antxr1/Clasp1/Clasp2/Emilin1/Notch1/Phldb2/Smad3/Sox9	8	14	0.571428571
BP	GO:1901836	regulation of transcription of nucleolar large rRNA by RNA polymerase I	8/4917	14/28943	0.000782394	0.002771897	0.001384002	Dedd/Mars1/Ncl/Nop53/Pwp1/Sirt7/Smarca4/Smarcb1	8	14	0.571428571
BP	GO:1901950	dense core granule transport	8/4917	14/28943	0.000782394	0.002771897	0.001384002	Kif1a/Kif1b/Kif5a/Mapk8/Ppfia2/Sybu/Tanc2/Trim46	8	14	0.571428571
BP	GO:1905048	regulation of metallopeptidase activity	8/4917	14/28943	0.000782394	0.002771897	0.001384002	Antxr1/Cldn3/Picalm/Reck/Rhbdf2/Stat3/Svbp/Timp3	8	14	0.571428571
BP	GO:2000105	positive regulation of DNA-templated DNA replication	8/4917	14/28943	0.000782394	0.002771897	0.001384002	Atrx/Cdc7/Cdk2/Dbf4/E2f8/Ino80/Stoml2/Wiz	8	14	0.571428571
BP	GO:0042776	proton motive force-driven mitochondrial ATP synthesis	37/4917	65/28943	3.80E-13	8.49E-12	4.24E-12	Atp5a1/Atp5b/Atp5c1/Atp5d/Atp5e/Atp5h/Atp5j/Atp5k/Atp5o/Atp5pb/ATP6/ND1/ND2/ND4/ND5/ND6/Ndufa10/Ndufa5/Ndufa6/Ndufa7/Ndufa9/Ndufab1/Ndufb10/Ndufb11/Ndufb3/Ndufb7/Ndufs1/Ndufs2/Ndufs3/Ndufs4/Ndufs7/Ndufv1/Sdha/Sdhb/Sdhc/Sdhd/Stoml2	37	65	0.569230769
BP	GO:0098930	axonal transport	37/4917	65/28943	3.80E-13	8.49E-12	4.24E-12	Ap3b1/Ap3b2/Ap3d1/Ap3m2/Ap3s1/Ap3s2/Arl8a/Arl8b/Bloc1s2/Bloc1s4/Bsn/Cnih2/Dlg2/Dst/Dync1h1/Fmr1/Hdac6/Hif1a/Hsbp1/Kif1a/Kif1b/Kif5a/Kif5c/Map6/Mapk8ip3/Ndel1/Nefl/Rab21/Snapin/Sod1/Sybu/Terf2/Tmem108/Trak1/Trak2/Trim46/Uchl1	37	65	0.569230769
BP	GO:0071826	ribonucleoprotein complex subunit organization	102/4917	180/28943	1.72E-33	8.49E-31	4.24E-31	Aar2/Ago1/Ago3/Ago4/Atm/Atr/Bop1/Brix1/Cdc73/Celf1/Celf3/Celf4/Celf5/Celf6/Ckap5/Clp1/Coil/Cpsf6/Cpsf7/Dhx29/Dhx30/Dhx9/Dicer1/Dnajc17/Eif2s2/Eif2s3x/Eif3d/Eif5/Eif6/Gemin5/Hsp90ab1/Klc1/Lsm4/Luc7l/Luc7l3/Mbnl1/Mcts1/Mrps11/Mrps7/Mrto4/Naf1/Ncbp1/Nop53/Nopchap1/Prkdc/Prkra/Prmt5/Prmt7/Prpf19/Prpf3/Prpf31/Prpf39/Ptbp2/Ptges3/Puf60/Pwp2/Rbm5/Rbmx/Rpf2/Rpl10/Rpl11/Rpl5/Rpl6/Rplp0/Rps14/Rps15/Rps2/Rp…	102	180	0.566666667
BP	GO:0034315	regulation of Arp2/3 complex-mediated actin nucleation	17/4917	30/28943	1.00E-06	7.23E-06	3.61E-06	Abi2/Arf1/Arfip1/Arfip2/Brk1/Carmil3/Ctnna2/Fchsd2/Gmfb/Nckap1/Pick1/Wasf2/Wasf3/Washc2/Washc3/Washc4/Wasl	17	30	0.566666667
BP	GO:0022618	ribonucleoprotein complex assembly	97/4917	172/28943	1.10E-31	3.06E-29	1.53E-29	Aar2/Ago1/Ago3/Ago4/Atm/Atr/Bop1/Brix1/Cdc73/Celf1/Celf3/Celf4/Celf5/Celf6/Ckap5/Clp1/Coil/Cpsf6/Cpsf7/Dhx29/Dhx30/Dhx9/Dicer1/Eif2s2/Eif2s3x/Eif3d/Eif5/Eif6/Gemin5/Hsp90ab1/Lsm4/Luc7l/Luc7l3/Mbnl1/Mcts1/Mrps11/Mrps7/Mrto4/Naf1/Ncbp1/Nop53/Nopchap1/Prkdc/Prkra/Prmt5/Prmt7/Prpf19/Prpf3/Prpf31/Prpf39/Ptbp2/Ptges3/Puf60/Pwp2/Rbm5/Rbmx/Rpf2/Rpl10/Rpl11/Rpl5/Rpl6/Rplp0/Rps14/Rps15/Rps2/Rps27/Rps5/Rpsa…	97	172	0.563953488
BP	GO:0030511	positive regulation of transforming growth factor beta receptor signaling pathway	18/4917	32/28943	5.57E-07	4.30E-06	2.15E-06	Adam17/Axin1/Cited2/Crebbp/Furin/Gipc1/Got1/Hsp90ab1/Ing2/Men1/Npnt/Slc2a10/Smad4/Stk11/Tgfb1i1/Tgfbr3/Thbs1/Zeb2	18	32	0.5625
BP	GO:1903846	positive regulation of cellular response to transforming growth factor beta stimulus	18/4917	32/28943	5.57E-07	4.30E-06	2.15E-06	Adam17/Axin1/Cited2/Crebbp/Furin/Gipc1/Got1/Hsp90ab1/Ing2/Men1/Npnt/Slc2a10/Smad4/Stk11/Tgfb1i1/Tgfbr3/Thbs1/Zeb2	18	32	0.5625
BP	GO:0035970	peptidyl-threonine dephosphorylation	9/4917	16/28943	0.000423306	0.001635302	0.000816503	Dusp10/Pdp1/Pgam5/Ppm1a/Ppm1e/Ppm1f/Ppm1g/Ppm1k/Ppp2ca	9	16	0.5625
BP	GO:0042416	dopamine biosynthetic process	9/4917	16/28943	0.000423306	0.001635302	0.000816503	Aldh2/Ddc/Epas1/Gch1/Nr4a2/Park7/Tgfb2/Th/Vps35	9	16	0.5625
BP	GO:0042921	glucocorticoid receptor signaling pathway	9/4917	16/28943	0.000423306	0.001635302	0.000816503	Arid1a/Arntl/Clock/Cry2/Nr3c1/Phb/Ppp5c/Ptges3/Ywhah	9	16	0.5625
BP	GO:0043981	histone H4-K5 acetylation	9/4917	16/28943	0.000423306	0.001635302	0.000816503	Hcfc1/Jade3/Kansl2/Kansl3/Kat7/Kat8/Ogt/Phf20/Wdr5	9	16	0.5625
BP	GO:0043982	histone H4-K8 acetylation	9/4917	16/28943	0.000423306	0.001635302	0.000816503	Hcfc1/Jade3/Kansl2/Kansl3/Kat7/Kat8/Ogt/Phf20/Wdr5	9	16	0.5625
BP	GO:0055057	neuroblast division	9/4917	16/28943	0.000423306	0.001635302	0.000816503	Akna/Arhgef2/Aspm/Dock7/Fgfr2/Lef1/Lrp6/Numbl/Tead3	9	16	0.5625
BP	GO:0060788	ectodermal placode formation	9/4917	16/28943	0.000423306	0.001635302	0.000816503	Ctnnb1/Eda/Gnas/Hdac1/Hdac2/Lrp6/Pou2f1/Six1/Tbx3	9	16	0.5625
BP	GO:0071697	ectodermal placode morphogenesis	9/4917	16/28943	0.000423306	0.001635302	0.000816503	Ctnnb1/Eda/Gnas/Hdac1/Hdac2/Lrp6/Pou2f1/Six1/Tbx3	9	16	0.5625
BP	GO:0072350	tricarboxylic acid metabolic process	9/4917	16/28943	0.000423306	0.001635302	0.000816503	Acly/Aco2/Asl/Ass1/Cs/Idh2/Idh3a/Idh3b/Idh3g	9	16	0.5625
BP	GO:0051310	metaphase plate congression	37/4917	66/28943	7.24E-13	1.57E-11	7.85E-12	Aurkb/Becn1/Ccnb1/Cdc23/Cenpf/Cenpq/Chmp2a/Chmp2b/Chmp5/Chmp6/Cul3/Dctn2/Dync1h1/Eml4/Fam83d/Gem/Hnrnpu/Incenp/Kat2b/Kat5/Kif14/Kif22/Kpnb1/Mad1l1/Meioc/Ndc80/Nudc/Nuf2/Numa1/Nup62/Pinx1/Rab11a/Rrs1/Seh1l/Spag5/Trappc12/Vps4b	37	66	0.560606061
BP	GO:0060216	definitive hemopoiesis	14/4917	25/28943	1.11E-05	6.47E-05	3.23E-05	Cdk5rap3/Gata2/Kmt2a/Meis1/Ncor1/Rbfox2/Senp1/Smarca4/Sp1/Sp3/Tal1/Tgfbr3/Zfp36l2/Zfpm1	14	25	0.56
BP	GO:0070734	histone H3-K27 methylation	14/4917	25/28943	1.11E-05	6.47E-05	3.23E-05	Chd5/Ehmt2/Ezh1/Ezh2/Gata3/H1f2/H1f3/H1f4/Hdac2/Lcor/Mtf2/Ogt/Phf19/Supt6	14	25	0.56
BP	GO:0097150	neuronal stem cell population maintenance	14/4917	25/28943	1.11E-05	6.47E-05	3.23E-05	Aspm/Cdh2/Fancc/Foxo3/Fut10/Hes5/Hook3/Mapk8/Mmp24/Pcm1/Sct/Srrt/Ss18/Wdr47	14	25	0.56
BP	GO:0000184	nuclear-transcribed mRNA catabolic process	nonsense-mediated decay	25/4917	45/28943	4.96E-09	5.47E-08	2.73E-08	Ctif/Dcp1a/Dcp2/Eif3e/Gspt2/Helz2/Hnrnpab/Ncbp1/Pabpc1/Parn/Pnldc1/Pnrc2/Pym1/Rbm8a/Rnps1/Smg1/Smg5/Smg6/Smg7/Smg8/Syncrip/Upf1/Upf2/Upf3a/Upf3b	25	45	0.555555556
BP	GO:0010390	histone monoubiquitination	20/4917	36/28943	1.72E-07	1.46E-06	7.31E-07	Bard1/Bcor/Brca1/Cdc73/Cul4b/Ddb1/Ddb2/Leo1/Pcgf1/Pcgf2/Pcgf5/Pcgf6/Rad51/Rnf168/Rnf2/Rnf20/Rybp/Skp1/Ube2e1/Wac	20	36	0.555555556
BP	GO:0032785	negative regulation of DNA-templated transcription	elongation	10/4917	18/28943	0.000229621	0.000950061	0.000474363	Axin1/Ezh2/Hnrnpu/Nelfa/Recql5/Rnf168/Supt4a/Supt5/Wdr82/Zc3h4	10	18	0.555555556
BP	GO:1901970	positive regulation of mitotic sister chromatid separation	10/4917	18/28943	0.000229621	0.000950061	0.000474363	Anapc11/Anapc5/Aurkb/Cdc16/Cdc23/Cdc27/Cul3/Incenp/Mad1l1/Rb1	10	18	0.555555556
BP	GO:0050684	regulation of mRNA processing	85/4917	154/28943	4.83E-27	7.56E-25	3.77E-25	Ahcyl1/Ccnb1/Ccnt1/Cdc73/Cdk9/Celf1/Celf3/Celf4/Celf5/Celf6/Cpeb1/Cpsf6/Cpsf7/Ddx17/Ddx5/Dhx36/Dhx9/Dyrk1a/Fmr1/Hnrnpa2b1/Hnrnpk/Hnrnpl/Hnrnpu/Hspa8/Khdrbs1/Larp7/Leo1/Malat1/Mbnl1/Mbnl2/Ncbp1/Ncl/Nova1/Npm1/Nsrp1/Nup98/Papola/Prmt5/Prpf19/Ptbp1/Ptcd2/Puf60/Rbfox1/Rbfox2/Rbfox3/Rbm10/Rbm11/Rbm15/Rbm25/Rbm38/Rbm39/Rbm5/Rbm8a/Rbmx/Rnf20/Rnps1/Safb2/Sap18/Sf1/Sf3b4/Sfswap/Sltm/Snrnp70/Son/Srpk1/Srpk…	85	154	0.551948052
BP	GO:0048024	regulation of mRNA splicing	via spliceosome	64/4917	116/28943	1.05E-20	6.98E-19	3.48E-19	Celf1/Celf3/Celf4/Celf5/Celf6/Ddx17/Ddx5/Dyrk1a/Fmr1/Hnrnpa2b1/Hnrnpk/Hnrnpl/Hnrnpu/Hspa8/Khdrbs1/Larp7/Malat1/Mbnl1/Mbnl2/Ncbp1/Ncl/Nova1/Npm1/Nsrp1/Nup98/Prmt5/Prpf19/Ptbp1/Puf60/Rbfox1/Rbfox2/Rbfox3/Rbm10/Rbm11/Rbm15/Rbm25/Rbm38/Rbm39/Rbm5/Rbm8a/Rbmx/Rnps1/Sap18/Sf1/Sf3b4/Sfswap/Snrnp70/Son/Srrm1/Srsf10/Srsf2/Srsf3/Srsf4/Srsf6/Srsf7/Srsf9/Tia1/Tra2a/Tra2b/U2af2/Wdr77/Ythdc1/Zbtb7a/Zfp64	64	116	0.551724138
BP	GO:0006120	mitochondrial electron transport	NADH to ubiquinone	16/4917	29/28943	3.38E-06	2.18E-05	1.09E-05	Coq9/Dld/Dnajc15/ND1/ND2/ND4/ND5/ND6/Ndufa10/Ndufa7/Ndufs1/Ndufs2/Ndufs3/Ndufs7/Ndufv1/Park7	16	29	0.551724138
BP	GO:0000028	ribosomal small subunit assembly	11/4917	20/28943	0.000124852	0.000552607	0.000275916	Mrps11/Mrps7/Prkdc/Pwp2/Rps14/Rps15/Rps2/Rps27/Rps5/Rpsa/Rrp7a	11	20	0.55
BP	GO:0003215	cardiac right ventricle morphogenesis	11/4917	20/28943	0.000124852	0.000552607	0.000275916	Bmpr1a/Chd7/Gata3/Hand2/Nkx2-5/Notch1/Ppp1r13l/Smarcd3/Sox4/Tgfb2/Zfpm2	11	20	0.55
BP	GO:0006620	post-translational protein targeting to endoplasmic reticulum membrane	11/4917	20/28943	0.000124852	0.000552607	0.000275916	Bag6/Folr1/Get1/Get3/Get4/Hspa5/Macf1/Sec61a1/Sec62/Sec63/Sgta	11	20	0.55
BP	GO:0007063	regulation of sister chromatid cohesion	11/4917	20/28943	0.000124852	0.000552607	0.000275916	Atrx/Axin2/Bub1/Ctnnb1/Fen1/Rb1/Recql4/Sfpq/Slf1/Smc5/Wapl	11	20	0.55
BP	GO:0009083	branched-chain amino acid catabolic process	11/4917	20/28943	0.000124852	0.000552607	0.000275916	Acad8/Acadsb/Acat1/Bckdha/Dld/Hibadh/Hibch/Hmgcl/Hmgcll1/Ivd/Slc25a44	11	20	0.55
BP	GO:0030220	platelet formation	11/4917	20/28943	0.000124852	0.000552607	0.000275916	Actn1/Mfap2/Myh9/Prkdc/Ptpn11/Srf/Tal1/Vps33a/Wdr1/Zfp385a/Zfpm1	11	20	0.55
BP	GO:0044090	positive regulation of vacuole organization	11/4917	20/28943	0.000124852	0.000552607	0.000275916	Atg2a/Becn1/Elapor1/Lrsam1/Pip4k2c/Rab3gap1/Sh3glb1/Snx18/Snx7/Wdr45/Wipi1	11	20	0.55
BP	GO:0045540	regulation of cholesterol biosynthetic process	11/4917	20/28943	0.000124852	0.000552607	0.000275916	Abcg1/Dhcr7/Erlin1/Erlin2/Fgf1/Lpcat3/Por/Scap/Sod1/Srebf1/Srebf2	11	20	0.55
BP	GO:0048490	anterograde synaptic vesicle transport	11/4917	20/28943	0.000124852	0.000552607	0.000275916	Ap3b1/Ap3b2/Ap3d1/Ap3m2/Ap3s1/Ap3s2/Bloc1s2/Bloc1s4/Cnih2/Snapin/Trim46	11	20	0.55
BP	GO:0060155	platelet dense granule organization	11/4917	20/28943	0.000124852	0.000552607	0.000275916	Abca1/Ap1b1/Ap1g1/Ap1m1/Ap1s1/Ap3b1/Ap3d1/Ap3s1/Ap3s2/Hps3/Hps5	11	20	0.55
BP	GO:0099514	synaptic vesicle cytoskeletal transport	11/4917	20/28943	0.000124852	0.000552607	0.000275916	Ap3b1/Ap3b2/Ap3d1/Ap3m2/Ap3s1/Ap3s2/Bloc1s2/Bloc1s4/Cnih2/Snapin/Trim46	11	20	0.55
BP	GO:0099517	synaptic vesicle transport along microtubule	11/4917	20/28943	0.000124852	0.000552607	0.000275916	Ap3b1/Ap3b2/Ap3d1/Ap3m2/Ap3s1/Ap3s2/Bloc1s2/Bloc1s4/Cnih2/Snapin/Trim46	11	20	0.55
BP	GO:0106118	regulation of sterol biosynthetic process	11/4917	20/28943	0.000124852	0.000552607	0.000275916	Abcg1/Dhcr7/Erlin1/Erlin2/Fgf1/Lpcat3/Por/Scap/Sod1/Srebf1/Srebf2	11	20	0.55
BP	GO:0007080	mitotic metaphase plate congression	28/4917	51/28943	8.61E-10	1.09E-08	5.47E-09	Aurkb/Becn1/Ccnb1/Cdc23/Chmp2a/Chmp2b/Chmp5/Chmp6/Cul3/Dctn2/Eml4/Hnrnpu/Incenp/Kat2b/Kat5/Kif14/Kif22/Kpnb1/Mad1l1/Ndc80/Nudc/Nuf2/Nup62/Pinx1/Rab11a/Rrs1/Seh1l/Vps4b	28	51	0.549019608
BP	GO:0070979	protein K11-linked ubiquitination	17/4917	31/28943	1.87E-06	1.27E-05	6.34E-06	Anapc10/Anapc11/Anapc13/Anapc4/Anapc5/Arel1/Cdc16/Cdc23/Cdc27/Rnf4/Ube2b/Ube2c/Ube2d3/Ube2e2/Ube2h/Ube2l3/Ube2s	17	31	0.548387097
BP	GO:0008088	axo-dendritic transport	46/4917	84/28943	3.99E-15	1.19E-13	5.94E-14	Ap3b1/Ap3b2/Ap3d1/Ap3m2/Ap3s1/Ap3s2/App/Arl8a/Arl8b/Bloc1s2/Bloc1s4/Bsn/Cnih2/Dlg2/Dst/Dync1h1/Fmr1/Hdac6/Hif1a/Hnrnpu/Hsbp1/Hspa8/Kif1a/Kif1b/Kif3b/Kif5a/Kif5c/Klc1/Klc2/Map6/Mapk8ip3/Ndel1/Nefl/Rab21/Sfpq/Snapin/Sod1/Spg11/Stau1/Sybu/Terf2/Tmem108/Trak1/Trak2/Trim46/Uchl1	46	84	0.547619048
BP	GO:0010464	regulation of mesenchymal cell proliferation	23/4917	42/28943	2.95E-08	2.90E-07	1.45E-07	Arhgap5/Bmpr1a/Ctnnb1/Ctnnbip1/Fgf9/Fgfr2/Foxp1/Hmgb1/Ihh/Irs2/Lmna/Lrp6/Myc/Nfib/Phf14/Six1/Smo/Sox9/Tbx1/Wnt11/Wnt2/Wnt5a/Zeb1	23	42	0.547619048
BP	GO:0034728	nucleosome organization	58/4917	106/28943	1.14E-18	5.44E-17	2.72E-17	Actl6a/Arid1a/Arid2/Asf1a/Asf1b/Atrx/Brd2/Chaf1a/Chaf1b/Chd1/Chd2/Chrac1/Daxx/Dmap1/Dnajc9/H1f0/H1f2/H1f3/H1f4/H2bc12/H2bc14/H2bc18/H2bc21/H2bc22/H2bc3/H2bc4/H2bc7/H2bc9/H3c1/H3c8/H3f3a/H4c14/Kat5/Kat6b/Mcm2/Nap1l3/Nap1l5/Npm1/Ptma/Rsf1/Ruvbl1/Ruvbl2/Set/Setd2/Shprh/Smarca2/Smarca4/Smarcb1/Smarcc2/Smarcd2/Smarcd3/Smyd3/Sox9/Spty2d1/Ssrp1/Supt6/Tspyl1/Vps72	58	106	0.547169811
BP	GO:0006334	nucleosome assembly	41/4917	75/28943	1.33E-13	3.13E-12	1.56E-12	Asf1a/Asf1b/Atrx/Brd2/Chaf1a/Chaf1b/Chrac1/Daxx/Dnajc9/H1f0/H1f2/H1f3/H1f4/H2bc12/H2bc14/H2bc18/H2bc21/H2bc22/H2bc3/H2bc4/H2bc7/H2bc9/H3c1/H3c8/H3f3a/H4c14/Kat6b/Mcm2/Nap1l3/Nap1l5/Npm1/Rsf1/Set/Shprh/Smarca2/Smarca4/Smyd3/Sox9/Spty2d1/Ssrp1/Tspyl1	41	75	0.546666667
BP	GO:0030071	regulation of mitotic metaphase/anaphase transition	48/4917	88/28943	1.25E-15	3.87E-14	1.93E-14	Actb/Actl6a/Actl6b/Anapc11/Anapc15/Anapc4/Anapc5/Apc/Arid1a/Arid2/Atm/Aurkb/Bcl7b/Bub1/Bub3/Ccnb1/Cdc16/Cdc20/Cdc23/Cdc27/Cdk5rap2/Cul3/Dpf1/Dync1li1/Ik/Incenp/Mad1l1/Ndc80/Nuf2/Pbrm1/Phf10/Plk1/Rb1/Riok2/Smarca2/Smarca4/Smarcb1/Smarcc2/Smarcd2/Smarcd3/Spc24/Spc25/Trip13/Ube2c/Usp44/Zfp207/Zwilch/Zwint	48	88	0.545454545
BP	GO:0000387	spliceosomal snRNP assembly	18/4917	33/28943	1.03E-06	7.42E-06	3.70E-06	Aar2/Coil/Gemin5/Lsm4/Prmt5/Prmt7/Prpf19/Prpf3/Prpf31/Smn1/Snrpb/Snrpc/Snrpd1/Snrpd2/Snrpe/Snrpf/Snrpg/Wdr77	18	33	0.545454545
BP	GO:0036344	platelet morphogenesis	12/4917	22/28943	6.80E-05	0.000322722	0.000161135	Actn1/Bap1/Mfap2/Myh9/Prkdc/Ptpn11/Srf/Tal1/Vps33a/Wdr1/Zfp385a/Zfpm1	12	22	0.545454545
BP	GO:0051444	negative regulation of ubiquitin-protein transferase activity	12/4917	22/28943	6.80E-05	0.000322722	0.000161135	Bag2/Bub3/Cdc20/Cdkn2a/Limk1/Park7/Rpl11/Rpl23/Rpl37rt/Rpl5/Rps7/Usp44	12	22	0.545454545
BP	GO:0098877	neurotransmitter receptor transport to plasma membrane	12/4917	22/28943	6.80E-05	0.000322722	0.000161135	Clstn1/Cplx1/Grip1/Gripap1/Rab11a/Scrib/Snap25/Snap47/Stx1b/Stx4a/Vamp2/Vps35	12	22	0.545454545
BP	GO:0140747	regulation of ncRNA transcription	12/4917	22/28943	6.80E-05	0.000322722	0.000161135	Atrx/Dedd/Larp7/Mars1/Ncl/Nop53/Pwp1/Sirt7/Smarca4/Smarcb1/Wdr82/Zc3h4	12	22	0.545454545
BP	GO:0003266	regulation of secondary heart field cardioblast proliferation	6/4917	11/28943	0.005079257	0.013666229	0.006823519	Ctnnb1/Eya1/Hand2/Notch1/Six1/Tbx1	6	11	0.545454545
BP	GO:0006107	oxaloacetate metabolic process	6/4917	11/28943	0.005079257	0.013666229	0.006823519	Acly/Cs/Got1/Mdh1/Mdh2/Nit2	6	11	0.545454545
BP	GO:0006521	regulation of cellular amino acid metabolic process	6/4917	11/28943	0.005079257	0.013666229	0.006823519	Apc/Cln3/Comt/Fh1/Park7/Slc7a7	6	11	0.545454545
BP	GO:0010587	miRNA catabolic process	6/4917	11/28943	0.005079257	0.013666229	0.006823519	Lin28b/Parn/Snd1/Tent2/Tut4/Zswim8	6	11	0.545454545
BP	GO:0010612	regulation of cardiac muscle adaptation	6/4917	11/28943	0.005079257	0.013666229	0.006823519	Lmna/Oga/Pparg/Ppp3ca/Smad3/Trpc3	6	11	0.545454545
BP	GO:0031442	positive regulation of mRNA 3'-end processing	6/4917	11/28943	0.005079257	0.013666229	0.006823519	Ccnb1/Cdc73/Cpeb1/Dhx36/Leo1/Ncbp1	6	11	0.545454545
BP	GO:0033523	histone H2B ubiquitination	6/4917	11/28943	0.005079257	0.013666229	0.006823519	Cdc73/Cdk9/Leo1/Rnf20/Ube2e1/Wac	6	11	0.545454545
BP	GO:0036302	atrioventricular canal development	6/4917	11/28943	0.005079257	0.013666229	0.006823519	Chd7/Eng/Ptpn11/Rbpj/Smad4/Tbx3	6	11	0.545454545
BP	GO:0036462	TRAIL-activated apoptotic signaling pathway	6/4917	11/28943	0.005079257	0.013666229	0.006823519	Atf3/Park7/Pten/Timp3/Tnfrsf22/Zdhhc3	6	11	0.545454545
BP	GO:0042118	endothelial cell activation	6/4917	11/28943	0.005079257	0.013666229	0.006823519	Bmper/Foxp1/Ppia/Prmt5/Smad4/Tcf4	6	11	0.545454545
BP	GO:0045050	protein insertion into ER membrane by stop-transfer membrane-anchor sequence	6/4917	11/28943	0.005079257	0.013666229	0.006823519	Emc10/Emc2/Emc3/Emc7/Emc8/Mmgt1	6	11	0.545454545
BP	GO:0045542	positive regulation of cholesterol biosynthetic process	6/4917	11/28943	0.005079257	0.013666229	0.006823519	Abcg1/Fgf1/Por/Scap/Srebf1/Srebf2	6	11	0.545454545
BP	GO:0046753	non-lytic viral release	6/4917	11/28943	0.005079257	0.013666229	0.006823519	Arl8b/Chmp2a/Chmp2b/Chmp5/Chmp6/Vps4b	6	11	0.545454545
BP	GO:0050774	negative regulation of dendrite morphogenesis	6/4917	11/28943	0.005079257	0.013666229	0.006823519	Gorasp1/Gsk3b/Id1/Ppp3ca/Tlx2/Ywhah	6	11	0.545454545
BP	GO:0086100	endothelin receptor signaling pathway	6/4917	11/28943	0.005079257	0.013666229	0.006823519	Bcar3/Cdc42/Crkl/Gna11/Gnaq/Six1	6	11	0.545454545
BP	GO:0106120	positive regulation of sterol biosynthetic process	6/4917	11/28943	0.005079257	0.013666229	0.006823519	Abcg1/Fgf1/Por/Scap/Srebf1/Srebf2	6	11	0.545454545
BP	GO:1901339	regulation of store-operated calcium channel activity	6/4917	11/28943	0.005079257	0.013666229	0.006823519	Asph/Casq1/Plcg1/Stim1/Stimate/Ubqln1	6	11	0.545454545
BP	GO:1902231	positive regulation of intrinsic apoptotic signaling pathway in response to DNA damage	6/4917	11/28943	0.005079257	0.013666229	0.006823519	Nacc2/Rpl26/Rps3/Skil/Steap3/Trp73	6	11	0.545454545
BP	GO:1905634	regulation of protein localization to chromatin	6/4917	11/28943	0.005079257	0.013666229	0.006823519	Cdk9/Rb1/Setd2/Vcp/Vrk1/Wapl	6	11	0.545454545
BP	GO:1990440	positive regulation of transcription from RNA polymerase II promoter in response to endoplasmic reticulum stress	6/4917	11/28943	0.005079257	0.013666229	0.006823519	Atf3/Atf4/Cebpb/Creb3l1/Ddit3/Mbtps2	6	11	0.545454545
BP	GO:0034643	establishment of mitochondrion localization	microtubule-mediated	13/4917	24/28943	3.71E-05	0.000187856	9.38E-05	Hdac6/Hif1a/Hsbp1/Kif1b/Map1b/Map6/Nefl/Rhot2/Sybu/Trak1/Trak2/Ubb/Uchl1	13	24	0.541666667
BP	GO:0043586	tongue development	13/4917	24/28943	3.71E-05	0.000187856	9.38E-05	Bnc2/Ctnnb1/Cyp26b1/Fuz/Hand2/Hdac1/Hdac2/Intu/Lef1/Nkx2-5/Six1/Tbx1/Wnt10a	13	24	0.541666667
BP	GO:0047497	mitochondrion transport along microtubule	13/4917	24/28943	3.71E-05	0.000187856	9.38E-05	Hdac6/Hif1a/Hsbp1/Kif1b/Map1b/Map6/Nefl/Rhot2/Sybu/Trak1/Trak2/Ubb/Uchl1	13	24	0.541666667
BP	GO:0051788	response to misfolded protein	13/4917	24/28943	3.71E-05	0.000187856	9.38E-05	Atxn3/Bag6/Cul3/Derl1/Dnajb12/Dnajb14/Hdac6/Rnf126/Rnf5/Sdf2l1/Ufd1/Uggt1/Vcp	13	24	0.541666667
BP	GO:0032506	cytokinetic process	20/4917	37/28943	3.14E-07	2.56E-06	1.28E-06	Anln/Anxa11/Arf1/Aurkb/Chmp2a/Chmp2b/Chmp5/Chmp6/Ect2/Kif20a/Kif20b/Klhdc8b/Myh9/Nup62/Plec/Rtkn/Snx18/Snx9/Spire1/Vps4b	20	37	0.540540541
BP	GO:0000956	nuclear-transcribed mRNA catabolic process	67/4917	124/28943	6.15E-21	4.20E-19	2.10E-19	Ago1/Atm/Cnot1/Cnot3/Cnot6/Cnot6l/Cnot7/Csde1/Ctif/Dcp1a/Dcp2/Dcps/Ddx5/Dhx36/Dhx9/Edc4/Eif3e/Eif4enif1/Exosc5/Exosc7/Gspt2/Gtpbp2/Helz2/Hnrnpab/Hnrnpd/Hnrnpu/Lsm1/Lsm4/Lsm7/Mrto4/Mtpap/Ncbp1/Noct/Pabpc1/Paip1/Pan3/Parn/Patl1/Pelo/Pnldc1/Pnrc2/Polr2g/Pym1/Rbm8a/Rc3h1/Rnps1/Samd4b/Smg1/Smg5/Smg6/Smg7/Smg8/Syncrip/Tent2/Tnrc6a/Tnrc6b/Tnrc6c/Tob1/Upf1/Upf2/Upf3a/Upf3b/Xrn1/Xrn2/Ybx1/Zcchc7/Zfp36l2	67	124	0.540322581
BP	GO:0000288	nuclear-transcribed mRNA catabolic process	deadenylation-dependent decay	34/4917	63/28943	2.58E-11	4.32E-10	2.16E-10	Cnot1/Cnot3/Cnot6/Cnot6l/Cnot7/Csde1/Dcp1a/Dcp2/Dcps/Dhx36/Dhx9/Eif4enif1/Exosc5/Exosc7/Hnrnpd/Hnrnpu/Lsm1/Noct/Pabpc1/Paip1/Pan3/Parn/Patl1/Pnldc1/Polr2g/Rc3h1/Samd4b/Syncrip/Tnrc6a/Tnrc6b/Tnrc6c/Tob1/Ybx1/Zfp36l2	34	63	0.53968254
BP	GO:0031124	mRNA 3'-end processing	34/4917	63/28943	2.58E-11	4.32E-10	2.16E-10	Ahcyl1/Aplp1/App/Ccnb1/Ccnt1/Cdc73/Cdk9/Clp1/Cpeb1/Cpsf1/Cpsf2/Cpsf4/Cpsf6/Cpsf7/Cstf2t/Dhx36/Leo1/Mtpap/Ncbp1/Pabpn1/Papola/Papolg/Pcf11/Rnf20/Rprd1b/Rprd2/Slbp/Ssu72/Supt5/Sympk/Tent2/Wdr33/Ythdc1/Zc3h14	34	63	0.53968254
BP	GO:0018027	peptidyl-lysine dimethylation	14/4917	26/28943	2.03E-05	0.000111717	5.58E-05	Ash1l/Ehmt2/Kdm3a/Kmt2a/Kmt2b/Kmt2d/Kmt5b/Setbp1/Setd1a/Setd2/Setd3/Setd7/Smarcb1/Smyd2	14	26	0.538461538
BP	GO:0046685	response to arsenic-containing substance	14/4917	26/28943	2.03E-05	0.000111717	5.58E-05	Alad/As3mt/Daxx/Ddx3x/Dhx36/Gsto1/Nefh/Nefl/Nr3c1/Ppif/Rnf4/Slc38a2/Vcp/Zfand1	14	26	0.538461538
BP	GO:0002328	pro-B cell differentiation	7/4917	13/28943	0.002682202	0.007926748	0.003957808	Fnip1/Hes5/Lig4/Notch1/Prkdc/Sos1/Sox4	7	13	0.538461538
BP	GO:0009084	glutamine family amino acid biosynthetic process	7/4917	13/28943	0.002682202	0.007926748	0.003957808	Asl/Ass1/Cln3/Gls/Glul/Pycr1/Pycrl	7	13	0.538461538
BP	GO:0010288	response to lead ion	7/4917	13/28943	0.002682202	0.007926748	0.003957808	Cdk4/Lct/Ncam1/Ppp1ca/Ppp2ca/Ppp2cb/Ppp5c	7	13	0.538461538
BP	GO:0014010	Schwann cell proliferation	7/4917	13/28943	0.002682202	0.007926748	0.003957808	Ctnnb1/Dicer1/Nf1/Nf2/Pmp22/Rnf10/Ski	7	13	0.538461538
BP	GO:0021794	thalamus development	7/4917	13/28943	0.002682202	0.007926748	0.003957808	Chrnb2/Lrp6/Ncam1/Ncor1/Ogdh/Smo/Uqcrq	7	13	0.538461538
BP	GO:0021860	pyramidal neuron development	7/4917	13/28943	0.002682202	0.007926748	0.003957808	Atp7a/Dclk2/Fgfr2/Ogdh/Scyl2/Uqcrq/Zmiz1	7	13	0.538461538
BP	GO:0030953	astral microtubule organization	7/4917	13/28943	0.002682202	0.007926748	0.003957808	Clasp1/Dlg1/Ezr/Kpnb1/Numa1/Rab11a/Tacc2	7	13	0.538461538
BP	GO:0031053	primary miRNA processing	7/4917	13/28943	0.002682202	0.007926748	0.003957808	Ddx3x/Dgcr8/Hnrnpa2b1/Lin28b/Ncbp1/Srrt/Stat3	7	13	0.538461538
BP	GO:0045472	response to ether	7/4917	13/28943	0.002682202	0.007926748	0.003957808	Arpc2/Cdk4/Foxp1/Golph3/Hnrnpd/Larp1/Plcg1	7	13	0.538461538
BP	GO:0051036	regulation of endosome size	7/4917	13/28943	0.002682202	0.007926748	0.003957808	Bloc1s2/Borcs6/Borcs8/Kxd1/Pclo/Rab11a/Snapin	7	13	0.538461538
BP	GO:0060394	negative regulation of pathway-restricted SMAD protein phosphorylation	7/4917	13/28943	0.002682202	0.007926748	0.003957808	Emilin1/Eng/Ldlrad4/Lrp1/Pmepa1/Pparg/Xbp1	7	13	0.538461538
BP	GO:0070914	UV-damage excision repair	7/4917	13/28943	0.002682202	0.007926748	0.003957808	Actr5/Cul4b/Ddb1/Ddb2/Ercc1/Ino80/Mc1r	7	13	0.538461538
BP	GO:0090085	regulation of protein deubiquitination	7/4917	13/28943	0.002682202	0.007926748	0.003957808	Itch/Nop53/Otud4/Park7/Ubxn1/Vcp/Wdr48	7	13	0.538461538
BP	GO:0098532	histone H3-K27 trimethylation	7/4917	13/28943	0.002682202	0.007926748	0.003957808	Chd5/Ezh1/Ezh2/H1f2/H1f3/H1f4/Lcor	7	13	0.538461538
BP	GO:0098935	dendritic transport	7/4917	13/28943	0.002682202	0.007926748	0.003957808	Hnrnpu/Kif3b/Kif5a/Kif5c/Sfpq/Stau1/Trak2	7	13	0.538461538
BP	GO:0150011	regulation of neuron projection arborization	7/4917	13/28943	0.002682202	0.007926748	0.003957808	Dvl1/Grip1/Macf1/Map3k13/Myo9a/Ntng2/Wnt5a	7	13	0.538461538
BP	GO:1904294	positive regulation of ERAD pathway	7/4917	13/28943	0.002682202	0.007926748	0.003957808	Bag6/Herpud1/Rnft2/Sgta/Tmem259/Tmem67/Ubqln1	7	13	0.538461538
BP	GO:1904816	positive regulation of protein localization to chromosome	telomeric region	7/4917	13/28943	0.002682202	0.007926748	0.003957808	Cct2/Cct3/Cct5/Cct6a/Cct7/Gnl3l/Tcp1	7	13	0.538461538
BP	GO:1905668	positive regulation of protein localization to endosome	7/4917	13/28943	0.002682202	0.007926748	0.003957808	Abhd17a/Abhd17b/Abhd17c/Ezr/Msn/Rock2/Vegfa	7	13	0.538461538
BP	GO:2000672	negative regulation of motor neuron apoptotic process	7/4917	13/28943	0.002682202	0.007926748	0.003957808	Cntfr/Crlf1/Erbb3/Map2k4/Nefl/Rock1/Vps54	7	13	0.538461538
BP	GO:2000785	regulation of autophagosome assembly	22/4917	41/28943	9.62E-08	8.54E-07	4.26E-07	Atg2a/Becn1/C9orf72/Ehmt2/Elapor1/Ift88/Lrsam1/Mtmr3/Nupr1/Phf23/Pikfyve/Pip4k2c/Rab3gap1/Rnf5/Scfd1/Sec22b/Sh3glb1/Snx18/Snx7/Tbc1d14/Wdr45/Wipi1	22	41	0.536585366
BP	GO:0018126	protein hydroxylation	15/4917	28/28943	1.11E-05	6.47E-05	3.23E-05	Asph/Crtap/Egln1/Egln2/Ogfod1/P3h1/P3h2/P3h3/P3h4/P4ha1/P4hb/Plod2/Plod3/Prdx4/Vps33b	15	28	0.535714286
BP	GO:0043162	ubiquitin-dependent protein catabolic process via the multivesicular body sorting pathway	15/4917	28/28943	1.11E-05	6.47E-05	3.23E-05	Chmp2a/Chmp2b/Chmp5/Chmp6/Hdac6/Ptpn23/Rnf126/Snf8/Tsg101/Ubap1/Vps28/Vps36/Vps37a/Vps37d/Vps4b	15	28	0.535714286
BP	GO:0045648	positive regulation of erythrocyte differentiation	15/4917	28/28943	1.11E-05	6.47E-05	3.23E-05	Abcb10/Acvr2a/Ankrd54/Foxo3/Gata2/Hif1a/Hmgb2/Kat7/Med1/Nckap1l/Prkdc/Prmt1/Smap1/Stat3/Tal1	15	28	0.535714286
BP	GO:0090224	regulation of spindle organization	23/4917	43/28943	5.32E-08	4.99E-07	2.49E-07	Bora/Ccsap/Cep97/Chmp2a/Chmp2b/Chmp5/Chmp6/Drg1/Dync1h1/Gpsm2/Hnrnpu/Hspa1a/Hspa1b/Map9/Numa1/Nup62/Plk1/Rnf4/Sass6/Senp6/Spag5/Tpx2/Vps4b	23	43	0.534883721
BP	GO:1903312	negative regulation of mRNA metabolic process	54/4917	101/28943	6.88E-17	2.48E-15	1.24E-15	Angel2/Axin2/Ccnt1/Cdk9/Celf4/Csde1/Dhx9/Dicer1/Dyrk1a/E2f1/Eif4enif1/Fmr1/Fus/Hnrnpa0/Hnrnpa2b1/Hnrnpab/Hnrnpd/Hnrnpk/Hnrnpl/Hnrnpu/Igf2bp2/Ikbke/Larp1/Larp4b/Mapkapk2/Meioc/Noct/Npm1/Pabpc1/Paip1/Ptbp1/Rbm10/Rbm38/Rnf20/Rnps1/Sap18/Sfswap/Srsf1/Srsf10/Srsf4/Srsf6/Srsf7/Srsf9/Supt5/Syncrip/Tent5b/Tob1/Traf2/Traf5/U2af2/Upf3a/Vegfa/Ybx1/Zc3h14	54	101	0.534653465
BP	GO:0034390	smooth muscle cell apoptotic process	16/4917	30/28943	6.10E-06	3.74E-05	1.87E-05	Atf4/Cdkn2a/Cftr/Dnmt1/E2f3/Gapdh/Gsk3b/Lrp6/Map2k4/Mfn2/Nr4a3/Pdcd4/Pparg/Rbm10/Slc7a5/Sod2	16	30	0.533333333
BP	GO:0034391	regulation of smooth muscle cell apoptotic process	16/4917	30/28943	6.10E-06	3.74E-05	1.87E-05	Atf4/Cdkn2a/Cftr/Dnmt1/E2f3/Gapdh/Gsk3b/Lrp6/Map2k4/Mfn2/Nr4a3/Pdcd4/Pparg/Rbm10/Slc7a5/Sod2	16	30	0.533333333
BP	GO:0010172	embryonic body morphogenesis	8/4917	15/28943	0.001427287	0.004695833	0.002344619	Clasp1/Clasp2/Fuz/Gatad2a/Ift122/Nckap1/Phldb2/Zfp281	8	15	0.533333333
BP	GO:0021781	glial cell fate commitment	8/4917	15/28943	0.001427287	0.004695833	0.002344619	Ctnnb1/Hes5/Pax6/Smarca4/Sox6/Sox8/Sox9/Tal1	8	15	0.533333333
BP	GO:0021932	hindbrain radial glia guided cell migration	8/4917	15/28943	0.001427287	0.004695833	0.002344619	Ctnna2/Cul5/Flna/Itgb1/Lef1/Lrp6/Rbfox2/Rnf7	8	15	0.533333333
BP	GO:0031453	positive regulation of heterochromatin formation	8/4917	15/28943	0.001427287	0.004695833	0.002344619	Atf7ip/Cdk2/Dnmt1/Morc2a/Mphosph8/Setdb1/Tasor/Trim28	8	15	0.533333333
BP	GO:0039692	single stranded viral RNA replication via double stranded DNA intermediate	8/4917	15/28943	0.001427287	0.004695833	0.002344619	Morc2a/Mphosph8/Setdb1/Smarcb1/Tasor/Top2a/Top2b/Trim28	8	15	0.533333333
BP	GO:0043486	histone exchange	8/4917	15/28943	0.001427287	0.004695833	0.002344619	Actl6a/Dmap1/Kat5/Ptma/Ruvbl1/Ruvbl2/Spty2d1/Vps72	8	15	0.533333333
BP	GO:0051645	Golgi localization	8/4917	15/28943	0.001427287	0.004695833	0.002344619	Arcn1/Arhgap21/Cdc42/Hook3/Pdcd10/Ripor1/Stk11/Stk25	8	15	0.533333333
BP	GO:0071599	otic vesicle development	8/4917	15/28943	0.001427287	0.004695833	0.002344619	Ahi1/Eya1/Fgfr2/Gata3/Get1/Six1/Sox9/Tbx1	8	15	0.533333333
BP	GO:0097050	type B pancreatic cell apoptotic process	8/4917	15/28943	0.001427287	0.004695833	0.002344619	Ager/Cast/Eif2s1/Hdac3/Mapk8/Ryr2/Srsf6/Wfs1	8	15	0.533333333
BP	GO:0120263	positive regulation of heterochromatin organization	8/4917	15/28943	0.001427287	0.004695833	0.002344619	Atf7ip/Cdk2/Dnmt1/Morc2a/Mphosph8/Setdb1/Tasor/Trim28	8	15	0.533333333
BP	GO:1900153	positive regulation of nuclear-transcribed mRNA catabolic process	deadenylation-dependent decay	8/4917	15/28943	0.001427287	0.004695833	0.002344619	Cnot1/Cnot7/Dhx36/Pabpc1/Tnrc6b/Tnrc6c/Tob1/Zfp36l2	8	15	0.533333333
BP	GO:1902101	positive regulation of metaphase/anaphase transition of cell cycle	8/4917	15/28943	0.001427287	0.004695833	0.002344619	Anapc11/Anapc5/Cdc16/Cdc23/Cdc27/Cul3/Mad1l1/Rb1	8	15	0.533333333
BP	GO:1904814	regulation of protein localization to chromosome	telomeric region	8/4917	15/28943	0.001427287	0.004695833	0.002344619	Cct2/Cct3/Cct5/Cct6a/Cct7/Gnl3l/Tcp1/Terf1	8	15	0.533333333
BP	GO:0035307	positive regulation of protein dephosphorylation	26/4917	49/28943	9.04E-09	9.59E-08	4.79E-08	Ambra1/Ankle2/Calm1/Calm2/Calm3/Cdca2/Cdh5/Cnep1r1/Dlc1/Gba/Gna12/Hsp90ab1/Magi2/Nsmf/Pdgfrb/Ppia/Ppp1r15b/Ppp1r16b/Ppp2ca/Ppp2r5a/Ppp2r5d/Prkcd/Ptbp1/Ptpa/Slc39a10/Sympk	26	49	0.530612245
BP	GO:0097061	dendritic spine organization	54/4917	102/28943	1.22E-16	4.23E-15	2.11E-15	Abhd17b/Abi2/Abl2/Actr2/Actr3/Adam10/Afdn/App/Arc/Arf1/Cask/Cdc42/Cdk5/Cfl1/Ckap5/Cntnap2/Ctnnd2/Cttn/Dbn1/Dbnl/Dhx36/Dip2a/Dnm1l/Dvl1/Hdac6/Homer1/Igf1r/Insr/Itpka/Kif1a/Lgmn/Mfn2/Mtmr2/Opa1/Pdlim5/Pick1/Ppfia2/Ppp1r9a/Prnp/Pten/Rph3a/Septin7/Shank1/Shank3/Srcin1/Tanc1/Tanc2/Ube3a/Vps35/Wasl/Wnt7a/Zfp365/Zfp804a/Zmynd8	54	102	0.529411765
BP	GO:0008089	anterograde axonal transport	27/4917	51/28943	5.01E-09	5.50E-08	2.75E-08	Ap3b1/Ap3b2/Ap3d1/Ap3m2/Ap3s1/Ap3s2/Arl8a/Arl8b/Bloc1s2/Bloc1s4/Cnih2/Dlg2/Fmr1/Kif1a/Kif1b/Kif5a/Kif5c/Mapk8ip3/Nefl/Rab21/Snapin/Sod1/Sybu/Terf2/Trak1/Trak2/Trim46	27	51	0.529411765
BP	GO:0007097	nuclear migration	18/4917	34/28943	1.84E-06	1.26E-05	6.28E-06	Cdc42/Cdc42bpa/Dock7/Dync1h1/Hhex/Hook3/Kif1a/Lmna/Lmnb2/Nudc/Pax6/Pcm1/Ptk2/Slit1/Syne1/Syne2/Tacc1/Tacc2	18	34	0.529411765
BP	GO:0001833	inner cell mass cell proliferation	9/4917	17/28943	0.000764063	0.002726548	0.001361359	Brd4/Cops2/Gins1/Gins4/Ncapg2/Ndel1/Palb2/Pelo/Setdb1	9	17	0.529411765
BP	GO:0019896	axonal transport of mitochondrion	9/4917	17/28943	0.000764063	0.002726548	0.001361359	Hdac6/Hif1a/Hsbp1/Map6/Nefl/Sybu/Trak1/Trak2/Uchl1	9	17	0.529411765
BP	GO:0031958	corticosteroid receptor signaling pathway	9/4917	17/28943	0.000764063	0.002726548	0.001361359	Arid1a/Arntl/Clock/Cry2/Nr3c1/Phb/Ppp5c/Ptges3/Ywhah	9	17	0.529411765
BP	GO:0048103	somatic stem cell division	9/4917	17/28943	0.000764063	0.002726548	0.001361359	Cdkn2a/Fgfr2/Fubp1/Fut10/Fzd7/Notch1/Tgfb2/Wnt7a/Zfp36l2	9	17	0.529411765
BP	GO:0071696	ectodermal placode development	9/4917	17/28943	0.000764063	0.002726548	0.001361359	Ctnnb1/Eda/Gnas/Hdac1/Hdac2/Lrp6/Pou2f1/Six1/Tbx3	9	17	0.529411765
BP	GO:0097212	lysosomal membrane organization	9/4917	17/28943	0.000764063	0.002726548	0.001361359	Arf1/Chmp1b/Chmp2a/Chmp2b/Chmp5/Chmp6/Hspa8/Laptm4b/Mt3	9	17	0.529411765
BP	GO:0051568	histone H3-K4 methylation	38/4917	72/28943	4.41E-12	8.42E-11	4.20E-11	Arid4a/Ash1l/Bcor/Brca1/Ctnnb1/Dnmt1/Dnmt3b/Dpy30/Ehmt2/Gata3/H1f2/H1f3/H1f4/Hcfc1/Kansl2/Kansl3/Kat8/Kmt2a/Kmt2b/Kmt2c/Kmt2d/Kmt2e/Men1/Myb/Ncoa6/Nelfa/Nfya/Ogt/Paxip1/Phf20/Rlf/Rtf1/Setbp1/Setd1a/Smad4/Tet3/Wdr5/Wdr82	38	72	0.527777778
BP	GO:0010719	negative regulation of epithelial to mesenchymal transition	19/4917	36/28943	1.01E-06	7.30E-06	3.65E-06	Adipor1/Dact3/Fuz/Gata3/Hpn/Il17rd/Ldlrad4/Ppp2ca/Pten/Sdhaf2/Spred1/Spred3/Spry2/Tgfb2/Tgfbr3/Trim62/Tsc2/Usf3/Vegfa	19	36	0.527777778
BP	GO:1902099	regulation of metaphase/anaphase transition of cell cycle	48/4917	91/28943	7.18E-15	2.10E-13	1.05E-13	Actb/Actl6a/Actl6b/Anapc11/Anapc15/Anapc4/Anapc5/Apc/Arid1a/Arid2/Atm/Aurkb/Bcl7b/Bub1/Bub3/Ccnb1/Cdc16/Cdc20/Cdc23/Cdc27/Cdk5rap2/Cul3/Dpf1/Dync1li1/Ik/Incenp/Mad1l1/Ndc80/Nuf2/Pbrm1/Phf10/Plk1/Rb1/Riok2/Smarca2/Smarca4/Smarcb1/Smarcc2/Smarcd2/Smarcd3/Spc24/Spc25/Trip13/Ube2c/Usp44/Zfp207/Zwilch/Zwint	48	91	0.527472527
BP	GO:0000212	meiotic spindle organization	10/4917	19/28943	0.00041099	0.00160221	0.00079998	Aspm/Atrx/Aurka/Dicer1/Espl1/Myh9/Ndc80/Ppp2r1a/Tubg1/Tubg2	10	19	0.526315789
BP	GO:0032986	protein-DNA complex disassembly	10/4917	19/28943	0.00041099	0.00160221	0.00079998	Arid1a/Arid2/Myc/Rpl23/Smarca4/Smarcb1/Smarcc2/Smarcd2/Smarcd3/Ssrp1	10	19	0.526315789
BP	GO:0035372	protein localization to microtubule	10/4917	19/28943	0.00041099	0.00160221	0.00079998	Abhd17a/Abhd17b/Abhd17c/Dvl1/Gsk3b/Hnrnpu/Kif20b/Mapre2/Mid2/Ttbk2	10	19	0.526315789
BP	GO:0051315	attachment of mitotic spindle microtubules to kinetochore	10/4917	19/28943	0.00041099	0.00160221	0.00079998	Aurkb/Becn1/Hnrnpu/Incenp/Kat2b/Kat5/Mad1l1/Ndc80/Nuf2/Seh1l	10	19	0.526315789
BP	GO:0140467	integrated stress response signaling	10/4917	19/28943	0.00041099	0.00160221	0.00079998	Abca7/Atf4/Bok/Eif2s1/Nck1/Nck2/Ptpn1/Ptpn2/Qrich1/Tmem33	10	19	0.526315789
BP	GO:1904292	regulation of ERAD pathway	10/4917	19/28943	0.00041099	0.00160221	0.00079998	Bag6/Herpud1/Rnft2/Sgta/Tmem259/Tmem67/Ubqln1/Ubxn1/Usp19/Usp25	10	19	0.526315789
BP	GO:0000422	autophagy of mitochondrion	44/4917	84/28943	1.31E-13	3.09E-12	1.54E-12	Ambra1/Arfip2/Atg13/Atg2a/Atg2b/Atg4b/Atg4d/Atg5/Becn1/Bnip3/Bnip3l/Cdc37/Cdkn2a/Cttn/Dnm1l/Fbxw7/Fundc1/Gabarap/Gabarapl2/Gba/Hdac6/Hif1a/Hk2/Huwe1/Lrba/Map1lc3a/Mfn2/Ogt/Optn/Parl/Rb1cc1/Retreg1/Rnf41/Slc25a4/Smurf1/Snx7/Sqstm1/Srebf1/Tomm7/Vdac1/Vps13c/Wdr45/Wdr45b/Wipi1	44	84	0.523809524
BP	GO:0061726	mitochondrion disassembly	44/4917	84/28943	1.31E-13	3.09E-12	1.54E-12	Ambra1/Arfip2/Atg13/Atg2a/Atg2b/Atg4b/Atg4d/Atg5/Becn1/Bnip3/Bnip3l/Cdc37/Cdkn2a/Cttn/Dnm1l/Fbxw7/Fundc1/Gabarap/Gabarapl2/Gba/Hdac6/Hif1a/Hk2/Huwe1/Lrba/Map1lc3a/Mfn2/Ogt/Optn/Parl/Rb1cc1/Retreg1/Rnf41/Slc25a4/Smurf1/Snx7/Sqstm1/Srebf1/Tomm7/Vdac1/Vps13c/Wdr45/Wdr45b/Wipi1	44	84	0.523809524
BP	GO:0014037	Schwann cell differentiation	22/4917	42/28943	1.69E-07	1.44E-06	7.21E-07	Adam22/Akt1/Cdk5/Cntnap1/Dicer1/Egr2/Erbb3/Ilk/Lamb2/Med12/Nab1/Nab2/Nf1/Ntrk3/Pals1/Pard3/Plec/Pmp22/Pou3f2/Sirt2/Ski/Sod1	22	42	0.523809524
BP	GO:0051569	regulation of histone H3-K4 methylation	22/4917	42/28943	1.69E-07	1.44E-06	7.21E-07	Bcor/Brca1/Ctnnb1/Dnmt1/Dnmt3b/Ehmt2/Gata3/Hcfc1/Kansl2/Kansl3/Kat8/Kmt2a/Kmt2b/Kmt2e/Myb/Nelfa/Ogt/Paxip1/Phf20/Rtf1/Smad4/Wdr5	22	42	0.523809524
BP	GO:0006268	DNA unwinding involved in DNA replication	11/4917	21/28943	0.000221943	0.000920071	0.00045939	Blm/Cdc45/Gins1/Gins2/Gins4/Mcm2/Mcm3/Mcm5/Rad51/Recql4/Recql5	11	21	0.523809524
BP	GO:0006896	Golgi to vacuole transport	11/4917	21/28943	0.000221943	0.000920071	0.00045939	Ap1g1/Ap3d1/Ap3s1/Ap3s2/Ap4m1/Cln3/Lamp1/Sort1/Vps52/Vps54/Vti1a	11	21	0.523809524
BP	GO:0019985	translesion synthesis	11/4917	21/28943	0.000221943	0.000920071	0.00045939	Dtl/Pcna/Pold1/Pold2/Poldip2/Polh/Polk/Rev1/Rev3l/Sprtn/Vcp	11	21	0.523809524
BP	GO:0045722	positive regulation of gluconeogenesis	11/4917	21/28943	0.000221943	0.000920071	0.00045939	Arpp19/Ddb1/Gpt/Hif1a/Kat2b/Ppp4r3a/Ppp4r3b/Ptpn2/Stk11/Tcf7l2/Wdr5	11	21	0.523809524
BP	GO:0072520	seminiferous tubule development	11/4917	21/28943	0.000221943	0.000920071	0.00045939	Adgrg1/Adrm1/Atrx/Brip1/Ing2/Jmjd1c/Scaper/Smad4/Spata2/Ubb/Wdr48	11	21	0.523809524
BP	GO:0106027	neuron projection organization	58/4917	111/28943	2.06E-17	8.06E-16	4.02E-16	Abcd1/Abhd17b/Abi2/Abl2/Actr2/Actr3/Adam10/Afdn/App/Arc/Arf1/Atp1a3/Cask/Cdc42/Cdk5/Cfl1/Ckap5/Cntnap2/Ctnnd2/Cttn/Dbn1/Dbnl/Dhx36/Dip2a/Dnm1l/Dvl1/Gsk3b/Hdac6/Homer1/Igf1r/Insr/Itpka/Kif1a/Lgmn/Mfn2/Mtmr2/Opa1/Pdlim5/Pick1/Pls1/Ppfia2/Ppp1r9a/Prnp/Pten/Rph3a/Septin7/Shank1/Shank3/Srcin1/Tanc1/Tanc2/Ube3a/Vps35/Wasl/Wnt7a/Zfp365/Zfp804a/Zmynd8	58	111	0.522522523
BP	GO:0007091	metaphase/anaphase transition of mitotic cell cycle	48/4917	92/28943	1.25E-14	3.59E-13	1.79E-13	Actb/Actl6a/Actl6b/Anapc11/Anapc15/Anapc4/Anapc5/Apc/Arid1a/Arid2/Atm/Aurkb/Bcl7b/Bub1/Bub3/Ccnb1/Cdc16/Cdc20/Cdc23/Cdc27/Cdk5rap2/Cul3/Dpf1/Dync1li1/Ik/Incenp/Mad1l1/Ndc80/Nuf2/Pbrm1/Phf10/Plk1/Rb1/Riok2/Smarca2/Smarca4/Smarcb1/Smarcc2/Smarcd2/Smarcd3/Spc24/Spc25/Trip13/Ube2c/Usp44/Zfp207/Zwilch/Zwint	48	92	0.52173913
BP	GO:0090307	mitotic spindle assembly	36/4917	69/28943	2.49E-11	4.21E-10	2.10E-10	Abraxas2/Aurkb/Bccip/Ccsap/Cdc20/Cep97/Chmp2a/Chmp2b/Chmp5/Chmp6/Clasp1/Clasp2/Drg1/Flna/Hnrnpu/Hspa1a/Hspa1b/Incenp/Kif23/Kif2a/Kif3b/Kpnb1/Map9/Mybl2/Mzt1/Plk1/Rab11a/Smc1a/Smc3/Stag1/Tasor/Togaram1/Togaram2/Tpx2/Vps4b/Zfp207	36	69	0.52173913
BP	GO:0005980	glycogen catabolic process	12/4917	23/28943	0.000120247	0.000538526	0.000268885	Agl/Gaa/Hmgb1/Pgm1/Phkg1/Ppp1ca/Ppp1cb/Ppp1r3b/Ppp1r3d/Pygl/Pygm/Rb1cc1	12	23	0.52173913
BP	GO:1900101	regulation of endoplasmic reticulum unfolded protein response	12/4917	23/28943	0.000120247	0.000538526	0.000268885	Abca7/Bok/Cops5/Crebrf/Nck1/Nck2/Pdia6/Ptpn1/Ptpn2/Tmem33/Wfs1/Xbp1	12	23	0.52173913
BP	GO:0036010	protein localization to endosome	13/4917	25/28943	6.53E-05	0.00031223	0.000155896	Abhd17a/Abhd17b/Abhd17c/Akap11/Arf6/Ezr/Msn/Rock2/Scrib/Tollip/Vegfa/Vps35/Washc2	13	25	0.52
BP	GO:0051457	maintenance of protein location in nucleus	13/4917	25/28943	6.53E-05	0.00031223	0.000155896	Arl2/Arl2bp/Bard1/Cdk5/Chchd10/Grk2/Hdac3/Hnrnpu/Nr5a1/Park7/Rangap1/Skp1/Syne1	13	25	0.52
BP	GO:0033045	regulation of sister chromatid segregation	53/4917	102/28943	6.69E-16	2.18E-14	1.09E-14	Actb/Actl6a/Actl6b/Anapc11/Anapc15/Anapc4/Anapc5/Apc/Arid1a/Arid2/Atm/Aurkb/Bcl7b/Becn1/Bub1/Bub3/Ccnb1/Cdc16/Cdc20/Cdc23/Cdc27/Cdk5rap2/Cul3/Dpf1/Dync1li1/Hnrnpu/Ik/Incenp/Kat2b/Kat5/Mad1l1/Ndc80/Nuf2/Numa1/Pbrm1/Phf10/Plk1/Rb1/Riok2/Smarca2/Smarca4/Smarcb1/Smarcc2/Smarcd2/Smarcd3/Spc24/Spc25/Trip13/Ube2c/Usp44/Zfp207/Zwilch/Zwint	53	102	0.519607843
BP	GO:0033047	regulation of mitotic sister chromatid segregation	28/4917	54/28943	4.83E-09	5.35E-08	2.67E-08	Anapc15/Apc/Atm/Aurkb/Becn1/Bub1/Bub3/Ccnb1/Cdc20/Cdk5rap2/Dync1li1/Hnrnpu/Ik/Incenp/Kat2b/Kat5/Mad1l1/Ndc80/Nuf2/Numa1/Plk1/Spc24/Spc25/Trip13/Usp44/Zfp207/Zwilch/Zwint	28	54	0.518518519
BP	GO:0006298	mismatch repair	14/4917	27/28943	3.56E-05	0.000182332	9.10E-05	Axin2/Ercc1/Hmgb1/Mcm9/Msh2/Msh3/Msh5/Msh6/Pcna/Pms2/Rpa2/Rpa3/Setd2/Tdg	14	27	0.518518519
BP	GO:0006515	protein quality control for misfolded or incompletely synthesized proteins	14/4917	27/28943	3.56E-05	0.000182332	9.10E-05	Atxn3/Bag6/Clpp/Cul3/Derl1/Fbxl17/Hdac6/Lonp1/Rnf126/Rnf5/Sdf2l1/Ufd1/Uggt1/Vcp	14	27	0.518518519
BP	GO:0046823	negative regulation of nucleocytoplasmic transport	14/4917	27/28943	3.56E-05	0.000182332	9.10E-05	Akap1/Bard1/Cdk5/Chp1/Hdac3/Mdfic/Nf1/Nup153/Park7/Pkia/Pkig/Ppp2ca/Rangap1/Sumo1	14	27	0.518518519
BP	GO:0051654	establishment of mitochondrion localization	14/4917	27/28943	3.56E-05	0.000182332	9.10E-05	Hdac6/Hif1a/Hsbp1/Kif1b/Map1b/Map6/Myo19/Nefl/Rhot2/Sybu/Trak1/Trak2/Ubb/Uchl1	14	27	0.518518519
BP	GO:0062009	secondary palate development	14/4917	27/28943	3.56E-05	0.000182332	9.10E-05	Chd7/Dlg1/Fzd1/Fzd2/Gabrb3/Jag2/Lef1/Smad4/Tbx1/Tgfb2/Tgfbr3/Wnt11/Wnt5a/Wnt7a	14	27	0.518518519
BP	GO:0050000	chromosome localization	44/4917	85/28943	2.27E-13	5.22E-12	2.61E-12	Actr2/Actr3/Atm/Aurkb/Becn1/Ccnb1/Cdc23/Cenpf/Cenpq/Chmp2a/Chmp2b/Chmp5/Chmp6/Cul3/Dctn2/Dync1h1/Eml4/Fam83d/Gem/Hnrnpu/Incenp/Kat2b/Kat5/Kif14/Kif22/Kpnb1/Lmna/Mad1l1/Meioc/Ndc80/Ndel1/Nudc/Nuf2/Numa1/Nup62/Pinx1/Rab11a/Rrs1/Seh1l/Spag5/Terf1/Trappc12/Ube2b/Vps4b	44	85	0.517647059
BP	GO:0018023	peptidyl-lysine trimethylation	30/4917	58/28943	1.48E-09	1.80E-08	8.99E-09	Arid4a/Arid4b/Atrx/Brd4/H1f2/H1f3/H1f4/Kdm4a/Kdm4c/Kmt2a/Kmt2b/Kmt2d/Kmt2e/Kmt5b/Lmna/Ncoa6/Nfya/Ogt/Pwp1/Rtf1/Setd1a/Setd2/Setd3/Setd5/Setdb1/Smarcb1/Smyd5/Tet3/Vcpkmt/Wdr82	30	58	0.517241379
BP	GO:0006301	postreplication repair	15/4917	29/28943	1.94E-05	0.000107085	5.35E-05	Brca1/Dtl/Msh2/Pcna/Pold1/Pold2/Poldip2/Polh/Polk/Rev1/Rev3l/Sprtn/Ube2b/Ube2n/Vcp	15	29	0.517241379
BP	GO:0048384	retinoic acid receptor signaling pathway	15/4917	29/28943	1.94E-05	0.000107085	5.35E-05	Actn4/Aldh1a3/Asxl1/Calr/Cnot1/Crkl/Ctbp2/Cyp26b1/Ezh2/Nr2c1/Pparg/Rarb/Rxrb/Tbx1/Tgif1	15	29	0.517241379
BP	GO:0051984	positive regulation of chromosome segregation	15/4917	29/28943	1.94E-05	0.000107085	5.35E-05	Aurkb/Becn1/Ccnb1/Hnrnpu/Incenp/Kat2b/Kat5/Mad1l1/Ncapd2/Ncapg2/Numa1/Rcc2/Sirt2/Smc5/Smc6	15	29	0.517241379
BP	GO:0010965	regulation of mitotic sister chromatid separation	48/4917	93/28943	2.16E-14	5.85E-13	2.92E-13	Actb/Actl6a/Actl6b/Anapc11/Anapc15/Anapc4/Anapc5/Apc/Arid1a/Arid2/Atm/Aurkb/Bcl7b/Bub1/Bub3/Ccnb1/Cdc16/Cdc20/Cdc23/Cdc27/Cdk5rap2/Cul3/Dpf1/Dync1li1/Ik/Incenp/Mad1l1/Ndc80/Nuf2/Pbrm1/Phf10/Plk1/Rb1/Riok2/Smarca2/Smarca4/Smarcb1/Smarcc2/Smarcd2/Smarcd3/Spc24/Spc25/Trip13/Ube2c/Usp44/Zfp207/Zwilch/Zwint	48	93	0.516129032
BP	GO:0031122	cytoplasmic microtubule organization	32/4917	62/28943	4.54E-10	6.02E-09	3.00E-09	Apc/Axin1/Camsap2/Ccdc88a/Ccdc88b/Ccdc88c/Chp1/Clasp1/Clip2/Dlg1/Dst/Dvl1/Dync1h1/Ezr/Hook1/Hook3/Ift88/Kpnb1/Numa1/Pcm1/Plk3/Rab11a/Slain2/Slk/Stmn3/Tacc2/Tubg1/Tubg2/Tubgcp2/Tubgcp4/Tubgcp5/Tubgcp6	32	62	0.516129032
BP	GO:0006901	vesicle coating	17/4917	33/28943	5.81E-06	3.59E-05	1.79E-05	Ap3b2/Ap3d1/Ap3m2/Ap3s1/Ap3s2/Cul3/Klhl12/Pdcd6/Pef1/Sar1b/Tmed9/Trappc12/Trappc2l/Trappc3/Trappc5/Trappc6b/Trappc8	17	33	0.515151515
BP	GO:0014044	Schwann cell development	18/4917	35/28943	3.19E-06	2.07E-05	1.04E-05	Adam22/Akt1/Cdk5/Cntnap1/Dicer1/Ilk/Lamb2/Med12/Nf1/Ntrk3/Pals1/Pard3/Plec/Pmp22/Pou3f2/Sirt2/Ski/Sod1	18	35	0.514285714
BP	GO:0010923	negative regulation of phosphatase activity	19/4917	37/28943	1.75E-06	1.20E-05	6.01E-06	Bod1/Chp1/Cry2/Gnai2/Hpn/Ikbkb/Lpin1/Mastl/Mgat5/Mprip/Nckap1l/Ppp1r11/Ppp1r9b/Ptpa/Rgn/Rock1/Rock2/Tgfb2/Tiprl	19	37	0.513513514
BP	GO:0071364	cellular response to epidermal growth factor stimulus	19/4917	37/28943	1.75E-06	1.20E-05	6.01E-06	Akt1/Arpc2/Cfl1/Eef1a1/Erbb2/Foxc1/Garem1/Git1/Grk2/Mars1/Med1/Ncl/Plcg1/Ptpn11/Ptpn12/Rasa1/Sox9/Syap1/Zfp36l2	19	37	0.513513514
BP	GO:0060236	regulation of mitotic spindle organization	20/4917	39/28943	9.62E-07	6.99E-06	3.49E-06	Bora/Ccsap/Cep97/Chmp2a/Chmp2b/Chmp5/Chmp6/Drg1/Dync1h1/Gpsm2/Hnrnpu/Hspa1a/Hspa1b/Map9/Numa1/Nup62/Plk1/Sass6/Tpx2/Vps4b	20	39	0.512820513
BP	GO:0051303	establishment of chromosome localization	41/4917	80/28943	2.26E-12	4.44E-11	2.21E-11	Atm/Aurkb/Becn1/Ccnb1/Cdc23/Cenpf/Cenpq/Chmp2a/Chmp2b/Chmp5/Chmp6/Cul3/Dctn2/Dync1h1/Eml4/Fam83d/Gem/Hnrnpu/Incenp/Kat2b/Kat5/Kif14/Kif22/Kpnb1/Mad1l1/Meioc/Ndc80/Ndel1/Nudc/Nuf2/Numa1/Nup62/Pinx1/Rab11a/Rrs1/Seh1l/Spag5/Terf1/Trappc12/Ube2b/Vps4b	41	80	0.5125
BP	GO:2000736	regulation of stem cell differentiation	45/4917	88/28943	2.15E-13	5.02E-12	2.51E-12	Ap2a2/Bbs12/Ccnk/Cdk12/Cdk6/Chd3/Chd4/Dhx36/Dicer1/Eif2ak2/Ezh2/Foxc1/Gatad2a/Gsk3b/Hdac1/Hdac2/Hes5/Hnrnpu/Hspa9/Kat5/Kdm3a/Kdm4c/Ltbp3/Mbd3/Men1/Mta2/Ncoa3/Nkx2-5/Notch1/Nsun2/Prdm4/Prickle1/Prkdc/Pwp1/Rbbp4/Rbbp7/Setd1a/Smyd5/Sox6/Sox9/Stat3/Tbx3/Tgfb2/Ythdf2/Zfp36l2	45	88	0.511363636
BP	GO:0006890	retrograde vesicle-mediated transport	Golgi to endoplasmic reticulum	23/4917	45/28943	1.61E-07	1.37E-06	6.86E-07	Arcn1/Arf3/Arf4/Arf5/Bet1l/Bnip1/Cog3/Cog4/Copa/Copb2/Cope/Copz1/Copz2/Ergic1/Ergic2/Golph3/Kdelr1/Lman2/Pitpnb/Rab33b/Scfd1/Scyl1/Sec22b	23	45	0.511111111
BP	GO:0017145	stem cell division	23/4917	45/28943	1.61E-07	1.37E-06	6.86E-07	Cdk2ap2/Cdkn2a/Cul3/Ext1/Fgfr2/Fubp1/Fut10/Fzd7/Hoxc4/Ing2/Mllt3/Myb/Ncoa3/Notch1/Smyd5/Tgfb2/Thoc2/Thoc5/Tial1/Wnt7a/Wwtr1/Zbtb16/Zfp36l2	23	45	0.511111111
BP	GO:0044088	regulation of vacuole organization	23/4917	45/28943	1.61E-07	1.37E-06	6.86E-07	Atg2a/Becn1/C9orf72/Ehmt2/Elapor1/Ift88/Laptm4b/Lrsam1/Mtmr3/Nupr1/Phf23/Pikfyve/Pip4k2c/Rab3gap1/Rnf5/Scfd1/Sec22b/Sh3glb1/Snx18/Snx7/Tbc1d14/Wdr45/Wipi1	23	45	0.511111111
BP	GO:0072583	clathrin-dependent endocytosis	23/4917	45/28943	1.61E-07	1.37E-06	6.86E-07	Ap2a1/Ap2a2/Ap2b1/Ap2m1/Ap2s1/Canx/Clta/Cltb/Dgkd/Dnajc6/Fcho2/Fchsd2/Itsn1/Itsn2/Lmbrd1/Picalm/Scyl2/Sgip1/Sh3gl2/Smap1/Syt11/Tnk2/Wasl	23	45	0.511111111
BP	GO:0035304	regulation of protein dephosphorylation	49/4917	96/28943	2.05E-14	5.58E-13	2.78E-13	Akap1/Ambra1/Ankle2/Arpp19/Bod1/Calm1/Calm2/Calm3/Cdca2/Cdh5/Cnep1r1/Cry2/Dlc1/Drd2/Gba/Gna12/Gnai2/Hsp90ab1/Ikbkb/Magi2/Mastl/Mfhas1/Mgat5/Mprip/Nckap1l/Nsmf/Pdgfrb/Ppia/Ppp1r11/Ppp1r15b/Ppp1r16b/Ppp1r8/Ppp1r9b/Ppp2ca/Ppp2r5a/Ppp2r5d/Ppp6r1/Prkcd/Ptbp1/Ptpa/Rgn/Rock1/Rock2/Slc39a10/Sympk/Tiprl/Tsc1/Vcan/Ywhae	49	96	0.510416667
BP	GO:0051306	mitotic sister chromatid separation	49/4917	96/28943	2.05E-14	5.58E-13	2.78E-13	Actb/Actl6a/Actl6b/Anapc11/Anapc15/Anapc4/Anapc5/Apc/Arid1a/Arid2/Atm/Aurkb/Bcl7b/Bub1/Bub3/Ccnb1/Cdc16/Cdc20/Cdc23/Cdc27/Cdk5rap2/Cul3/Dpf1/Dync1li1/Ik/Incenp/Mad1l1/Ndc80/Nuf2/Pbrm1/Phf10/Plk1/Ppp2r1a/Rb1/Riok2/Smarca2/Smarca4/Smarcb1/Smarcc2/Smarcd2/Smarcd3/Spc24/Spc25/Trip13/Ube2c/Usp44/Zfp207/Zwilch/Zwint	49	96	0.510416667
BP	GO:0051438	regulation of ubiquitin-protein transferase activity	27/4917	53/28943	1.49E-08	1.52E-07	7.61E-08	Axin1/Bag2/Bsn/Bub3/Cdc20/Cdkn2a/Dcun1d5/Dnm1l/Fbxw7/Fem1b/Limk1/Mastl/Park7/Pclo/Plk1/Pten/Rpl11/Rpl23/Rpl37rt/Rpl5/Rps2/Rps7/Skp1/Ube2l3/Ube2n/Ube2s/Usp44	27	53	0.509433962
BP	GO:0035306	positive regulation of dephosphorylation	33/4917	65/28943	4.28E-10	5.70E-09	2.85E-09	Ambra1/Ankle2/Calm1/Calm2/Calm3/Cdca2/Cdh5/Cnep1r1/Dlc1/Gba/Gna12/Hsp90ab1/Itga2/Magi2/Mtmr9/Npnt/Nsmf/Pdgfrb/Ppia/Ppp1r15b/Ppp1r16b/Ppp2ca/Ppp2r5a/Ppp2r5d/Prkcd/Ptbp1/Ptpa/Rgn/Rock1/Rpl5/Slc39a10/Smad3/Sympk	33	65	0.507692308
BP	GO:0019080	viral gene expression	37/4917	73/28943	4.04E-11	6.53E-10	3.26E-10	Arxes2/Atg5/Brd4/Ccnt1/Ccnt2/Cdk9/Chd1/Csde1/Dhx9/Eif3b/Eif3d/Eif3f/Eif3g/Eif3l/Hdac1/Hpn/Larp7/Lef1/Mcts1/Mdfic/Mid2/Notch1/Nucks1/Pcbp2/Psmc3/Ptbp1/Rsf1/Smarca4/Smarcb1/Sp1/Spcs1/Taf11/Trim32/Trim62/Trim8/Ubp1/Usf1	37	73	0.506849315
BP	GO:2000036	regulation of stem cell population maintenance	38/4917	75/28943	2.24E-11	3.80E-10	1.90E-10	Actb/Actl6a/Actl6b/Arid1a/Arid4a/Arid4b/Bcl7b/Brms1l/Cnot1/Cnot3/Hdac1/Hdac2/Ing1/Ing2/Kdm3a/Myc/Ncoa3/Ogt/Pax2/Phf10/Rbbp4/Rbbp7/Sap130/Sap30/Sap30l/Sinhcaf/Smarca2/Smarca4/Smarcb1/Smo/Ss18/Suds3/Taf5l/Taf6l/Tal1/Tead1/Tead3/Zfp322a	38	75	0.506666667
BP	GO:2000781	positive regulation of double-strand break repair	44/4917	87/28943	6.56E-13	1.43E-11	7.14E-12	Actb/Actl6a/Actl6b/Actr2/Arid1a/Arid2/Bcl7b/Blm/Brd8/Dmap1/Dpf1/Epc1/Epc2/Ercc6/Fh1/Fus/Hdgfl2/Ing3/Kat5/Kmt5b/Mms19/Morf4l2/Mrgbp/Pbrm1/Phf10/Pogz/Prkdc/Rbbp8/Rif1/Ruvbl1/Ruvbl2/Slf1/Smarca2/Smarca4/Smarcb1/Smarcc2/Smarcd2/Smarcd3/Spidr/Spire1/Trrap/Ube2n/Vps72/Wdr48	44	87	0.505747126
BP	GO:0044784	metaphase/anaphase transition of cell cycle	48/4917	95/28943	6.24E-14	1.55E-12	7.74E-13	Actb/Actl6a/Actl6b/Anapc11/Anapc15/Anapc4/Anapc5/Apc/Arid1a/Arid2/Atm/Aurkb/Bcl7b/Bub1/Bub3/Ccnb1/Cdc16/Cdc20/Cdc23/Cdc27/Cdk5rap2/Cul3/Dpf1/Dync1li1/Ik/Incenp/Mad1l1/Ndc80/Nuf2/Pbrm1/Phf10/Plk1/Rb1/Riok2/Smarca2/Smarca4/Smarcb1/Smarcc2/Smarcd2/Smarcd3/Spc24/Spc25/Trip13/Ube2c/Usp44/Zfp207/Zwilch/Zwint	48	95	0.505263158
BP	GO:0061157	mRNA destabilization	49/4917	97/28943	3.47E-14	9.07E-13	4.53E-13	Celf1/Cnot1/Cnot3/Cnot6/Cnot6l/Cnot7/Csde1/Dcp1a/Dcp2/Dcps/Dhx36/Dhx9/Eif4enif1/Exosc5/Exosc7/Fto/Gigyf2/Hnrnpd/Hnrnpr/Hnrnpu/Khsrp/Lsm1/Mettl14/Mex3d/Noct/Pabpc1/Paip1/Pan3/Parn/Patl1/Pnldc1/Polr2g/Pum1/Rc3h1/Rock1/Rock2/Samd4b/Syncrip/Tnrc6a/Tnrc6b/Tnrc6c/Tob1/Tut4/Tut7/Upf1/Ybx1/Ythdf2/Ythdf3/Zfp36l2	49	97	0.505154639
BP	GO:0050779	RNA destabilization	51/4917	101/28943	1.07E-14	3.09E-13	1.54E-13	Celf1/Cnot1/Cnot3/Cnot6/Cnot6l/Cnot7/Csde1/Dcp1a/Dcp2/Dcps/Dhx36/Dhx9/Eif4enif1/Exosc5/Exosc7/Fto/Gigyf2/Hnrnpd/Hnrnpr/Hnrnpu/Khsrp/Lin28b/Lsm1/Mettl14/Mex3d/Noct/Pabpc1/Paip1/Pan3/Parn/Patl1/Pnldc1/Polr2g/Pum1/Rc3h1/Rock1/Rock2/Samd4b/Syncrip/Tnrc6a/Tnrc6b/Tnrc6c/Tob1/Tut4/Tut7/Upf1/Ybx1/Ythdf2/Ythdf3/Zc3h18/Zfp36l2	51	101	0.504950495
BP	GO:0007052	mitotic spindle organization	62/4917	123/28943	1.68E-17	6.67E-16	3.33E-16	Abraxas2/Aurka/Aurkb/Bccip/Bora/Ccnb1/Ccsap/Cdc20/Cep97/Chmp2a/Chmp2b/Chmp5/Chmp6/Ckap5/Clasp1/Clasp2/Dctn2/Drg1/Dync1h1/Efhc1/Flna/Gpsm2/Hnrnpu/Hspa1a/Hspa1b/Incenp/Ints13/Kif23/Kif2a/Kif3b/Kif4/Kpnb1/Map4/Map9/Mybl2/Mzt1/Ndc80/Nudc/Nuf2/Numa1/Nup62/Plk1/Ptpa/Rab11a/Rcc1/Sass6/Smc1a/Smc3/Spc25/Stag1/Stmn1/Tacc1/Tacc2/Tasor/Togaram1/Togaram2/Tpx2/Tubg1/Tubg2/Vcp/Vps4b/Zfp207	62	123	0.504065041
BP	GO:0034968	histone lysine methylation	69/4917	137/28943	2.75E-19	1.56E-17	7.79E-18	Arid4a/Arid4b/Ash1l/Atrx/Bcor/Brca1/Brd4/Chd5/Ctnnb1/Dnmt1/Dnmt3b/Dot1l/Dpy30/Ehmt2/Ezh1/Ezh2/Fh1/Gata3/H1f2/H1f3/H1f4/Hcfc1/Hdac2/Kansl2/Kansl3/Kat8/Kdm3a/Kdm4a/Kdm4c/Kmt2a/Kmt2b/Kmt2c/Kmt2d/Kmt2e/Kmt5a/Kmt5b/Lcor/Lmna/Men1/Mtf2/Myb/Ncoa6/Nelfa/Nfya/Nsd2/Ogt/Pax5/Paxip1/Phf19/Phf20/Pwp1/Rif1/Rlf/Rtf1/Setbp1/Setd1a/Setd2/Setd5/Setd7/Setdb1/Smad4/Smarcb1/Smyd2/Smyd3/Smyd5/Supt6/Tet3/Wdr5/Wdr82	69	137	0.503649635
BP	GO:0043484	regulation of RNA splicing	94/4917	187/28943	1.15E-25	1.57E-23	7.85E-24	Ahnak/Ccnl1/Ccnl2/Cdk12/Celf1/Celf3/Celf4/Celf5/Celf6/Clk1/Clk2/Ddx17/Ddx5/Dyrk1a/Fam50a/Fastk/Fmr1/Fus/Hnrnpa2b1/Hnrnph1/Hnrnpk/Hnrnpl/Hnrnpu/Hspa8/Kat2b/Khdrbs1/Larp7/Malat1/Mbnl1/Mbnl2/Ncbp1/Ncl/Nova1/Npm1/Nsrp1/Nup98/Polr2a/Pqbp1/Prmt5/Prpf19/Ptbp1/Ptbp2/Puf60/Rbfox1/Rbfox2/Rbfox3/Rbm10/Rbm11/Rbm15/Rbm25/Rbm38/Rbm39/Rbm5/Rbm8a/Rbmx/Rnps1/Rps13/Sap18/Sf1/Sf3b3/Sf3b4/Sf3b5/Sfswap/Slc38a2/Smn1/S…	94	187	0.502673797
BP	GO:0033044	regulation of chromosome organization	121/4917	241/28943	1.44E-32	5.12E-30	2.56E-30	Actb/Actl6a/Actl6b/Actr5/Anapc11/Anapc15/Anapc4/Anapc5/Apc/Arid1a/Arid2/Atf7ip/Atm/Atr/Atrx/Aurkb/Axin2/Bcl7b/Becn1/Bub1/Bub3/Ccnb1/Cct2/Cct3/Cct5/Cct6a/Cct7/Cdc16/Cdc20/Cdc23/Cdc27/Cdk2/Cdk5rap2/Cenpv/Ctnnb1/Cul3/Dcp2/Dhx36/Dnmt1/Dpf1/Dync1li1/Ercc1/Fen1/Gnl3l/H3f3a/Hnrnpa2b1/Hnrnpd/Hnrnpu/Ik/Incenp/Ino80/Ino80b/Ino80c/Kat2b/Kat5/Lig4/Lmna/Mad1l1/Mapk3/Mcm2/Mnat1/Morc2a/Mphosph8/Myc/Naf1/Nat10/N…	121	241	0.502074689
BP	GO:0006119	oxidative phosphorylation	70/4917	140/28943	2.55E-19	1.46E-17	7.29E-18	1700066M21Rik/Abcd1/Actn3/Atp5a1/Atp5b/Atp5c1/Atp5d/Atp5e/Atp5h/Atp5j/Atp5k/Atp5o/Atp5pb/Atp7a/Ccnb1/Chchd10/Chchd2/Coq9/Cox4i1/Cox5b/Cox7a2/Cox7a2l/Cox7c/Cyc1/Cycs/Dld/Dnajc15/Gadd45gip1/Msh2/ATP6/COX1/CYTB/ND1/ND2/ND4/ND5/ND6/Myc/Ndufa10/Ndufa5/Ndufa6/Ndufa7/Ndufa9/Ndufab1/Ndufb10/Ndufb11/Ndufb3/Ndufb7/Ndufs1/Ndufs2/Ndufs3/Ndufs4/Ndufs7/Ndufv1/Nupr1/Park7/Ppif/Sdha/Sdhaf2/Sdhb/Sdhc/Sdhd/Slc25a3…	70	140	0.5
BP	GO:0051983	regulation of chromosome segregation	63/4917	126/28943	1.56E-17	6.23E-16	3.11E-16	Actb/Actl6a/Actl6b/Anapc11/Anapc15/Anapc4/Anapc5/Apc/Arid1a/Arid2/Atm/Aurkb/Bcl7b/Becn1/Bub1/Bub3/Ccnb1/Cdc16/Cdc20/Cdc23/Cdc27/Cdca2/Cdk5rap2/Chtf18/Csnk2a2/Cul3/Dpf1/Dync1li1/Hnrnpu/Ik/Incenp/Kat2b/Kat5/Mad1l1/Ncapd2/Ncapg2/Ndc80/Nuf2/Numa1/Pbrm1/Phf10/Plk1/Pum1/Rb1/Rcc2/Riok2/Sirt2/Smarca2/Smarca4/Smarcb1/Smarcc2/Smarcd2/Smarcd3/Smc5/Smc6/Spc24/Spc25/Trip13/Ube2c/Usp44/Zfp207/Zwilch/Zwint	63	126	0.5
BP	GO:0051225	spindle assembly	60/4917	120/28943	9.05E-17	3.20E-15	1.60E-15	Abraxas2/Aspm/Aurka/Aurkb/Bccip/Ccsap/Cdc20/Cep97/Chmp2a/Chmp2b/Chmp5/Chmp6/Clasp1/Clasp2/Dicer1/Drg1/Dync1h1/Flna/Gpsm2/Haus1/Hdac3/Hnrnpu/Hspa1a/Hspa1b/Incenp/Ino80/Kif23/Kif2a/Kif3b/Kpnb1/Map9/Mapre2/Mybl2/Mzt1/Ncor1/Ndc80/Numa1/Plk1/Rab11a/Rcc1/Rnf4/Rps3/Sass6/Senp6/Smc1a/Smc3/Spag5/Stag1/Stard9/Tasor/Togaram1/Togaram2/Tpx2/Tubb5/Tubgcp2/Tubgcp4/Tubgcp5/Tubgcp6/Vps4b/Zfp207	60	120	0.5
BP	GO:1905037	autophagosome organization	56/4917	112/28943	9.48E-16	3.02E-14	1.51E-14	Ambra1/Ap4m1/Arfip2/Atg101/Atg13/Atg16l1/Atg16l2/Atg2a/Atg2b/Atg4b/Atg4d/Atg5/Atp2a2/Becn1/C9orf72/Cln3/Ehmt2/Elapor1/Gabarap/Gabarapl2/Gba/Ift88/Lrba/Lrsam1/Map1lc3a/Mfn2/Mtmr3/Nupr1/Phf23/Pik3c2a/Pik3c2b/Pikfyve/Pip4k2c/Rab1b/Rab33b/Rab3gap1/Rab7/Rb1cc1/Rnf5/Scfd1/Sec22b/Sh3glb1/Smurf1/Snx18/Snx7/Spg11/Stx12/Tbc1d14/Tcirg1/Tmem41b/Trappc8/Ubqln1/Ulk3/Wdr45/Wdr45b/Wipi1	56	112	0.5
BP	GO:0061014	positive regulation of mRNA catabolic process	51/4917	102/28943	1.79E-14	4.94E-13	2.47E-13	Celf1/Cnot1/Cnot3/Cnot6/Cnot6l/Cnot7/Csde1/Dcp1a/Dcp2/Dcps/Dhx36/Dhx9/Eif4enif1/Exosc5/Exosc7/Fto/Gigyf2/Gtpbp1/Hnrnpd/Hnrnpr/Hnrnpu/Khsrp/Lsm1/Mettl14/Mex3d/Noct/Pabpc1/Paip1/Pan3/Parn/Patl1/Pnldc1/Polr2g/Pum1/Rc3h1/Rock1/Rock2/Samd4b/Syncrip/Tnrc6a/Tnrc6b/Tnrc6c/Tob1/Tut4/Tut7/Upf1/Ybx1/Ythdf2/Ythdf3/Zc3hav1/Zfp36l2	51	102	0.5
BP	GO:0000281	mitotic cytokinesis	38/4917	76/28943	3.75E-11	6.12E-10	3.05E-10	Ank3/Anln/Apc/Arf1/Aurkb/Cenpa/Cfl1/Chmp2a/Chmp2b/Chmp5/Chmp6/Ckap2/Daxx/Ect2/Efhc1/Exoc4/Exoc6b/Exoc8/Incenp/Kif20a/Kif20b/Kif23/Klhdc8b/Map9/Nup62/Plk1/Rhob/Rock1/Rock2/Rtkn/Septin7/Snx18/Snx9/Son/Stmn1/Usp8/Vps4b/Zfp365	38	76	0.5
BP	GO:0043967	histone H4 acetylation	36/4917	72/28943	1.22E-10	1.80E-09	8.99E-10	Actb/Actl6a/Actl6b/Apbb1/Atg5/Brca1/Brd4/Brd8/Chd5/Ctbp1/Dmap1/Epc1/Epc2/Hcfc1/Ing3/Jade3/Kansl2/Kansl3/Kat5/Kat7/Kat8/Kmt2a/Lef1/Morf4l2/Mrgbp/Msl1/Msl2/Ogt/Phf20/Ruvbl1/Ruvbl2/Smarcb1/Trrap/Vps72/Wdr5/Zmpste24	36	72	0.5
BP	GO:0043489	RNA stabilization	35/4917	70/28943	2.20E-10	3.15E-09	1.57E-09	Angel2/Axin2/Csde1/Dhx36/Dhx9/Dicer1/E2f1/Eif4enif1/Fus/Hnrnpa0/Hnrnpd/Hnrnpu/Igf2bp2/Ikbke/Larp1/Larp4b/Mapkapk2/Meioc/Naf1/Noct/Nsun2/Pabpc1/Paip1/Parn/Rbm10/Rbm38/Srsf1/Syncrip/Tent2/Tent5b/Traf2/Traf5/Vegfa/Ybx1/Zcchc17	35	70	0.5
BP	GO:0030865	cortical cytoskeleton organization	32/4917	64/28943	1.29E-09	1.58E-08	7.90E-09	Actn1/Akap11/Anln/Arf6/Calr/Cdk5/Coro1c/Dlg1/Ect2/Epb41/Epb41l1/Epb41l2/Epb41l3/Ezr/Ikbkb/Nckap1/Nckap1l/Plec/Pls1/Ppp2r3c/Rhob/Rhobtb2/Rhoq/Rnd1/Rnd2/Rock1/Rock2/Rtkn/Septin7/Strip1/Tln1/Wdr1	32	64	0.5
BP	GO:0070059	intrinsic apoptotic signaling pathway in response to endoplasmic reticulum stress	32/4917	64/28943	1.29E-09	1.58E-08	7.90E-09	Aifm1/Apaf1/Atf4/Atp2a1/Bag6/Bok/Brsk2/Cebpb/Chac1/Creb3l1/Ddit3/Grina/Gsk3b/Herpud1/Hyou1/Ikbkg/Itpr1/Map3k5/Nck1/Nck2/Opa1/Park7/Ptpn1/Ptpn2/Qrich1/Selenos/Syvn1/Tmbim6/Tmem117/Txndc12/Wfs1/Xbp1	32	64	0.5
BP	GO:0043666	regulation of phosphoprotein phosphatase activity	29/4917	58/28943	7.63E-09	8.13E-08	4.06E-08	Bod1/Calm1/Calm2/Calm3/Cry2/Drd2/Gna12/Gnai2/Hsp90ab1/Ikbkb/Magi2/Mastl/Mgat5/Mprip/Nckap1l/Pdgfrb/Ppp1r11/Ppp1r15b/Ppp1r9b/Ppp2ca/Ppp6r1/Ptpa/Rgn/Rock1/Rock2/Slc39a10/Tiprl/Tsc1/Vcan	29	58	0.5
BP	GO:0035305	negative regulation of dephosphorylation	25/4917	50/28943	8.19E-08	7.38E-07	3.68E-07	Akap1/Arpp19/Bod1/Chp1/Cry2/Gnai2/Hpn/Ikbkb/Lpin1/Mastl/Mfhas1/Mgat5/Mprip/Nckap1l/Ppp1r11/Ppp1r16b/Ppp1r8/Ppp1r9b/Ptpa/Rgn/Rock1/Rock2/Tgfb2/Tiprl/Ywhae	25	50	0.5
BP	GO:0007094	mitotic spindle assembly checkpoint signaling	23/4917	46/28943	2.69E-07	2.22E-06	1.11E-06	Anapc15/Apc/Atm/Aurkb/Bub1/Bub3/Ccnb1/Cdc20/Cdk5rap2/Dync1li1/Ik/Incenp/Mad1l1/Ndc80/Nuf2/Plk1/Spc24/Spc25/Trip13/Usp44/Zfp207/Zwilch/Zwint	23	46	0.5
BP	GO:0071173	spindle assembly checkpoint signaling	23/4917	46/28943	2.69E-07	2.22E-06	1.11E-06	Anapc15/Apc/Atm/Aurkb/Bub1/Bub3/Ccnb1/Cdc20/Cdk5rap2/Dync1li1/Ik/Incenp/Mad1l1/Ndc80/Nuf2/Plk1/Spc24/Spc25/Trip13/Usp44/Zfp207/Zwilch/Zwint	23	46	0.5
BP	GO:1901998	toxin transport	22/4917	44/28943	4.89E-07	3.83E-06	1.91E-06	Adam10/Antxr1/Antxr2/Arid1a/Bnip3/Cct2/Cct3/Cct5/Cct6a/Cct7/Copb2/Copz1/Dnaja1/Dnajc17/Gga1/Hspa5/Mep1b/Mtmr12/Scfd1/Slc29a4/Tcp1/Vamp4	22	44	0.5
BP	GO:0072595	maintenance of protein localization in organelle	21/4917	42/28943	8.88E-07	6.53E-06	3.26E-06	Akt1/Ankrd13c/Arl2/Arl2bp/Bard1/Cdk5/Chchd10/Grk2/Hdac3/Hk2/Hnrnpu/Hspa5/Insig1/Insig2/Kdelr1/Nr5a1/Os9/Park7/Rangap1/Skp1/Syne1	21	42	0.5
BP	GO:0030521	androgen receptor signaling pathway	20/4917	40/28943	1.62E-06	1.12E-05	5.60E-06	Arid1a/Daxx/Ddx17/Ddx5/Dnaja1/Fkbp4/Foxp1/Hdac1/Kdm3a/Ncor1/Park7/Phb/Prmt2/Rnf14/Safb2/Smarca4/Tmf1/Ube3a/Zbtb7a/Zmiz1	20	40	0.5
BP	GO:0070849	response to epidermal growth factor	20/4917	40/28943	1.62E-06	1.12E-05	5.60E-06	Akt1/Arpc2/Cfl1/Eef1a1/Erbb2/Foxc1/Garem1/Git1/Grk2/Mapk3/Mars1/Med1/Ncl/Plcg1/Ptpn11/Ptpn12/Rasa1/Sox9/Syap1/Zfp36l2	20	40	0.5
BP	GO:1901532	regulation of hematopoietic progenitor cell differentiation	20/4917	40/28943	1.62E-06	1.12E-05	5.60E-06	Ankle1/Ap2a2/Cdk6/Dhx36/Eif2ak2/Fnip1/Foxc1/Gata2/Hes5/Hmgb1/Hspa9/Kat5/Mettl14/Myb/Notch1/Prkdc/Setd1a/Sos1/Vegfa/Ythdf2	20	40	0.5
BP	GO:0046365	monosaccharide catabolic process	19/4917	38/28943	2.94E-06	1.93E-05	9.62E-06	Actn3/Aldoa/Bad/Eno1/Eno1b/Eno2/Eno3/Galk1/Galt/Gapdh/Glyctk/Gpi1/Ldha/Mpi/Nudt5/Pfkl/Pgk1/Pkm/Tpi1	19	38	0.5
BP	GO:0097106	postsynaptic density organization	19/4917	38/28943	2.94E-06	1.93E-05	9.62E-06	Arf6/Cadm1/Cdh2/Cfl1/Cntnap1/Cntnap2/Dbn1/Dgkz/Hspa8/Il1rap/Lrrc4b/Nlgn2/Nrxn2/Ntrk3/Pten/Ptprs/Shank3/Tmem108/Zmynd8	19	38	0.5
BP	GO:0010922	positive regulation of phosphatase activity	18/4917	36/28943	5.36E-06	3.34E-05	1.67E-05	Calm1/Calm2/Calm3/Gna12/Hsp90ab1/Itga2/Magi2/Mtmr9/Npnt/Pdgfrb/Ppp1r15b/Ppp2ca/Ptpa/Rgn/Rock1/Rpl5/Slc39a10/Smad3	18	36	0.5
BP	GO:0019320	hexose catabolic process	18/4917	36/28943	5.36E-06	3.34E-05	1.67E-05	Actn3/Aldoa/Bad/Eno1/Eno1b/Eno2/Eno3/Galk1/Galt/Gapdh/Glyctk/Gpi1/Ldha/Mpi/Pfkl/Pgk1/Pkm/Tpi1	18	36	0.5
BP	GO:1903715	regulation of aerobic respiration	18/4917	36/28943	5.36E-06	3.34E-05	1.67E-05	Abcd1/Actn3/Akt1/Arl2/Atp7a/Bnip3/Cox7a2/Cox7a2l/Dnajc15/Gadd45gip1/Hif1a/Myc/Nop53/Nupr1/Park7/Ppif/Slc25a33/Vcp	18	36	0.5
BP	GO:0002053	positive regulation of mesenchymal cell proliferation	17/4917	34/28943	9.78E-06	5.85E-05	2.92E-05	Arhgap5/Bmpr1a/Ctnnb1/Fgf9/Fgfr2/Foxp1/Hmgb1/Ihh/Irs2/Lrp6/Myc/Six1/Smo/Sox9/Tbx1/Wnt2/Wnt5a	17	34	0.5
BP	GO:0035521	monoubiquitinated histone deubiquitination	14/4917	28/28943	6.00E-05	0.000288646	0.00014412	Asxl1/Bap1/Mysm1/Sf3b3/Sf3b5/Supt3/Tada1/Taf10/Taf2/Taf5l/Taf6/Taf6l/Trrap/Usp22	14	28	0.5
BP	GO:0035522	monoubiquitinated histone H2A deubiquitination	14/4917	28/28943	6.00E-05	0.000288646	0.00014412	Asxl1/Bap1/Mysm1/Sf3b3/Sf3b5/Supt3/Tada1/Taf10/Taf2/Taf5l/Taf6/Taf6l/Trrap/Usp22	14	28	0.5
BP	GO:0006312	mitotic recombination	13/4917	26/28943	0.000110353	0.000497014	0.000248158	Ankle1/Blm/Ercc1/Msh2/Msh3/Rad50/Rad51/Rad51d/Rad52/Smc5/Smc6/Terf2/Xrcc1	13	26	0.5
BP	GO:0071108	protein K48-linked deubiquitination	13/4917	26/28943	0.000110353	0.000497014	0.000248158	Bap1/Otub2/Otud3/Otud4/Park7/Ubxn1/Usp19/Usp25/Usp27x/Usp34/Usp37/Usp8/Yod1	13	26	0.5
BP	GO:0071459	protein localization to chromosome	centromeric region	13/4917	26/28943	0.000110353	0.000497014	0.000248158	Aurkb/Bub3/Cenpa/Cenpq/H2ac4/Ik/Knl1/Ndc80/Rb1/Rcc2/Smc5/Trappc12/Zwilch	13	26	0.5
BP	GO:1903146	regulation of autophagy of mitochondrion	13/4917	26/28943	0.000110353	0.000497014	0.000248158	Ambra1/Bnip3/Bnip3l/Cttn/Dnm1l/Fbxw7/Hif1a/Parl/Rnf41/Slc25a4/Srebf1/Vdac1/Vps13c	13	26	0.5
BP	GO:1904030	negative regulation of cyclin-dependent protein kinase activity	13/4917	26/28943	0.000110353	0.000497014	0.000248158	Actb/Apc/Cdk5rap1/Cdk5rap3/Cdkn2a/Cdkn2c/Hexim2/Hhex/Kat2b/Men1/Nr2f2/Plk1/Pten	13	26	0.5
BP	GO:0000305	response to oxygen radical	12/4917	24/28943	0.000203357	0.000852955	0.000425878	Atp7a/Dhfr/Ercc6/Fancc/Fbln5/Gch1/Mt3/Prdx2/Sod1/Sod2/Txnrd2/Ucp2	12	24	0.5
BP	GO:0008090	retrograde axonal transport	12/4917	24/28943	0.000203357	0.000852955	0.000425878	Bsn/Dlg2/Dst/Dync1h1/Kif1a/Kif1b/Kif5a/Ndel1/Nefl/Snapin/Sod1/Tmem108	12	24	0.5
BP	GO:0009251	glucan catabolic process	12/4917	24/28943	0.000203357	0.000852955	0.000425878	Agl/Gaa/Hmgb1/Pgm1/Phkg1/Ppp1ca/Ppp1cb/Ppp1r3b/Ppp1r3d/Pygl/Pygm/Rb1cc1	12	24	0.5
BP	GO:0044247	cellular polysaccharide catabolic process	12/4917	24/28943	0.000203357	0.000852955	0.000425878	Agl/Gaa/Hmgb1/Pgm1/Phkg1/Ppp1ca/Ppp1cb/Ppp1r3b/Ppp1r3d/Pygl/Pygm/Rb1cc1	12	24	0.5
BP	GO:0048339	paraxial mesoderm development	12/4917	24/28943	0.000203357	0.000852955	0.000425878	Bmpr1a/Exoc4/Foxc1/Foxc2/Lef1/Nckap1/Nup133/Smad3/Tead1/Wnt11/Wnt5a/Zic2	12	24	0.5
BP	GO:0008356	asymmetric cell division	11/4917	22/28943	0.000375856	0.001482377	0.000740148	Actr2/Actr3/Arhgef2/Aspm/Dicer1/Dock7/Hoxc4/Ing2/Pax6/Tead3/Zbtb16	11	22	0.5
BP	GO:0032516	positive regulation of phosphoprotein phosphatase activity	11/4917	22/28943	0.000375856	0.001482377	0.000740148	Calm1/Calm2/Calm3/Gna12/Hsp90ab1/Magi2/Pdgfrb/Ppp1r15b/Ppp2ca/Ptpa/Slc39a10	11	22	0.5
BP	GO:0042790	nucleolar large rRNA transcription by RNA polymerase I	11/4917	22/28943	0.000375856	0.001482377	0.000740148	Dedd/Ercc3/Ercc6/Mars1/Ncl/Nop53/Pwp1/Sirt7/Smarca4/Smarcb1/Taf1b	11	22	0.5
BP	GO:0060009	Sertoli cell development	11/4917	22/28943	0.000375856	0.001482377	0.000740148	Adrm1/Akap9/Arid4a/Arid4b/Atrx/Cftr/Flna/Hsd17b4/Ntrk1/Sox8/Sox9	11	22	0.5
BP	GO:0008334	histone mRNA metabolic process	10/4917	20/28943	0.000697128	0.002540018	0.001268225	Atm/Cpsf2/Dcp2/Lsm1/Mtpap/Ncbp1/Slbp/Tent2/Upf1/Xrn1	10	20	0.5
BP	GO:0010801	negative regulation of peptidyl-threonine phosphorylation	10/4917	20/28943	0.000697128	0.002540018	0.001268225	Ddit4/Dgkq/Eif4g1/Grk2/Ogt/Pard3/Ppp2r5d/Sirt2/Spred1/Spry2	10	20	0.5
BP	GO:0030150	protein import into mitochondrial matrix	10/4917	20/28943	0.000697128	0.002540018	0.001268225	Dnajc15/Dnlz/Pam16/Romo1/Timm17a/Timm21/Timm23/Tomm40/Tomm40l/Tomm7	10	20	0.5
BP	GO:0033151	V(D)J recombination	10/4917	20/28943	0.000697128	0.002540018	0.001268225	Atm/Ezh2/Foxp1/Hmgb1/Lef1/Lig4/Nhej1/Prkdc/Xrcc6/Yy1	10	20	0.5
BP	GO:0048207	vesicle targeting	rough ER to cis-Golgi	10/4917	20/28943	0.000697128	0.002540018	0.001268225	Cul3/Klhl12/Pdcd6/Pef1/Sar1b/Trappc12/Trappc2l/Trappc3/Trappc5/Trappc8	10	20	0.5
BP	GO:0048208	COPII vesicle coating	10/4917	20/28943	0.000697128	0.002540018	0.001268225	Cul3/Klhl12/Pdcd6/Pef1/Sar1b/Trappc12/Trappc2l/Trappc3/Trappc5/Trappc8	10	20	0.5
BP	GO:1903232	melanosome assembly	10/4917	20/28943	0.000697128	0.002540018	0.001268225	Ap1b1/Ap1g1/Ap1m1/Ap1s1/Ap3b1/Ap3d1/Ap3s1/Ap3s2/Hps3/Hps5	10	20	0.5
BP	GO:0000083	regulation of transcription involved in G1/S transition of mitotic cell cycle	9/4917	18/28943	0.001298504	0.004325424	0.002159675	Brd4/Cdk15/Cdk5/E2f1/E2f4/Hinfp/Klf11/Npat/Rb1	9	18	0.5
BP	GO:0001522	pseudouridine synthesis	9/4917	18/28943	0.001298504	0.004325424	0.002159675	Gar1/Naf1/Nhp2/Nop10/Pus1/Pus3/Rpusd2/Rpusd4/Trub2	9	18	0.5
BP	GO:0019430	removal of superoxide radicals	9/4917	18/28943	0.001298504	0.004325424	0.002159675	Atp7a/Dhfr/Fancc/Fbln5/Gch1/Mt3/Prdx2/Sod1/Sod2	9	18	0.5
BP	GO:0034501	protein localization to kinetochore	9/4917	18/28943	0.001298504	0.004325424	0.002159675	Aurkb/Bub3/Cenpq/Ik/Knl1/Ndc80/Rcc2/Trappc12/Zwilch	9	18	0.5
BP	GO:0097091	synaptic vesicle clustering	9/4917	18/28943	0.001298504	0.004325424	0.002159675	Cdh2/Ctnnb1/Magi2/Nlgn2/Pclo/Picalm/Pten/Syn2/Syn3	9	18	0.5
BP	GO:0098814	spontaneous synaptic transmission	9/4917	18/28943	0.001298504	0.004325424	0.002159675	Ager/App/Itgb1/Ppp1r9a/Rims2/Rph3a/Slc12a2/Stx1b/Syt1	9	18	0.5
BP	GO:1900363	regulation of mRNA polyadenylation	9/4917	18/28943	0.001298504	0.004325424	0.002159675	Ccnt1/Cdk9/Cpeb1/Cpsf6/Cpsf7/Rnf20/Supt5/Ythdc1/Zc3h14	9	18	0.5
BP	GO:1903083	protein localization to condensed chromosome	9/4917	18/28943	0.001298504	0.004325424	0.002159675	Aurkb/Bub3/Cenpq/Ik/Knl1/Ndc80/Rcc2/Trappc12/Zwilch	9	18	0.5
BP	GO:1904424	regulation of GTP binding	9/4917	18/28943	0.001298504	0.004325424	0.002159675	Arhgap28/C9orf72/Cln5/Eif2b4/Eif2s1/Gpsm1/Ripor1/Stmn1/Tgfb2	9	18	0.5
BP	GO:2000641	regulation of early endosome to late endosome transport	9/4917	18/28943	0.001298504	0.004325424	0.002159675	Ezr/Map2k2/Mapk3/Msn/Mtmr2/Ptpn23/Rab21/Sh3glb1/Snx12	9	18	0.5
BP	GO:0000463	maturation of LSU-rRNA from tricistronic rRNA transcript (SSU-rRNA	5.8S rRNA	LSU-rRNA)	8/4917	16/28943	0.002431268	0.007363894	0.003676776	Bop1/Ddx18/Gtpbp4/Nifk/Npm1/Pes1/Rpf2/Rpl35	8	16	0.5
BP	GO:0000722	telomere maintenance via recombination	8/4917	16/28943	0.002431268	0.007363894	0.003676776	Ercc1/Rad50/Rad51/Rad51d/Smc5/Smc6/Terf2/Xrcc1	8	16	0.5
BP	GO:0021859	pyramidal neuron differentiation	8/4917	16/28943	0.002431268	0.007363894	0.003676776	Atp7a/Dclk2/Fgfr2/Gba/Ogdh/Scyl2/Uqcrq/Zmiz1	8	16	0.5
BP	GO:0043970	histone H3-K9 acetylation	8/4917	16/28943	0.002431268	0.007363894	0.003676776	Brca1/Gata3/Kat2b/Kmt2a/Pwwp2a/Smad4/Smarcb1/Zfp451	8	16	0.5
BP	GO:0044804	autophagy of nucleus	8/4917	16/28943	0.002431268	0.007363894	0.003676776	Atg13/Atg2a/Atg2b/Atg5/Rb1cc1/Wdr45/Wdr45b/Wipi1	8	16	0.5
BP	GO:0060979	vasculogenesis involved in coronary vascular morphogenesis	8/4917	16/28943	0.002431268	0.007363894	0.003676776	Fgf1/Fgf9/Fgfr2/Notch1/Pbrm1/Spred1/Tgfbr3/Zfpm2	8	16	0.5
BP	GO:0099527	postsynapse to nucleus signaling pathway	8/4917	16/28943	0.002431268	0.007363894	0.003676776	Abi1/Anks1b/Crtc1/Kpna1/Kpna2/Nsmf/Rnf10/Stat3	8	16	0.5
BP	GO:1902165	regulation of intrinsic apoptotic signaling pathway in response to DNA damage by p53 class mediator	8/4917	16/28943	0.002431268	0.007363894	0.003676776	Hnrnpk/Marchf7/Mif/Rpl26/Steap3/Triap1/Trp73/Zfp385a	8	16	0.5
BP	GO:0006465	signal peptide processing	7/4917	14/28943	0.004582011	0.012567165	0.006274759	Arxes1/Arxes2/Cln5/Furin/Parl/Sec11c/Spcs1	7	14	0.5
BP	GO:0034244	negative regulation of transcription elongation by RNA polymerase II	7/4917	14/28943	0.004582011	0.012567165	0.006274759	Axin1/Ezh2/Hnrnpu/Nelfa/Recql5/Rnf168/Supt4a	7	14	0.5
BP	GO:0035435	phosphate ion transmembrane transport	7/4917	14/28943	0.004582011	0.012567165	0.006274759	Slc20a1/Slc20a2/Slc25a10/Slc25a11/Slc25a14/Slc25a3/Slc37a2	7	14	0.5
BP	GO:0036258	multivesicular body assembly	7/4917	14/28943	0.004582011	0.012567165	0.006274759	Chmp1b/Chmp2a/Chmp2b/Chmp5/Chmp6/Rab11a/Vps4b	7	14	0.5
BP	GO:0039702	viral budding via host ESCRT complex	7/4917	14/28943	0.004582011	0.012567165	0.006274759	Chmp2a/Chmp2b/Chmp5/Chmp6/Snf8/Tsg101/Vps4b	7	14	0.5
BP	GO:0043517	positive regulation of DNA damage response	signal transduction by p53 class mediator	7/4917	14/28943	0.004582011	0.012567165	0.006274759	Atm/Atr/Cdkn2a/Ddx5/Rpl26/Spred1/Zfp385a	7	14	0.5
BP	GO:0045091	regulation of single stranded viral RNA replication via double stranded DNA intermediate	7/4917	14/28943	0.004582011	0.012567165	0.006274759	Morc2a/Mphosph8/Setdb1/Tasor/Top2a/Top2b/Trim28	7	14	0.5
BP	GO:0045793	positive regulation of cell size	7/4917	14/28943	0.004582011	0.012567165	0.006274759	Akt3/Atp7a/Cdk4/Hsp90ab1/Ogt/Rb1cc1/Trp73	7	14	0.5
BP	GO:0070831	basement membrane assembly	7/4917	14/28943	0.004582011	0.012567165	0.006274759	Clasp1/Clasp2/Lamb2/Ntng2/Phldb2/Plod3/Pxdn	7	14	0.5
BP	GO:0090110	COPII-coated vesicle cargo loading	7/4917	14/28943	0.004582011	0.012567165	0.006274759	Insig1/Sec13/Sec23a/Sec23b/Sec24a/Sec24c/Sec31a	7	14	0.5
BP	GO:0090179	planar cell polarity pathway involved in neural tube closure	7/4917	14/28943	0.004582011	0.012567165	0.006274759	Celsr1/Dvl1/Dvl3/Fzd1/Fzd2/Lrp6/Wnt5a	7	14	0.5
BP	GO:1900262	regulation of DNA-directed DNA polymerase activity	7/4917	14/28943	0.004582011	0.012567165	0.006274759	Chtf18/Gins1/Gins2/Gins4/Npm1/Pcna/Rfc3	7	14	0.5
BP	GO:1900264	positive regulation of DNA-directed DNA polymerase activity	7/4917	14/28943	0.004582011	0.012567165	0.006274759	Chtf18/Gins1/Gins2/Gins4/Npm1/Pcna/Rfc3	7	14	0.5
BP	GO:1902170	cellular response to reactive nitrogen species	7/4917	14/28943	0.004582011	0.012567165	0.006274759	Hnrnpd/Map3k5/Mapk8/Mt3/Stat6/Thbs1/Traf2	7	14	0.5
BP	GO:1902969	mitotic DNA replication	7/4917	14/28943	0.004582011	0.012567165	0.006274759	Cdc45/Gins1/Mcm2/Mcm3/Rad51/Rtf2/Zmpste24	7	14	0.5
BP	GO:1905063	regulation of vascular associated smooth muscle cell differentiation	7/4917	14/28943	0.004582011	0.012567165	0.006274759	Dnmt1/Efemp2/Eng/Fgf9/Nfatc2/Pdcd4/Sod2	7	14	0.5
BP	GO:1905666	regulation of protein localization to endosome	7/4917	14/28943	0.004582011	0.012567165	0.006274759	Abhd17a/Abhd17b/Abhd17c/Ezr/Msn/Rock2/Vegfa	7	14	0.5
BP	GO:2000615	regulation of histone H3-K9 acetylation	7/4917	14/28943	0.004582011	0.012567165	0.006274759	Brca1/Gata3/Kmt2a/Pwwp2a/Smad4/Smarcb1/Zfp451	7	14	0.5
BP	GO:2001241	positive regulation of extrinsic apoptotic signaling pathway in absence of ligand	7/4917	14/28943	0.004582011	0.012567165	0.006274759	Nf1/Ppp1ca/Ppp2r1a/Ppp2r1b/Tgfb2/Unc5b/Wwox	7	14	0.5
BP	GO:0000491	small nucleolar ribonucleoprotein complex assembly	6/4917	12/28943	0.008708395	0.021750625	0.01086004	Naf1/Nopchap1/Ruvbl1/Ruvbl2/Shq1/Snu13	6	12	0.5
BP	GO:0003183	mitral valve morphogenesis	6/4917	12/28943	0.008708395	0.021750625	0.01086004	Bmpr1a/Bmpr2/Notch1/Sox4/Zfpm1/Zfpm2	6	12	0.5
BP	GO:0006266	DNA ligation	6/4917	12/28943	0.008708395	0.021750625	0.01086004	Aptx/Lig4/Nhej1/Rad51/Top2a/Xrcc1	6	12	0.5
BP	GO:0007042	lysosomal lumen acidification	6/4917	12/28943	0.008708395	0.021750625	0.01086004	Atp6v0c/Cln3/Cln5/Cln6/Snapin/Tmem9	6	12	0.5
BP	GO:0007183	SMAD protein complex assembly	6/4917	12/28943	0.008708395	0.021750625	0.01086004	Ldlrad4/Pmepa1/Ppm1a/Smad1/Smad3/Smad4	6	12	0.5
BP	GO:0010624	regulation of Schwann cell proliferation	6/4917	12/28943	0.008708395	0.021750625	0.01086004	Dicer1/Nf1/Nf2/Pmp22/Rnf10/Ski	6	12	0.5
BP	GO:0016188	synaptic vesicle maturation	6/4917	12/28943	0.008708395	0.021750625	0.01086004	Clcn3/Picalm/Snapin/Stxbp1/Unc13a/Zdhhc2	6	12	0.5
BP	GO:0033262	regulation of nuclear cell cycle DNA replication	6/4917	12/28943	0.008708395	0.021750625	0.01086004	Atrx/Cdc7/Dbf4/Ino80/Wiz/Zmpste24	6	12	0.5
BP	GO:0035437	maintenance of protein localization in endoplasmic reticulum	6/4917	12/28943	0.008708395	0.021750625	0.01086004	Ankrd13c/Hspa5/Insig1/Insig2/Kdelr1/Os9	6	12	0.5
BP	GO:0043248	proteasome assembly	6/4917	12/28943	0.008708395	0.021750625	0.01086004	Adrm1/Ecpas/Otud6b/Pomp/Psmg1/Sem1	6	12	0.5
BP	GO:0048251	elastic fiber assembly	6/4917	12/28943	0.008708395	0.021750625	0.01086004	Atp7a/Efemp2/Emilin1/Fbln5/Ltbp3/Tnxb	6	12	0.5
BP	GO:0051231	spindle elongation	6/4917	12/28943	0.008708395	0.021750625	0.01086004	Aurkb/Incenp/Kif23/Kif4/Numa1/Ppp2r1a	6	12	0.5
BP	GO:0060124	positive regulation of growth hormone secretion	6/4917	12/28943	0.008708395	0.021750625	0.01086004	Drd2/Gabbr1/Itsn1/Oga/Selenot/Serp1	6	12	0.5
BP	GO:0060767	epithelial cell proliferation involved in prostate gland development	6/4917	12/28943	0.008708395	0.021750625	0.01086004	Apc/Ctnnb1/Notch1/Sox9/Stk11/Wdr77	6	12	0.5
BP	GO:0061418	regulation of transcription from RNA polymerase II promoter in response to hypoxia	6/4917	12/28943	0.008708395	0.021750625	0.01086004	Cited2/Hif1a/Notch1/Rbpj/Sirt2/Vegfa	6	12	0.5
BP	GO:0072497	mesenchymal stem cell differentiation	6/4917	12/28943	0.008708395	0.021750625	0.01086004	Ctnnb1/Fzd1/Gsk3b/Ltbp3/Sox6/Sox9	6	12	0.5
BP	GO:0090184	positive regulation of kidney development	6/4917	12/28943	0.008708395	0.021750625	0.01086004	Foxd1/Myc/Pax2/Ppp3ca/Sox8/Sox9	6	12	0.5
BP	GO:0098789	pre-mRNA cleavage required for polyadenylation	6/4917	12/28943	0.008708395	0.021750625	0.01086004	Cpsf2/Cpsf4/Cpsf6/Cpsf7/Cstf2t/Ncbp1	6	12	0.5
BP	GO:1901535	regulation of DNA demethylation	6/4917	12/28943	0.008708395	0.021750625	0.01086004	Gata3/Hnrnpab/Otud4/Syncrip/Trim28/Usp7	6	12	0.5
BP	GO:1904672	regulation of somatic stem cell population maintenance	6/4917	12/28943	0.008708395	0.021750625	0.01086004	Myc/Pax2/Smo/Taf5l/Taf6l/Tal1	6	12	0.5
BP	GO:1905907	negative regulation of amyloid fibril formation	6/4917	12/28943	0.008708395	0.021750625	0.01086004	Cryab/Pfdn1/Pfdn2/Pfdn5/Pfdn6/Vbp1	6	12	0.5
BP	GO:2000322	regulation of glucocorticoid receptor signaling pathway	6/4917	12/28943	0.008708395	0.021750625	0.01086004	Arntl/Clock/Cry2/Nr3c1/Phb/Ppp5c	6	12	0.5
BP	GO:2000674	regulation of type B pancreatic cell apoptotic process	6/4917	12/28943	0.008708395	0.021750625	0.01086004	Ager/Cast/Eif2s1/Hdac3/Srsf6/Wfs1	6	12	0.5
BP	GO:0000050	urea cycle	5/4917	10/28943	0.016738816	0.037814266	0.018880582	Asl/Ass1/Cebpa/Cps1/Fh1	5	10	0.5
BP	GO:0000056	ribosomal small subunit export from nucleus	5/4917	10/28943	0.016738816	0.037814266	0.018880582	Npm1/Ran/Riok2/Rps15/Xpo1	5	10	0.5
BP	GO:0000301	retrograde transport	vesicle recycling within Golgi	5/4917	10/28943	0.016738816	0.037814266	0.018880582	Cog1/Cog3/Cog4/Cog5/Cux1	5	10	0.5
BP	GO:0002084	protein depalmitoylation	5/4917	10/28943	0.016738816	0.037814266	0.018880582	Abhd17a/Abhd17b/Abhd17c/Lypla1/Lypla2	5	10	0.5
BP	GO:0003149	membranous septum morphogenesis	5/4917	10/28943	0.016738816	0.037814266	0.018880582	Fgfr2/Fzd1/Fzd2/Nsd2/Tgfb2	5	10	0.5
BP	GO:0003211	cardiac ventricle formation	5/4917	10/28943	0.016738816	0.037814266	0.018880582	Hand2/Nkx2-5/Notch1/Smarcd3/Sox4	5	10	0.5
BP	GO:0003357	noradrenergic neuron differentiation	5/4917	10/28943	0.016738816	0.037814266	0.018880582	Insm1/Phox2a/Rnf220/Sox4/Zc4h2	5	10	0.5
BP	GO:0006388	tRNA splicing	via endonucleolytic cleavage and ligation	5/4917	10/28943	0.016738816	0.037814266	0.018880582	Clp1/Ddx1/Rtcb/Tsen54/Zbtb8os	5	10	0.5
BP	GO:0007270	neuron-neuron synaptic transmission	5/4917	10/28943	0.016738816	0.037814266	0.018880582	Drd2/Kif1b/Pten/Vdac1/Vdac3	5	10	0.5
BP	GO:0010692	regulation of alkaline phosphatase activity	5/4917	10/28943	0.016738816	0.037814266	0.018880582	Hpn/Itga2/Npnt/Smad3/Tgfb2	5	10	0.5
BP	GO:0015780	nucleotide-sugar transmembrane transport	5/4917	10/28943	0.016738816	0.037814266	0.018880582	Slc35a3/Slc35a4/Slc35a5/Slc35b1/Slc35c2	5	10	0.5
BP	GO:0015937	coenzyme A biosynthetic process	5/4917	10/28943	0.016738816	0.037814266	0.018880582	Acat1/Acot7/Coasy/Dcakd/Pank3	5	10	0.5
BP	GO:0032263	GMP salvage	5/4917	10/28943	0.016738816	0.037814266	0.018880582	Adk/Ampd1/Gmps/Impdh1/Impdh2	5	10	0.5
BP	GO:0032594	protein transport within lipid bilayer	5/4917	10/28943	0.016738816	0.037814266	0.018880582	Arl6/Itgb1/Rilpl1/Rilpl2/Tsc2	5	10	0.5
BP	GO:0035562	negative regulation of chromatin binding	5/4917	10/28943	0.016738816	0.037814266	0.018880582	Btaf1/Larp7/Ppp3ca/Tdg/Wapl	5	10	0.5
BP	GO:0035907	dorsal aorta development	5/4917	10/28943	0.016738816	0.037814266	0.018880582	Bmpr1a/Eng/Ngfr/Rbpj/Srf	5	10	0.5
BP	GO:0045199	maintenance of epithelial cell apical/basal polarity	5/4917	10/28943	0.016738816	0.037814266	0.018880582	Crb2/Lhx2/Lin7c/Wdr1/Wnt11	5	10	0.5
BP	GO:0045654	positive regulation of megakaryocyte differentiation	5/4917	10/28943	0.016738816	0.037814266	0.018880582	Gata2/Hmgb2/Pithd1/Tesc/Thpo	5	10	0.5
BP	GO:0045759	negative regulation of action potential	5/4917	10/28943	0.016738816	0.037814266	0.018880582	Chrnb2/Cnr1/Cntnap2/Scn9a/Sumo1	5	10	0.5
BP	GO:0046761	viral budding from plasma membrane	5/4917	10/28943	0.016738816	0.037814266	0.018880582	Chmp2a/Chmp2b/Chmp5/Chmp6/Vps4b	5	10	0.5
BP	GO:0048702	embryonic neurocranium morphogenesis	5/4917	10/28943	0.016738816	0.037814266	0.018880582	Fuz/Hoxa1/Med12/Mthfd1l/Tgfb2	5	10	0.5
BP	GO:0051001	negative regulation of nitric-oxide synthase activity	5/4917	10/28943	0.016738816	0.037814266	0.018880582	Cnr1/Eng/Gla/Gsk3b/Nosip	5	10	0.5
BP	GO:0051823	regulation of synapse structural plasticity	5/4917	10/28943	0.016738816	0.037814266	0.018880582	Cdc42/Ctnna2/Drd2/Ppp1r9a/Shank3	5	10	0.5
BP	GO:0060022	hard palate development	5/4917	10/28943	0.016738816	0.037814266	0.018880582	Dlg1/Fzd1/Fzd2/Gabrb3/Tbx1	5	10	0.5
BP	GO:0070862	negative regulation of protein exit from endoplasmic reticulum	5/4917	10/28943	0.016738816	0.037814266	0.018880582	Derl2/Insig1/Os9/Ube2j1/Yod1	5	10	0.5
BP	GO:0070933	histone H4 deacetylation	5/4917	10/28943	0.016738816	0.037814266	0.018880582	Hdac1/Hdac2/Hdac3/Hdac9/Sirt2	5	10	0.5
BP	GO:0071257	cellular response to electrical stimulus	5/4917	10/28943	0.016738816	0.037814266	0.018880582	Actb/Grm1/Myo6/Nsmf/Pten	5	10	0.5
BP	GO:0071362	cellular response to ether	5/4917	10/28943	0.016738816	0.037814266	0.018880582	Arpc2/Cdk4/Foxp1/Golph3/Larp1	5	10	0.5
BP	GO:0072173	metanephric tubule morphogenesis	5/4917	10/28943	0.016738816	0.037814266	0.018880582	Hes5/Lgr4/Pax2/Sox8/Sox9	5	10	0.5
BP	GO:0097119	postsynaptic density protein 95 clustering	5/4917	10/28943	0.016738816	0.037814266	0.018880582	Cdh2/Dbn1/Nlgn2/Nrxn2/Zmynd8	5	10	0.5
BP	GO:0098734	macromolecule depalmitoylation	5/4917	10/28943	0.016738816	0.037814266	0.018880582	Abhd17a/Abhd17b/Abhd17c/Lypla1/Lypla2	5	10	0.5
BP	GO:0098887	neurotransmitter receptor transport	endosome to postsynaptic membrane	5/4917	10/28943	0.016738816	0.037814266	0.018880582	Grip1/Gripap1/Rab11a/Scrib/Vps35	5	10	0.5
BP	GO:1903242	regulation of cardiac muscle hypertrophy in response to stress	5/4917	10/28943	0.016738816	0.037814266	0.018880582	Lmna/Pparg/Ppp3ca/Smad3/Trpc3	5	10	0.5
BP	GO:1905456	regulation of lymphoid progenitor cell differentiation	5/4917	10/28943	0.016738816	0.037814266	0.018880582	Ankle1/Fnip1/Hes5/Notch1/Sos1	5	10	0.5
BP	GO:1990535	neuron projection maintenance	5/4917	10/28943	0.016738816	0.037814266	0.018880582	Abcd1/App/Atp1a3/Insr/Prnp	5	10	0.5
BP	GO:2000192	negative regulation of fatty acid transport	5/4917	10/28943	0.016738816	0.037814266	0.018880582	Acsl4/Akt1/Atp5j/Irs2/Thbs1	5	10	0.5
BP	GO:2000807	regulation of synaptic vesicle clustering	5/4917	10/28943	0.016738816	0.037814266	0.018880582	Cdh2/Magi2/Nlgn2/Picalm/Pten	5	10	0.5
BP	GO:0035967	cellular response to topologically incorrect protein	54/4917	109/28943	5.08E-15	1.50E-13	7.49E-14	Abca7/Abcb10/Amfr/Atf3/Atf4/Atxn3/Bag6/Bhlha15/Bok/Ccnd1/Cdk5rap3/Cops5/Creb3l1/Crebrf/Cul3/Daxx/Ddit3/Derl1/Derl2/Dnajb12/Dnajb14/Eif2ak2/Eif2s1/Hdac6/Herpud1/Hspa1a/Hspa1b/Hspa5/Hspa8/Hspa9/Hspb8/Hspd1/Nck1/Nck2/Optn/Parp16/Pdia6/Pmp22/Ptpn1/Ptpn2/Qrich1/Rnf126/Rnf5/Sdf2l1/Selenos/Serp1/Tmbim6/Tmem33/Ufd1/Uggt1/Vcp/Wfs1/Xbp1/Yod1	54	109	0.495412844
BP	GO:1903311	regulation of mRNA metabolic process	157/4917	317/28943	6.26E-41	5.01E-38	2.50E-38	Ahcyl1/Angel2/Axin2/Ccnb1/Ccnt1/Cdc73/Cdk9/Celf1/Celf3/Celf4/Celf5/Celf6/Cnot1/Cnot3/Cnot6/Cnot6l/Cnot7/Cpeb1/Cpsf6/Cpsf7/Csdc2/Csde1/Dcp1a/Dcp2/Dcps/Ddx17/Ddx5/Dhx36/Dhx9/Dicer1/Dyrk1a/E2f1/Eif4enif1/Exosc5/Exosc7/Fastk/Fmr1/Fto/Fus/Gigyf2/Gtpbp1/Hnrnpa0/Hnrnpa2b1/Hnrnpab/Hnrnpd/Hnrnpk/Hnrnpl/Hnrnpm/Hnrnpr/Hnrnpu/Hspa8/Igf2bp2/Ikbke/Khdrbs1/Khsrp/Larp1/Larp4b/Larp7/Leo1/Lsm1/Malat1/Mapkapk2/Mbnl…	157	317	0.495268139
BP	GO:1902369	negative regulation of RNA catabolic process	41/4917	83/28943	1.06E-11	1.88E-10	9.41E-11	Angel2/Axin2/Csde1/Dhx36/Dhx9/Dicer1/E2f1/Eif4enif1/Fmr1/Fus/Hnrnpa0/Hnrnpab/Hnrnpd/Hnrnpu/Igf2bp2/Ikbke/Larp1/Larp4b/Mapkapk2/Meioc/Naf1/Noct/Nrde2/Nsun2/Pabpc1/Paip1/Parn/Rbm10/Rbm38/Slirp/Srsf1/Syncrip/Tent2/Tent5b/Tob1/Traf2/Traf5/Upf3a/Vegfa/Ybx1/Zcchc17	41	83	0.493975904
BP	GO:1901796	regulation of signal transduction by p53 class mediator	40/4917	81/28943	1.91E-11	3.28E-10	1.64E-10	Atm/Atr/Bop1/Cdk5rap3/Cdkn2a/Chd5/Cops3/Ddx5/Dyrk1a/Hnrnpk/Kmt5a/Marchf7/Mdm4/Mif/Msx1/Myc/Nop53/Npm1/Rpf2/Rpl11/Rpl23/Rpl26/Rpl37/Rpl37rt/Rpl5/Rps15/Rps20/Rps7/Rrs1/Sh3glb1/Smyd2/Sox4/Spred1/Steap3/Triap1/Trim24/Trp73/Ubb/Zfp385a/Zmpste24	40	81	0.49382716
BP	GO:1905897	regulation of response to endoplasmic reticulum stress	37/4917	75/28943	1.12E-10	1.65E-09	8.25E-10	Abca7/App/Bag6/Bok/Cops5/Creb3l1/Crebrf/Grina/Herpud1/Hyou1/Ikbkg/Lpcat3/Mbtps2/Nck1/Nck2/Nr1h3/Nupr1/Opa1/Park7/Pdia6/Ptpn1/Ptpn2/Rnft2/Selenos/Sgta/Syvn1/Tmbim6/Tmem259/Tmem33/Tmem67/Txndc12/Ubqln1/Ubxn1/Usp19/Usp25/Wfs1/Xbp1	37	75	0.493333333
BP	GO:0045727	positive regulation of translation	70/4917	142/28943	6.97E-19	3.60E-17	1.80E-17	Abcf1/Cdk4/Cdk5rap1/Cnbp/Cpeb1/Csde1/Ddx3x/Dhx36/Dhx9/Eef2/Eif2s3x/Eif3d/Eif3e/Eif4g1/Eif4g3/Eif5a/Eif6/Erbb2/Fmr1/Guf1/Hnrnpd/Hnrnpl/Hnrnpu/Itga2/Khdrbs1/Larp1/Larp1b/Larp4/Larp4b/Larp6/Mapk3/Mettl14/Mettl5/Nat10/Nck1/Nck2/Niban1/Npm1/Nsun4/Otud6b/Pabpc1/Paip1/Pkm/Plxnb2/Polr2g/Prkdc/Pym1/Rbms3/Rpl26/Rpl5/Rps3a1/Rps6kb1/Rps6kb2/Rps9/Rpusd4/Serp1/Slc35a4/Sox4/Syncrip/Tent5b/Thbs1/Tob1/Trub2/Upf3a…	70	142	0.492957746
BP	GO:0042775	mitochondrial ATP synthesis coupled electron transport	35/4917	71/28943	3.63E-10	4.90E-09	2.45E-09	Ccnb1/Chchd2/Coq9/Cox4i1/Cox5b/Cox7c/Cyc1/Cycs/Dld/Dnajc15/COX1/CYTB/ND1/ND2/ND4/ND5/ND6/Ndufa10/Ndufa7/Ndufs1/Ndufs2/Ndufs3/Ndufs7/Ndufv1/Park7/Sdha/Sdhaf2/Sdhb/Sdhc/Sdhd/Uqcr11/Uqcrb/Uqcrc1/Uqcrc2/Uqcrq	35	71	0.492957746
BP	GO:0045010	actin nucleation	28/4917	57/28943	2.27E-08	2.27E-07	1.13E-07	Abi2/Actr2/Actr3/Arf1/Arfip1/Arfip2/Arpc1a/Arpc1b/Arpc2/Arpc3/Arpc4/Arpc5/Brk1/Carmil3/Coro1a/Ctnna2/Fchsd2/Gmfb/Jmy/Nckap1/Pick1/Spire1/Wasf2/Wasf3/Washc2/Washc3/Washc4/Wasl	28	57	0.49122807
BP	GO:0032204	regulation of telomere maintenance	46/4917	94/28943	9.14E-13	1.93E-11	9.62E-12	Actl6a/Actr5/Atm/Atr/Atrx/Aurkb/Cct2/Cct3/Cct5/Cct6a/Cct7/Ctnnb1/Dcp2/Dhx36/Ercc1/Gnl3l/Hnrnpa2b1/Hnrnpd/Hnrnpu/Ino80/Ino80b/Ino80c/Lmna/Mapk3/Myc/Naf1/Nat10/Nek7/Nfrkb/Parn/Pinx1/Rad50/Ruvbl1/Ruvbl2/Smg1/Smg5/Smg6/Tcp1/Terf1/Terf2/Tnks2/Uchl5/Upf1/Xrcc1/Ylpm1/Yy1	46	94	0.489361702
BP	GO:0030513	positive regulation of BMP signaling pathway	20/4917	41/28943	2.65E-06	1.75E-05	8.75E-06	Bmpr2/Cdh5/Crb2/Eng/Fkbp8/Foxd1/Hes5/Ilk/Kcp/Msx1/Notch1/Notch2/Numa1/Pelo/Rbpj/Scube3/Smad4/Tgfbr3/Twsg1/Ube2o	20	41	0.487804878
BP	GO:0010661	positive regulation of muscle cell apoptotic process	19/4917	39/28943	4.82E-06	3.04E-05	1.52E-05	Atf4/Atp2a2/Bnip3/Camk2a/Cdkn2a/E2f3/Eif5a/Fbxo32/Grk2/Ltk/Map2k4/Mapk8/Mfn2/Pdcd4/Pparg/Pten/Rbm10/Smad4/Sod2	19	39	0.487179487
BP	GO:0018208	peptidyl-proline modification	19/4917	39/28943	4.82E-06	3.04E-05	1.52E-05	Crtap/Cwc27/Egln1/Egln2/Fkbp1a/Fkbp4/Nktr/Ogfod1/P3h2/P4ha1/P4hb/Ppia/Ppib/Ppid/Ppif/Ppil4/Ppwd1/Prdx4/Ranbp2	19	39	0.487179487
BP	GO:0006289	nucleotide-excision repair	37/4917	76/28943	1.82E-10	2.63E-09	1.31E-09	Actb/Actl6a/Actl6b/Arid1a/Arid2/Bcl7b/Brip1/Commd1/Dpf1/Ercc1/Ercc3/Ercc6/Fancc/Gtf2h3/Hmgb1/Hmgn1/Kat5/Kat7/Lig4/Mnat1/Pbrm1/Phf10/Pold1/Polk/Rad23b/Rad52/Rpa2/Rpa3/Smarca2/Smarca4/Smarcb1/Smarcc2/Smarcd2/Smarcd3/Usp7/Uvssa/Xab2	37	76	0.486842105
BP	GO:0009060	aerobic respiration	91/4917	187/28943	1.34E-23	1.30E-21	6.51E-22	1700066M21Rik/Abcd1/Aco2/Actn3/Akt1/Arl2/Atp5a1/Atp5b/Atp5c1/Atp5d/Atp5e/Atp5h/Atp5j/Atp5k/Atp5o/Atp5pb/Atp7a/Bnip3/Cat/Ccnb1/Chchd10/Chchd2/Coq9/Cox4i1/Cox5b/Cox7a2/Cox7a2l/Cox7c/Cs/Cyc1/Cycs/Dld/Dnajc15/Fh1/Gadd45gip1/Hif1a/Idh2/Idh3a/Idh3b/Idh3g/Mdh1/Mdh2/Msh2/ATP6/COX1/CYTB/ND1/ND2/ND4/ND5/ND6/Mtfr1/Mtfr1l/Myc/Ndufa10/Ndufa5/Ndufa6/Ndufa7/Ndufa9/Ndufab1/Ndufb10/Ndufb11/Ndufb3/Ndufb7/Ndufs1/Nd…	91	187	0.486631016
BP	GO:0022900	electron transport chain	52/4917	107/28943	4.38E-14	1.10E-12	5.50E-13	Ccnb1/Chchd2/Coq9/Cox4i1/Cox5b/Cox7c/Cyb561/Cyc1/Cycs/Dld/Dnajc15/Enox2/Etfb/Etfdh/Gba/Gpd1/COX1/CYTB/ND1/ND2/ND4/ND5/ND6/Ndor1/Ndufa10/Ndufa5/Ndufa7/Ndufb3/Ndufs1/Ndufs2/Ndufs3/Ndufs4/Ndufs7/Ndufv1/Park7/Plec/Por/Sco2/Sdha/Sdhaf2/Sdhb/Sdhc/Sdhd/Slc25a22/Slc37a2/Sod2/Thap11/Uqcr11/Uqcrb/Uqcrc1/Uqcrc2/Uqcrq	52	107	0.485981308
BP	GO:1905818	regulation of chromosome separation	52/4917	107/28943	4.38E-14	1.10E-12	5.50E-13	Actb/Actl6a/Actl6b/Anapc11/Anapc15/Anapc4/Anapc5/Apc/Arid1a/Arid2/Atm/Aurkb/Bcl7b/Bub1/Bub3/Ccnb1/Cdc16/Cdc20/Cdc23/Cdc27/Cdk5rap2/Csnk2a2/Cul3/Dpf1/Dync1li1/Ik/Incenp/Mad1l1/Ncapd2/Ncapg2/Ndc80/Nuf2/Numa1/Pbrm1/Phf10/Plk1/Rb1/Riok2/Smarca2/Smarca4/Smarcb1/Smarcc2/Smarcd2/Smarcd3/Spc24/Spc25/Trip13/Ube2c/Usp44/Zfp207/Zwilch/Zwint	52	107	0.485981308
BP	GO:0009048	dosage compensation by inactivation of X chromosome	17/4917	35/28943	1.60E-05	9.01E-05	4.50E-05	Brca1/Hcfc1/Hnrnpu/Jpx/Kansl2/Kansl3/Kat8/Msl1/Msl2/Ogt/Pcgf5/Phf20/Rbm15/Suz12/Wdr5/Xist/Ythdc1	17	35	0.485714286
BP	GO:0090114	COPII-coated vesicle budding	17/4917	35/28943	1.60E-05	9.01E-05	4.50E-05	Cul3/Insig1/Klhl12/Pdcd6/Pef1/Sar1b/Sec13/Sec23a/Sec23b/Sec24a/Sec24c/Sec31a/Trappc12/Trappc2l/Trappc3/Trappc5/Trappc8	17	35	0.485714286
BP	GO:0019827	stem cell population maintenance	101/4917	208/28943	6.13E-26	8.93E-24	4.46E-24	Actb/Actl6a/Actl6b/Apc/Arid1a/Arid4a/Arid4b/Aspm/Bcl7b/Bcl9/Bmpr1a/Brms1l/Cdc73/Cdh2/Cdkn2a/Cnot1/Cnot3/Crebbp/Ddx6/Dicer1/Eif4enif1/Fancc/Foxo3/Fut10/Fzd7/Gata2/H3c6/Hdac1/Hdac2/Hes5/Hook3/Ing1/Ing2/Jmjd1c/Kdm3a/Kdm4c/Klf10/Ldb2/Leo1/Lig4/Lsm1/Mapk8/Med10/Med12/Med14/Med15/Med17/Med6/Mettl14/Mmp24/Mtf2/Myc/Ncoa3/Nipbl/Nkap/Ogt/Pax2/Pcm1/Pelo/Phf10/Phf19/Rbbp4/Rbbp7/Rbpj/Rif1/Rtf1/Sap130/Sap30/Sa…	101	208	0.485576923
BP	GO:0006397	mRNA processing	231/4917	476/28943	9.99E-58	6.40E-54	3.20E-54	Aar2/Ahcyl1/Akap8l/Alyref/Aplp1/App/BC005624/Bcas2/Bud31/Cactin/Ccnb1/Ccnt1/Cd2bp2/Cdc73/Cdk12/Cdk9/Celf1/Celf3/Celf4/Celf5/Celf6/Cir1/Clasrp/Clp1/Cmtr1/Cmtr2/Cnot6l/Coil/Cpeb1/Cpsf1/Cpsf2/Cpsf4/Cpsf6/Cpsf7/Csdc2/Cstf2t/Cstf3/Cwc15/Cwc22/Cwc25/Cwf19l1/Cwf19l2/Dcps/Ddx1/Ddx17/Ddx23/Ddx39a/Ddx41/Ddx47/Ddx5/Dhx36/Dhx38/Dhx9/Dnajc17/Dyrk1a/Ecd/Ess2/Fam50a/Fmr1/Gemin5/Hnrnpa1/Hnrnpa2b1/Hnrnph1/Hnrnpk/…	231	476	0.485294118
BP	GO:0061951	establishment of protein localization to plasma membrane	33/4917	68/28943	1.92E-09	2.29E-08	1.15E-08	Acsl3/Afdn/Ank3/Arl6/Atp2c1/Atp6ap1/Cln3/Commd1/Gga1/Gga2/Gga3/Golga7/Golph3/Gorasp1/Gorasp2/Grip1/Gripap1/Lypla1/Macf1/Nsf/Optn/Pkdcc/Rab11a/Rab31/Rab7/Rack1/Rilpl1/Rilpl2/Scrib/Vamp2/Vamp4/Vps35/Zdhhc2	33	68	0.485294118
BP	GO:0007020	microtubule nucleation	16/4917	33/28943	2.92E-05	0.000153345	7.66E-05	Akap9/Ccdc57/Ckap5/Clasp1/Clasp2/Git1/Mzt1/Ndel1/Slain2/Tpx2/Tubg1/Tubg2/Tubgcp2/Tubgcp4/Tubgcp5/Tubgcp6	16	33	0.484848485
BP	GO:0033260	nuclear DNA replication	16/4917	33/28943	2.92E-05	0.000153345	7.66E-05	Atrx/Cdc45/Cdc7/Dbf4/Gins1/Ino80/Mcm2/Mcm3/Pcna/Rad51/Rny1/Rtf2/Upf1/Wiz/Zfp830/Zmpste24	16	33	0.484848485
BP	GO:0035520	monoubiquitinated protein deubiquitination	16/4917	33/28943	2.92E-05	0.000153345	7.66E-05	Asxl1/Atxn3/Bap1/Mysm1/Sf3b3/Sf3b5/Supt3/Tada1/Taf10/Taf2/Taf5l/Taf6/Taf6l/Trrap/Usp22/Usp7	16	33	0.484848485
BP	GO:0060914	heart formation	16/4917	33/28943	2.92E-05	0.000153345	7.66E-05	Axin2/Bmpr1a/Ctnnb1/Ext1/Eya1/Folr1/Hand2/Ift88/Notch1/Pim1/Rbpj/Six1/Smarcd3/Tbx1/Wnt11/Wnt5a	16	33	0.484848485
BP	GO:0000070	mitotic sister chromatid segregation	92/4917	190/28943	1.21E-23	1.19E-21	5.94E-22	Actb/Actl6a/Actl6b/Akap8l/Anapc11/Anapc15/Anapc4/Anapc5/Apc/Arid1a/Arid2/Atm/Atrx/Aurkb/Bcl7b/Becn1/Bub1/Bub3/Ccnb1/Cdc16/Cdc20/Cdc23/Cdc27/Cdk5rap2/Chmp2a/Chmp2b/Chmp5/Chmp6/Cul3/Dctn2/Dpf1/Dync1li1/Eml4/Esco2/Espl1/Hnrnpu/Ik/Incenp/Ino80/Kat2b/Kat5/Kif14/Kif18b/Kif22/Kif23/Kpnb1/Mad1l1/Ncapd2/Ncapg2/Ndc80/Nipbl/Nudc/Nuf2/Numa1/Nup62/Pbrm1/Pds5a/Pds5b/Phf10/Phf13/Pinx1/Plk1/Pogz/Ppp2r1a/Rab11a/R…	92	190	0.484210526
BP	GO:0042255	ribosome assembly	30/4917	62/28943	1.13E-08	1.18E-07	5.88E-08	Bop1/Brix1/Ddx3x/Dhx29/Dhx30/Efl1/Eif6/Mrps11/Mrps7/Mrto4/Mterf4/Nip7/Nop53/Nsun4/Prkdc/Pwp2/Rpf2/Rpl10/Rpl11/Rpl5/Rpl6/Rplp0/Rps14/Rps15/Rps2/Rps27/Rps5/Rpsa/Rrp7a/Rrs1	30	62	0.483870968
BP	GO:0018022	peptidyl-lysine methylation	73/4917	151/28943	5.15E-19	2.73E-17	1.36E-17	Arid4a/Arid4b/Ash1l/Atrx/Bcor/Brca1/Brd4/Camkmt/Chd5/Ctnnb1/Dnmt1/Dnmt3b/Dot1l/Dpy30/Ehmt2/Ezh1/Ezh2/Fh1/Gata3/H1f2/H1f3/H1f4/Hcfc1/Hdac2/Kansl2/Kansl3/Kat8/Kdm3a/Kdm4a/Kdm4c/Kmt2a/Kmt2b/Kmt2c/Kmt2d/Kmt2e/Kmt5a/Kmt5b/Lcor/Lmna/Men1/Mtf2/Myb/Ncoa6/Nelfa/Nfya/Nsd2/Ogt/Pax5/Paxip1/Phf19/Phf20/Pwp1/Rif1/Rlf/Rtf1/Setbp1/Setd1a/Setd2/Setd3/Setd5/Setd6/Setd7/Setdb1/Smad4/Smarcb1/Smyd2/Smyd3/Smyd5/Supt6/…	73	151	0.483443709
BP	GO:0048255	mRNA stabilization	29/4917	60/28943	2.04E-08	2.05E-07	1.03E-07	Angel2/Axin2/Csde1/Dhx9/Dicer1/E2f1/Eif4enif1/Fus/Hnrnpa0/Hnrnpd/Hnrnpu/Igf2bp2/Ikbke/Larp1/Larp4b/Mapkapk2/Meioc/Noct/Pabpc1/Paip1/Rbm10/Rbm38/Srsf1/Syncrip/Tent5b/Traf2/Traf5/Vegfa/Ybx1	29	60	0.483333333
BP	GO:0000470	maturation of LSU-rRNA	14/4917	29/28943	9.79E-05	0.000448387	0.000223879	Bop1/Ddx18/Eif6/Gtpbp4/Mak16/Nhp2/Nifk/Npm1/Pes1/Rpf2/Rpl10a/Rpl35/Rpl7a/Snu13	14	29	0.482758621
BP	GO:0042659	regulation of cell fate specification	14/4917	29/28943	9.79E-05	0.000448387	0.000223879	Bmpr1a/Chd3/Chd4/Fzd7/Gatad2a/Hdac1/Hdac2/Mbd3/Mta2/Pax6/Rbbp4/Rbbp7/Wnt11/Wnt5a	14	29	0.482758621
BP	GO:0006346	DNA methylation-dependent heterochromatin formation	13/4917	27/28943	0.000179786	0.000762575	0.000380752	Atf7ip/Dnmt1/Dnmt3b/Hdac1/Hells/Kmt2b/Mbd3/Morc2a/Mphosph8/Setdb1/Smarca4/Tasor/Trim28	13	27	0.481481481
BP	GO:0009713	catechol-containing compound biosynthetic process	13/4917	27/28943	0.000179786	0.000762575	0.000380752	Aldh2/Atp7a/Ddc/Epas1/Gata3/Gch1/Hand2/Insm1/Nr4a2/Park7/Tgfb2/Th/Vps35	13	27	0.481481481
BP	GO:0031061	negative regulation of histone methylation	13/4917	27/28943	0.000179786	0.000762575	0.000380752	Bcor/Brca1/Dnmt1/Dnmt3b/Fh1/Kdm3a/Kdm4a/Kdm4c/Mtf2/Pax5/Smarcb1/Supt6/Wdr5	13	27	0.481481481
BP	GO:0032878	regulation of establishment or maintenance of cell polarity	13/4917	27/28943	0.000179786	0.000762575	0.000380752	Arfgef1/Bcas3/Cdh5/Cfl1/Cyrib/Gata3/Kif20b/Krit1/Rap1b/Rictor/Rnf41/Rufy3/Shtn1	13	27	0.481481481
BP	GO:0036003	positive regulation of transcription from RNA polymerase II promoter in response to stress	13/4917	27/28943	0.000179786	0.000762575	0.000380752	Atf3/Atf4/Cebpb/Creb3l1/Ddit3/Gcn1/Hif1a/Mbtps2/Mt3/Notch1/Pparg/Rbpj/Vegfa	13	27	0.481481481
BP	GO:0042423	catecholamine biosynthetic process	13/4917	27/28943	0.000179786	0.000762575	0.000380752	Aldh2/Atp7a/Ddc/Epas1/Gata3/Gch1/Hand2/Insm1/Nr4a2/Park7/Tgfb2/Th/Vps35	13	27	0.481481481
BP	GO:0000045	autophagosome assembly	50/4917	104/28943	2.28E-13	5.23E-12	2.61E-12	Ambra1/Ap4m1/Arfip2/Atg101/Atg13/Atg16l1/Atg16l2/Atg2a/Atg2b/Atg4b/Atg4d/Atg5/Atp2a2/Becn1/C9orf72/Ehmt2/Elapor1/Gabarap/Gabarapl2/Ift88/Lrba/Lrsam1/Map1lc3a/Mfn2/Mtmr3/Nupr1/Phf23/Pikfyve/Pip4k2c/Rab1b/Rab33b/Rab3gap1/Rab7/Rb1cc1/Rnf5/Scfd1/Sec22b/Sh3glb1/Smurf1/Snx18/Snx7/Stx12/Tbc1d14/Tcirg1/Tmem41b/Trappc8/Ubqln1/Wdr45/Wdr45b/Wipi1	50	104	0.480769231
BP	GO:0019083	viral transcription	25/4917	52/28943	2.18E-07	1.83E-06	9.15E-07	Brd4/Ccnt1/Ccnt2/Cdk9/Chd1/Dhx9/Hdac1/Hpn/Larp7/Lef1/Mdfic/Mid2/Notch1/Nucks1/Psmc3/Rsf1/Smarca4/Smarcb1/Sp1/Taf11/Trim32/Trim62/Trim8/Ubp1/Usf1	25	52	0.480769231
BP	GO:0060996	dendritic spine development	62/4917	129/28943	3.23E-16	1.07E-14	5.36E-15	Abi2/Acsl4/Actr2/Actr3/Adam10/Afdn/Arc/Arf1/Arf4/Arf6/Camk2a/Cask/Cdc42/Cdk5/Cfl1/Cntnap2/Crebbp/Ctnnd2/Dbn1/Dbnl/Dhx36/Dip2a/Dnm1l/Dvl1/Fmr1/Git1/Hdac2/Hdac6/Hnrnpk/Itpka/Itsn1/Kif1a/Mapk6/Mfn2/Nck2/Neurl1a/Ngfr/Nlgn2/Nr3c1/Opa1/Pak2/Pak4/Pbrm1/Pdlim5/Ppfia2/Ppp1r9a/Pten/Ptprs/Septin7/Shank1/Shank3/Slc12a5/Spire1/Srcin1/Srgap2/Tanc2/Tsc2/Ube3a/Wasl/Wnt7a/Zfp365/Zmynd8	62	129	0.480620155
BP	GO:0000027	ribosomal large subunit assembly	12/4917	25/28943	0.000330766	0.001323272	0.000660707	Bop1/Brix1/Dhx30/Mrto4/Nop53/Rpf2/Rpl10/Rpl11/Rpl5/Rpl6/Rplp0/Rrs1	12	25	0.48
BP	GO:0006622	protein targeting to lysosome	12/4917	25/28943	0.000330766	0.001323272	0.000660707	Ap3b1/Ap4m1/Becn1/Gga3/Hgs/Hspa8/Ncoa4/Rab7/Scarb2/Snx16/Sort1/Zfyve16	12	25	0.48
BP	GO:0030325	adrenal gland development	12/4917	25/28943	0.000330766	0.001323272	0.000660707	Arid5b/Armc5/Cited2/Igf1r/Insm1/Insr/Nf1/Nr3c1/Nr5a1/Pbx1/Pdgfrb/Smad3	12	25	0.48
BP	GO:0035855	megakaryocyte development	12/4917	25/28943	0.000330766	0.001323272	0.000660707	Abi1/Flna/Med1/Meis1/Ptpn11/Srf/Tal1/Thpo/Vps33b/Wasf2/Zfp385a/Zfpm1	12	25	0.48
BP	GO:0044331	cell-cell adhesion mediated by cadherin	12/4917	25/28943	0.000330766	0.001323272	0.000660707	Adam19/Afdn/Cdh2/Cdh5/Ctnnd1/Dennd6a/Fer/Mmp24/Notch1/Ppm1f/Vegfa/Wnt5a	12	25	0.48
BP	GO:0045736	negative regulation of cyclin-dependent protein serine/threonine kinase activity	12/4917	25/28943	0.000330766	0.001323272	0.000660707	Apc/Cdk5rap1/Cdk5rap3/Cdkn2a/Cdkn2c/Hexim2/Hhex/Kat2b/Men1/Nr2f2/Plk1/Pten	12	25	0.48
BP	GO:0098869	cellular oxidant detoxification	12/4917	25/28943	0.000330766	0.001323272	0.000660707	Atp7a/Cat/Dhfr/Fancc/Fbln5/Gch1/Mt3/Prdx2/Selenot/Sesn1/Sod1/Sod2	12	25	0.48
BP	GO:1902683	regulation of receptor localization to synapse	12/4917	25/28943	0.000330766	0.001323272	0.000660707	Adam10/Camk2a/Cnih2/Dbn1/Gripap1/Gsk3b/Hras/Magi2/Nptn/Prkcz/Rap1a/Zdhhc3	12	25	0.48
BP	GO:0042773	ATP synthesis coupled electron transport	35/4917	73/28943	9.50E-10	1.20E-08	5.98E-09	Ccnb1/Chchd2/Coq9/Cox4i1/Cox5b/Cox7c/Cyc1/Cycs/Dld/Dnajc15/COX1/CYTB/ND1/ND2/ND4/ND5/ND6/Ndufa10/Ndufa7/Ndufs1/Ndufs2/Ndufs3/Ndufs7/Ndufv1/Park7/Sdha/Sdhaf2/Sdhb/Sdhc/Sdhd/Uqcr11/Uqcrb/Uqcrc1/Uqcrc2/Uqcrq	35	73	0.479452055
BP	GO:0060997	dendritic spine morphogenesis	35/4917	73/28943	9.50E-10	1.20E-08	5.98E-09	Abi2/Actr2/Actr3/Adam10/Afdn/Arc/Cask/Cdc42/Cdk5/Cfl1/Ctnnd2/Dbn1/Dbnl/Dhx36/Dip2a/Dnm1l/Dvl1/Hdac6/Itpka/Kif1a/Mfn2/Opa1/Pdlim5/Ppfia2/Ppp1r9a/Pten/Septin7/Shank1/Shank3/Srcin1/Tanc2/Ube3a/Wasl/Wnt7a/Zfp365	35	73	0.479452055
BP	GO:0045841	negative regulation of mitotic metaphase/anaphase transition	23/4917	48/28943	7.13E-07	5.37E-06	2.68E-06	Anapc15/Apc/Atm/Aurkb/Bub1/Bub3/Ccnb1/Cdc20/Cdk5rap2/Dync1li1/Ik/Incenp/Mad1l1/Ndc80/Nuf2/Plk1/Spc24/Spc25/Trip13/Usp44/Zfp207/Zwilch/Zwint	23	48	0.479166667
BP	GO:0071174	mitotic spindle checkpoint signaling	23/4917	48/28943	7.13E-07	5.37E-06	2.68E-06	Anapc15/Apc/Atm/Aurkb/Bub1/Bub3/Ccnb1/Cdc20/Cdk5rap2/Dync1li1/Ik/Incenp/Mad1l1/Ndc80/Nuf2/Plk1/Spc24/Spc25/Trip13/Usp44/Zfp207/Zwilch/Zwint	23	48	0.479166667
BP	GO:0072599	establishment of protein localization to endoplasmic reticulum	23/4917	48/28943	7.13E-07	5.37E-06	2.68E-06	Arxes1/Arxes2/Bag6/Folr1/Get1/Get3/Get4/Herpud1/Hspa5/Macf1/Rab3gap1/Ryr2/Sec61a1/Sec62/Sec63/Sgta/Spcs1/Srp19/Srp54c/Srp68/Srp9/Srpr/Ssr3	23	48	0.479166667
BP	GO:0098727	maintenance of cell number	102/4917	213/28943	1.42E-25	1.89E-23	9.44E-24	Actb/Actl6a/Actl6b/Apc/Arid1a/Arid4a/Arid4b/Aspm/Bcl7b/Bcl9/Bmpr1a/Brms1l/Cdc73/Cdh2/Cdkn2a/Cnot1/Cnot3/Crebbp/Ddx6/Dicer1/Eif4enif1/Ezh2/Fancc/Foxo3/Fut10/Fzd7/Gata2/H3c6/Hdac1/Hdac2/Hes5/Hook3/Ing1/Ing2/Jmjd1c/Kdm3a/Kdm4c/Klf10/Ldb2/Leo1/Lig4/Lsm1/Mapk8/Med10/Med12/Med14/Med15/Med17/Med6/Mettl14/Mmp24/Mtf2/Myc/Ncoa3/Nipbl/Nkap/Ogt/Pax2/Pcm1/Pelo/Phf10/Phf19/Rbbp4/Rbbp7/Rbpj/Rif1/Rtf1/Sap130/Sap…	102	213	0.478873239
BP	GO:2001244	positive regulation of intrinsic apoptotic signaling pathway	34/4917	71/28943	1.71E-09	2.07E-08	1.03E-08	Bad/Bclaf1/Becn1/Bok/Bub1/Ddit3/Dnm1l/Fbxw7/Gsdme/Msx1/Myc/Nacc2/Nck1/Nck2/Nupr1/Park7/Plekhf1/Prkra/Ptpn2/Rack1/Rpl11/Rpl26/Rps3/Rps7/Septin4/Sfpq/Sh3glb1/Siah1b/Skil/Sod1/Steap3/Taf6/Trp73/Ubb	34	71	0.478873239
BP	GO:0042273	ribosomal large subunit biogenesis	33/4917	69/28943	3.08E-09	3.55E-08	1.77E-08	Bop1/Brix1/Ddx18/Dhx30/Ebna1bp2/Eif6/Gtf3a/Gtpbp4/Heatr3/Mak16/Mrto4/Nhp2/Nifk/Nip7/Nop53/Npm1/Pes1/Rpf2/Rpl10/Rpl10a/Rpl11/Rpl14/Rpl26/Rpl35/Rpl35a/Rpl5/Rpl6/Rpl7a/Rplp0/Rrs1/Snu13/Wdr74/Zfp622	33	69	0.47826087
BP	GO:0000303	response to superoxide	11/4917	23/28943	0.000610165	0.002261738	0.001129281	Atp7a/Dhfr/Ercc6/Fancc/Fbln5/Gch1/Mt3/Prdx2/Sod1/Sod2/Ucp2	11	23	0.47826087
BP	GO:0000413	protein peptidyl-prolyl isomerization	11/4917	23/28943	0.000610165	0.002261738	0.001129281	Cwc27/Fkbp1a/Fkbp4/Nktr/Ppia/Ppib/Ppid/Ppif/Ppil4/Ppwd1/Ranbp2	11	23	0.47826087
BP	GO:0006353	DNA-templated transcription termination	11/4917	23/28943	0.000610165	0.002261738	0.001129281	Cavin1/Dhx9/Maz/Pcf11/Polr2a/Polr3k/Prmt5/Ssu72/Ttf2/Xrn2/Zmpste24	11	23	0.47826087
BP	GO:0019076	viral release from host cell	11/4917	23/28943	0.000610165	0.002261738	0.001129281	Arl8b/Chmp2a/Chmp2b/Chmp5/Chmp6/Ddb1/Rab7/Trim25/Trim62/Tsg101/Vps4b	11	23	0.47826087
BP	GO:0035891	exit from host cell	11/4917	23/28943	0.000610165	0.002261738	0.001129281	Arl8b/Chmp2a/Chmp2b/Chmp5/Chmp6/Ddb1/Rab7/Trim25/Trim62/Tsg101/Vps4b	11	23	0.47826087
BP	GO:2001224	positive regulation of neuron migration	11/4917	23/28943	0.000610165	0.002261738	0.001129281	Arhgef2/Fbxo31/Flna/Kif20b/Mapk8/Mapk8ip3/Nipbl/Nsmf/Pax6/Shtn1/Zfp609	11	23	0.47826087
BP	GO:0045047	protein targeting to ER	21/4917	44/28943	2.34E-06	1.56E-05	7.79E-06	Arxes1/Arxes2/Bag6/Folr1/Get1/Get3/Get4/Herpud1/Hspa5/Macf1/Sec61a1/Sec62/Sec63/Sgta/Spcs1/Srp19/Srp54c/Srp68/Srp9/Srpr/Ssr3	21	44	0.477272727
BP	GO:0048854	brain morphogenesis	21/4917	44/28943	2.34E-06	1.56E-05	7.79E-06	Afdn/Akt3/Cdh2/Ctnna2/Duox2/Fancc/Foxo3/Gba/Gdf7/Hhex/Ift88/Nf1/Otx1/Pax2/Pten/Shank3/Smo/Sos1/Uchl5/Vps51/Wnt5a	21	44	0.477272727
BP	GO:0099084	postsynaptic specialization organization	21/4917	44/28943	2.34E-06	1.56E-05	7.79E-06	Arf6/Cadm1/Cdh2/Cfl1/Cntnap1/Cntnap2/Dbn1/Dgkz/Gap43/Hspa8/Il1rap/Lrrc4b/Nlgn2/Nrxn2/Ntng2/Ntrk3/Pten/Ptprs/Shank3/Tmem108/Zmynd8	21	44	0.477272727
BP	GO:1902850	microtubule cytoskeleton organization involved in mitosis	73/4917	153/28943	1.32E-18	6.26E-17	3.12E-17	Abraxas2/Arhgef2/Aurka/Aurkb/Bccip/Bora/Ccnb1/Ccsap/Cdc20/Cdk5rap2/Cenpa/Cep97/Chmp2a/Chmp2b/Chmp5/Chmp6/Ckap5/Clasp1/Clasp2/Dctn2/Drg1/Dync1h1/Efhc1/Eya1/Flna/Gpsm1/Gpsm2/Hnrnpu/Hspa1a/Hspa1b/Incenp/Ints13/Itgb1/Kat5/Kif23/Kif2a/Kif3b/Kif4/Kpnb1/Map4/Map9/Mybl2/Mzt1/Ndc80/Ndel1/Nudc/Nuf2/Numa1/Nup62/Pax6/Plk1/Ptpa/Rab11a/Rcc1/Sass6/Setd2/Smc1a/Smc3/Spc25/Spry2/Stag1/Stmn1/Tacc1/Tacc2/Tasor/Togar…	73	153	0.477124183
BP	GO:0045652	regulation of megakaryocyte differentiation	10/4917	21/28943	0.001129114	0.003843065	0.001918834	Cnot4/Eif6/Gata2/Hmgb2/L3mbtl1/Pithd1/Prmt1/Rbm15/Tesc/Thpo	10	21	0.476190476
BP	GO:0098962	regulation of postsynaptic neurotransmitter receptor activity	10/4917	21/28943	0.001129114	0.003843065	0.001918834	Akap9/App/Begain/Chrna4/Cnih2/Dlgap1/Dlgap3/Dlgap4/Homer1/Shisa7	10	21	0.476190476
BP	GO:1902410	mitotic cytokinetic process	10/4917	21/28943	0.001129114	0.003843065	0.001918834	Arf1/Chmp2a/Chmp2b/Chmp5/Chmp6/Kif20a/Kif20b/Klhdc8b/Nup62/Vps4b	10	21	0.476190476
BP	GO:0022613	ribonucleoprotein complex biogenesis	199/4917	418/28943	3.39E-48	1.09E-44	5.42E-45	Aar2/Abce1/Ago1/Ago3/Ago4/Atm/Atr/Bms1/Bop1/Brix1/Bysl/Cdc73/Cdkn2a/Celf1/Celf3/Celf4/Celf5/Celf6/Chd7/Ckap5/Clp1/Coil/Cpsf6/Cpsf7/Cul4b/Ddx17/Ddx18/Ddx3x/Ddx47/Ddx49/Ddx52/Ddx54/Dhx29/Dhx30/Dhx9/Dicer1/Dimt1/Ebna1bp2/Efl1/Eif2s2/Eif2s3x/Eif3d/Eif5/Eif6/Esf1/Exosc5/Exosc7/Fbl/Gar1/Gemin5/Glul/Gnl2/Gnl3l/Gpatch4/Gtf3a/Gtpbp4/Heatr3/Hsp90ab1/Imp3/Imp4/Ipo9/Isg20l2/Kat2b/Lsm4/Luc7l/Luc7l3/Mak16/Mbnl…	199	418	0.476076555
BP	GO:0006402	mRNA catabolic process	117/4917	246/28943	8.65E-29	1.79E-26	8.92E-27	Ago1/Ago3/Ago4/Angel2/Atm/Axin2/Celf1/Cnot1/Cnot11/Cnot3/Cnot6/Cnot6l/Cnot7/Cnot9/Csdc2/Csde1/Ctif/Dcp1a/Dcp2/Dcps/Ddx5/Dhx36/Dhx9/Dicer1/E2f1/Edc4/Eif3e/Eif4enif1/Exosc5/Exosc7/Fastk/Fmr1/Fto/Fus/Gigyf2/Gspt2/Gtpbp1/Gtpbp2/Helz2/Hnrnpa0/Hnrnpab/Hnrnpd/Hnrnpm/Hnrnpr/Hnrnpu/Igf2bp2/Ikbke/Khsrp/Larp1/Larp4b/Lsm1/Lsm4/Lsm7/Mapkapk2/Meioc/Mettl14/Mex3d/Mrto4/Mtpap/Myef2/Ncbp1/Noct/Npm1/Nudt12/Pabpc1/…	117	246	0.475609756
BP	GO:0051653	spindle localization	28/4917	59/28943	5.87E-08	5.42E-07	2.70E-07	Actr2/Actr3/Arhgef2/Aspm/Bccip/Cdk5rap2/Cenpa/Cfl1/Clasp1/Clasp2/Dync1h1/Eya1/Gpsm1/Gpsm2/Itgb1/Kat5/Kpnb1/Map4/Myh9/Ndc80/Ndel1/Numa1/Pax6/Plk1/Spag5/Spire1/Spry2/Wasl	28	59	0.474576271
BP	GO:0097479	synaptic vesicle localization	28/4917	59/28943	5.87E-08	5.42E-07	2.70E-07	Ap3b1/Ap3b2/Ap3d1/Ap3m2/Ap3s1/Ap3s2/Arf1/Bloc1s2/Bloc1s4/Cdh2/Cdk5/Cnih2/Ctnnb1/Dpysl2/Fgfr2/Kif5a/Kif5c/Magi2/Nlgn2/Pclo/Picalm/Pten/Rab3gap1/Snapin/Spg11/Syn2/Syn3/Trim46	28	59	0.474576271
BP	GO:0000375	RNA splicing	via transesterification reactions	136/4917	287/28943	4.92E-33	1.97E-30	9.84E-31	Aar2/BC005624/Bcas2/Bud31/Cactin/Celf1/Celf3/Celf4/Celf5/Celf6/Coil/Cwc15/Cwc22/Cwc25/Cwf19l1/Cwf19l2/Dcps/Ddx17/Ddx23/Ddx39a/Ddx41/Ddx5/Dhx38/Dhx9/Dnajc17/Dyrk1a/Fmr1/Gemin5/Hnrnpa1/Hnrnpa2b1/Hnrnpk/Hnrnpl/Hnrnpm/Hnrnpu/Hspa8/Ik/Khdrbs1/Larp7/Lsm4/Lsm7/Luc7l/Luc7l3/Malat1/Mbnl1/Mbnl2/Mettl14/Txnl4a/Ncbp1/Ncl/Nova1/Npm1/Nsrp1/Nup98/Paxbp1/Plrg1/Pqbp1/Prmt5/Prmt7/Prpf19/Prpf3/Prpf31/Prpf39/Prpf40a…	136	287	0.473867596
BP	GO:0000377	RNA splicing	via transesterification reactions with bulged adenosine as nucleophile	136/4917	287/28943	4.92E-33	1.97E-30	9.84E-31	Aar2/BC005624/Bcas2/Bud31/Cactin/Celf1/Celf3/Celf4/Celf5/Celf6/Coil/Cwc15/Cwc22/Cwc25/Cwf19l1/Cwf19l2/Dcps/Ddx17/Ddx23/Ddx39a/Ddx41/Ddx5/Dhx38/Dhx9/Dnajc17/Dyrk1a/Fmr1/Gemin5/Hnrnpa1/Hnrnpa2b1/Hnrnpk/Hnrnpl/Hnrnpm/Hnrnpu/Hspa8/Ik/Khdrbs1/Larp7/Lsm4/Lsm7/Luc7l/Luc7l3/Malat1/Mbnl1/Mbnl2/Mettl14/Txnl4a/Ncbp1/Ncl/Nova1/Npm1/Nsrp1/Nup98/Paxbp1/Plrg1/Pqbp1/Prmt5/Prmt7/Prpf19/Prpf3/Prpf31/Prpf39/Prpf40a…	136	287	0.473867596
BP	GO:0000398	mRNA splicing	via spliceosome	136/4917	287/28943	4.92E-33	1.97E-30	9.84E-31	Aar2/BC005624/Bcas2/Bud31/Cactin/Celf1/Celf3/Celf4/Celf5/Celf6/Coil/Cwc15/Cwc22/Cwc25/Cwf19l1/Cwf19l2/Dcps/Ddx17/Ddx23/Ddx39a/Ddx41/Ddx5/Dhx38/Dhx9/Dnajc17/Dyrk1a/Fmr1/Gemin5/Hnrnpa1/Hnrnpa2b1/Hnrnpk/Hnrnpl/Hnrnpm/Hnrnpu/Hspa8/Ik/Khdrbs1/Larp7/Lsm4/Lsm7/Luc7l/Luc7l3/Malat1/Mbnl1/Mbnl2/Mettl14/Txnl4a/Ncbp1/Ncl/Nova1/Npm1/Nsrp1/Nup98/Paxbp1/Plrg1/Pqbp1/Prmt5/Prmt7/Prpf19/Prpf3/Prpf31/Prpf39/Prpf40a…	136	287	0.473867596
BP	GO:0045739	positive regulation of DNA repair	63/4917	133/28943	4.56E-16	1.49E-14	7.45E-15	Actb/Actl6a/Actl6b/Actr2/Actr5/Apbb1/Arid1a/Arid2/Bcl7b/Blm/Brca1/Brd8/Ccdc117/Dhx9/Dmap1/Dpf1/Epc1/Epc2/Ercc6/Eya1/Fam168a/Fh1/Fus/Hdgfl2/Hmgb1/Ing3/Ino80/Ino80b/Ino80c/Kat5/Kmt5b/Mms19/Morf4l2/Mrgbp/Nfrkb/Pbrm1/Pcna/Phf10/Pogz/Prkdc/Rbbp8/Rif1/Rnf168/Rps3/Ruvbl1/Ruvbl2/Slf1/Smarca2/Smarca4/Smarcb1/Smarcc2/Smarcd2/Smarcd3/Spidr/Spire1/Trim28/Trrap/Ube2n/Uchl5/Vps72/Wdr48/Xrcc1/Yy1	63	133	0.473684211
BP	GO:0006458	'de novo' protein folding	18/4917	38/28943	1.40E-05	8.03E-05	4.01E-05	Cct2/Chchd4/Dnajb12/Dnajb14/Dnajb4/Dnajc2/Dnajc7/Hspa1a/Hspa1b/Hspa5/Hspa8/Hspa9/Ptges3/Sdf2/Sdf2l1/Sh3glb1/St13/Tor1b	18	38	0.473684211
BP	GO:0009303	rRNA transcription	18/4917	38/28943	1.40E-05	8.03E-05	4.01E-05	Cavin1/Cdkn2a/Dedd/Ercc3/Ercc6/Gtf3c1/Mars1/Ncl/Nop53/Npm1/Polr1a/Pwp1/Sirt7/Smarca4/Smarcb1/Spin1/Taf1b/Top1	18	38	0.473684211
BP	GO:0006851	mitochondrial calcium ion transmembrane transport	9/4917	19/28943	0.002097268	0.006480315	0.003235607	Akt1/Bhlha15/Letm1/Micu3/Opa1/Slc8a3/Slc8b1/Stoml2/Vdac1	9	19	0.473684211
BP	GO:0030011	maintenance of cell polarity	9/4917	19/28943	0.002097268	0.006480315	0.003235607	Arpc5/Crb2/Dst/Gsk3b/Lhx2/Lin7c/Nckap1l/Wdr1/Wnt11	9	19	0.473684211
BP	GO:0040037	negative regulation of fibroblast growth factor receptor signaling pathway	9/4917	19/28943	0.002097268	0.006480315	0.003235607	Creb3l1/Fuz/Gata3/Ngfr/Spry2/Sulf2/Tcf7l2/Thbs1/Wnt5a	9	19	0.473684211
BP	GO:0044827	modulation by host of viral genome replication	9/4917	19/28943	0.002097268	0.006480315	0.003235607	Ccnk/Fmr1/Hspa8/Ifi27/Nucks1/Phb/Ppib/Stom/Tmem41b	9	19	0.473684211
BP	GO:0046755	viral budding	9/4917	19/28943	0.002097268	0.006480315	0.003235607	Chmp2a/Chmp2b/Chmp5/Chmp6/Lrsam1/Mvb12a/Snf8/Tsg101/Vps4b	9	19	0.473684211
BP	GO:0097494	regulation of vesicle size	9/4917	19/28943	0.002097268	0.006480315	0.003235607	Ap2m1/Bloc1s2/Borcs6/Borcs8/Kxd1/Pclo/Picalm/Rab11a/Snapin	9	19	0.473684211
BP	GO:0099638	endosome to plasma membrane protein transport	9/4917	19/28943	0.002097268	0.006480315	0.003235607	Atp6ap1/Commd1/Grip1/Gripap1/Rab11a/Rab7/Scrib/Vps35/Zdhhc2	9	19	0.473684211
BP	GO:1900037	regulation of cellular response to hypoxia	9/4917	19/28943	0.002097268	0.006480315	0.003235607	Chchd2/Commd1/Eno1/Eno1b/Hyou1/Ogt/Rock2/Tmbim6/Usp19	9	19	0.473684211
BP	GO:1901550	regulation of endothelial cell development	9/4917	19/28943	0.002097268	0.006480315	0.003235607	Add1/Akap11/Cdh5/Dicer1/Ikbkb/Rock1/Rock2/Vegfa/Zdhhc21	9	19	0.473684211
BP	GO:1903140	regulation of establishment of endothelial barrier	9/4917	19/28943	0.002097268	0.006480315	0.003235607	Add1/Akap11/Cdh5/Dicer1/Ikbkb/Rock1/Rock2/Vegfa/Zdhhc21	9	19	0.473684211
BP	GO:1903313	positive regulation of mRNA metabolic process	70/4917	148/28943	1.21E-17	4.96E-16	2.48E-16	Ccnb1/Cdc73/Celf1/Celf3/Celf4/Cnot1/Cnot3/Cnot6/Cnot6l/Cnot7/Cpeb1/Csde1/Dcp1a/Dcp2/Dcps/Dhx36/Dhx9/Eif4enif1/Exosc5/Exosc7/Fto/Gigyf2/Gtpbp1/Hnrnpd/Hnrnpr/Hnrnpu/Hspa8/Khsrp/Leo1/Lsm1/Mettl14/Mex3d/Ncbp1/Ncl/Noct/Nup98/Pabpc1/Paip1/Pan3/Parn/Patl1/Pnldc1/Polr2g/Prmt5/Prpf19/Pum1/Rbmx/Rc3h1/Rock1/Rock2/Samd4b/Sf3b4/Snrnp70/Syncrip/Tnrc6a/Tnrc6b/Tnrc6c/Tob1/Tra2a/Tra2b/Tut4/Tut7/Upf1/Wdr77/Ybx1/Yt…	70	148	0.472972973
BP	GO:0007026	negative regulation of microtubule depolymerization	17/4917	36/28943	2.55E-05	0.000135862	6.78E-05	Apc/Arhgef2/Camsap2/Ckap2/Clasp1/Clasp2/Dysf/Eml4/Hdac6/Hdgfl3/Map1b/Mid1ip1/Specc1l/Taok1/Tpx2/Ttbk2/Wdr47	17	36	0.472222222
BP	GO:0044743	protein transmembrane import into intracellular organelle	17/4917	36/28943	2.55E-05	0.000135862	6.78E-05	Aifm1/Chchd4/Dnajc15/Dnlz/Hspd1/Pam16/Pex13/Pex16/Pex6/Pex7/Romo1/Timm17a/Timm21/Timm23/Tomm40/Tomm40l/Tomm7	17	36	0.472222222
BP	GO:0070536	protein K63-linked deubiquitination	17/4917	36/28943	2.55E-05	0.000135862	6.78E-05	Abraxas2/Bard1/Brca1/Cyld/Nop53/Otub2/Otud1/Otud4/Psmd14/Spata2/Usp25/Usp27x/Usp7/Usp8/Vcp/Yod1/Zranb1	17	36	0.472222222
BP	GO:0043487	regulation of RNA stability	84/4917	178/28943	8.46E-21	5.71E-19	2.85E-19	Angel2/Axin2/Celf1/Cnot1/Cnot3/Cnot6/Cnot6l/Cnot7/Csdc2/Csde1/Dcp1a/Dcp2/Dcps/Ddx49/Dhx36/Dhx9/Dicer1/E2f1/Eif4enif1/Exosc5/Exosc7/Fastk/Fmr1/Fto/Fus/Gigyf2/Hnrnpa0/Hnrnpd/Hnrnpm/Hnrnpr/Hnrnpu/Igf2bp2/Ikbke/Khsrp/Larp1/Larp4b/Lin28b/Lsm1/Mapkapk2/Meioc/Mettl14/Mex3d/Myef2/Naf1/Noct/Npm1/Nsun2/Pabpc1/Pabpc4/Paip1/Pan3/Parn/Patl1/Pnldc1/Polr2g/Pum1/Rbm10/Rbm38/Rc3h1/Rock1/Rock2/Samd4b/Srsf1/Syncrip…	84	178	0.471910112
BP	GO:0034620	cellular response to unfolded protein	42/4917	89/28943	3.93E-11	6.37E-10	3.18E-10	Abca7/Abcb10/Amfr/Atf3/Atf4/Bhlha15/Bok/Ccnd1/Cdk5rap3/Cops5/Creb3l1/Crebrf/Daxx/Ddit3/Derl1/Derl2/Eif2ak2/Eif2s1/Herpud1/Hspa1a/Hspa1b/Hspa5/Hspa8/Hspa9/Hspb8/Hspd1/Nck1/Nck2/Optn/Parp16/Pdia6/Pmp22/Ptpn1/Ptpn2/Qrich1/Selenos/Serp1/Tmbim6/Tmem33/Wfs1/Xbp1/Yod1	42	89	0.471910112
BP	GO:0071824	protein-DNA complex subunit organization	100/4917	212/28943	1.83E-24	2.05E-22	1.03E-22	Actl6a/Arid1a/Arid2/Asf1a/Asf1b/Atf7ip/Atrx/Bdp1/Brd2/Cdc45/Cenpa/Cenpi/Cenpn/Cenpv/Cenpw/Chaf1a/Chaf1b/Chd1/Chd2/Chrac1/Daxx/Dicer1/Dmap1/Dnajc9/Gtf2a1/Gtf2e1/Gtf2f2/H1f0/H1f2/H1f3/H1f4/H2bc12/H2bc14/H2bc18/H2bc21/H2bc22/H2bc3/H2bc4/H2bc7/H2bc9/H3c1/H3c8/H3f3a/H4c14/Hells/Hmgb1/Kat5/Kat6b/Mcm2/Med1/Med10/Med14/Med15/Med17/Med22/Med6/Med8/Myc/Nap1l3/Nap1l5/Npm1/Pogz/Psmc6/Ptma/Rad51/Rad52/Rnf4/Rp…	100	212	0.471698113
BP	GO:0009299	mRNA transcription	25/4917	53/28943	3.46E-07	2.77E-06	1.38E-06	Ap3b1/Atf4/Ddx5/Eef1d/Enpp1/Epas1/Flna/Hipk3/Hnrnpd/Med1/Ncbp1/Nr1h3/Pparg/S100a10/Sp1/Srebf1/Stat3/Supt6/Taf10/Taf11/Taf2/Taf4b/Taf6/Tbp/Thra	25	53	0.471698113
BP	GO:0016571	histone methylation	83/4917	176/28943	1.52E-20	9.66E-19	4.82E-19	Arid4a/Arid4b/Ash1l/Atrx/Bcor/Brca1/Brd4/Chd5/Chtop/Crebbp/Ctnnb1/Dnmt1/Dnmt3b/Dot1l/Dpy30/Ehmt2/Ezh1/Ezh2/Fbl/Fh1/Gata3/H1f2/H1f3/H1f4/Hcfc1/Hdac2/Kansl2/Kansl3/Kat8/Kdm3a/Kdm4a/Kdm4c/Kmt2a/Kmt2b/Kmt2c/Kmt2d/Kmt2e/Kmt5a/Kmt5b/Lcor/Lmna/Men1/Mtf2/Myb/Ncoa6/Nelfa/Nfya/Nsd2/Ogt/Pax5/Paxbp1/Paxip1/Phf19/Phf20/Prmt1/Prmt2/Prmt5/Prmt7/Pwp1/Rif1/Rlf/Rnf20/Rtf1/Satb1/Setbp1/Setd1a/Setd2/Setd5/Setd7/Setd…	83	176	0.471590909
BP	GO:0032206	positive regulation of telomere maintenance	33/4917	70/28943	4.88E-09	5.40E-08	2.69E-08	Actl6a/Actr5/Atm/Atr/Atrx/Aurkb/Cct2/Cct3/Cct5/Cct6a/Cct7/Ctnnb1/Dhx36/Ercc1/Hnrnpa2b1/Hnrnpd/Ino80/Ino80b/Ino80c/Mapk3/Naf1/Nek7/Nfrkb/Parn/Rad50/Ruvbl1/Ruvbl2/Tcp1/Terf1/Terf2/Tnks2/Uchl5/Yy1	33	70	0.471428571
BP	GO:1902373	negative regulation of mRNA catabolic process	33/4917	70/28943	4.88E-09	5.40E-08	2.69E-08	Angel2/Axin2/Csde1/Dhx9/Dicer1/E2f1/Eif4enif1/Fmr1/Fus/Hnrnpa0/Hnrnpab/Hnrnpd/Hnrnpu/Igf2bp2/Ikbke/Larp1/Larp4b/Mapkapk2/Meioc/Noct/Pabpc1/Paip1/Rbm10/Rbm38/Srsf1/Syncrip/Tent5b/Tob1/Traf2/Traf5/Upf3a/Vegfa/Ybx1	33	70	0.471428571
BP	GO:2001022	positive regulation of response to DNA damage stimulus	81/4917	172/28943	4.88E-20	3.00E-18	1.50E-18	Actb/Actl6a/Actl6b/Actr2/Actr5/Ankle1/Apbb1/Arid1a/Arid2/Atm/Atr/Bcl7b/Bclaf1/Blm/Brca1/Brd8/Ccdc117/Cdkn2a/Ddx5/Dhx9/Dmap1/Dpf1/Epc1/Epc2/Ercc6/Eya1/Fam168a/Fh1/Fmr1/Fus/Hdgfl2/Hmgb1/Ing3/Ino80/Ino80b/Ino80c/Kat5/Kmt5b/Map3k20/Mms19/Morf4l2/Mrgbp/Myc/Nacc2/Nfrkb/Paxip1/Pbrm1/Pcna/Phf10/Pogz/Prkcd/Prkdc/Rbbp8/Rif1/Rnf168/Rpl26/Rps3/Ruvbl1/Ruvbl2/Skil/Slf1/Smarca2/Smarca4/Smarcb1/Smarcc2/Smarcd2/S…	81	172	0.470930233
BP	GO:0008380	RNA splicing	201/4917	427/28943	1.03E-47	2.21E-44	1.10E-44	Aar2/Ahnak/Alyref/BC005624/Bcas2/Bud31/Cactin/Ccnl1/Ccnl2/Cd2bp2/Cdk12/Celf1/Celf3/Celf4/Celf5/Celf6/Cir1/Clasrp/Clk1/Clk2/Clp1/Coil/Cwc15/Cwc22/Cwc25/Cwf19l1/Cwf19l2/Dcps/Ddx1/Ddx17/Ddx23/Ddx39a/Ddx41/Ddx47/Ddx5/Dhx38/Dhx9/Dnajc17/Dyrk1a/Ecd/Ess2/Fam50a/Fastk/Fmr1/Fus/Gemin5/Hnrnpa1/Hnrnpa2b1/Hnrnph1/Hnrnpk/Hnrnpl/Hnrnpm/Hnrnpu/Hspa8/Ik/Ivns1abp/Kat2b/Khdrbs1/Khsrp/Larp7/Lsm1/Lsm4/Lsm7/Luc7l/Luc…	201	427	0.470725995
BP	GO:0035303	regulation of dephosphorylation	64/4917	136/28943	4.01E-16	1.32E-14	6.61E-15	Akap1/Ambra1/Ankle2/Arpp19/Bod1/Calm1/Calm2/Calm3/Cdca2/Cdh5/Cdk5rap3/Chp1/Cnep1r1/Cry2/Dlc1/Drd2/Gba/Gna12/Gnai2/Hpn/Hsp90ab1/Ikbkb/Itga2/Lpin1/Magi2/Mastl/Mfhas1/Mgat5/Mprip/Mtmr2/Mtmr3/Mtmr4/Mtmr9/Nckap1l/Npnt/Nsmf/Pdgfrb/Ppia/Ppp1r11/Ppp1r15b/Ppp1r16b/Ppp1r8/Ppp1r9b/Ppp2ca/Ppp2r3c/Ppp2r5a/Ppp2r5d/Ppp6r1/Prkcd/Ptbp1/Ptpa/Rgn/Rock1/Rock2/Rpl5/Slc39a10/Smad3/Smg5/Sympk/Tgfb2/Tiprl/Tsc1/Vcan/Ywhae	64	136	0.470588235
BP	GO:1902117	positive regulation of organelle assembly	40/4917	85/28943	1.27E-10	1.87E-09	9.32E-10	Arpc2/Atg2a/Becn1/Ccdc88a/Ccp110/Cnot1/Cnot6/Cnot6l/Crocc/Dync1h1/Dynll1/Elapor1/Entr1/Fscn1/Fuz/G3bp1/G3bp2/Gpsm2/Gsk3b/Lrsam1/Mapk8/Msn/Numa1/Nup62/Pan3/Pip4k2c/Pqbp1/Rab3gap1/Sass6/Septin7/Septin9/Sh3glb1/Snx18/Snx7/Spag5/Tmem67/Ttbk2/Vps4b/Wdr45/Wipi1	40	85	0.470588235
BP	GO:0031577	spindle checkpoint signaling	24/4917	51/28943	6.24E-07	4.76E-06	2.38E-06	Anapc15/Apc/Atm/Aurka/Aurkb/Bub1/Bub3/Ccnb1/Cdc20/Cdk5rap2/Dync1li1/Ik/Incenp/Mad1l1/Ndc80/Nuf2/Plk1/Spc24/Spc25/Trip13/Usp44/Zfp207/Zwilch/Zwint	24	51	0.470588235
BP	GO:0045646	regulation of erythrocyte differentiation	24/4917	51/28943	6.24E-07	4.76E-06	2.38E-06	Abcb10/Acvr2a/Ankrd54/Cdk6/Foxo3/Gata2/Hif1a/Hmgb2/Hspa9/Kat7/Lmo2/Mafb/Med1/Nckap1l/Prkdc/Prmt1/Rbfox2/Senp1/Setd1a/Smap1/Stat3/Tal1/Ypel4/Zfpm1	24	51	0.470588235
BP	GO:1901799	negative regulation of proteasomal protein catabolic process	24/4917	51/28943	6.24E-07	4.76E-06	2.38E-06	Alad/Bag6/Eif3h/Gabarapl2/Gipc1/Hsp90ab1/Marchf7/N4bp1/Nop53/Ogt/Park7/Psme3ip1/Psmf1/Rpl11/Rybp/Senp1/Sgta/Tlk2/Ubxn1/Uchl5/Usp19/Usp25/Usp7/Wac	24	51	0.470588235
BP	GO:0000054	ribosomal subunit export from nucleus	8/4917	17/28943	0.003913229	0.010995127	0.005489843	Abce1/Eif6/Npm1/Ran/Riok2/Rps15/Rrs1/Xpo1	8	17	0.470588235
BP	GO:0001845	phagolysosome assembly	8/4917	17/28943	0.003913229	0.010995127	0.005489843	Arl8b/Cln3/Coro1a/P2rx7/Pikfyve/Rab14/Rab7/Spg11	8	17	0.470588235
BP	GO:0001967	suckling behavior	8/4917	17/28943	0.003913229	0.010995127	0.005489843	App/Cntfr/Derl2/Gls/Hand2/Pex13/Phf21a/Ubr3	8	17	0.470588235
BP	GO:0003222	ventricular trabecula myocardium morphogenesis	8/4917	17/28943	0.003913229	0.010995127	0.005489843	Bmpr1a/Chd7/Eng/Med1/Nkx2-5/Notch1/Rbpj/Tgfb2	8	17	0.470588235
BP	GO:0006337	nucleosome disassembly	8/4917	17/28943	0.003913229	0.010995127	0.005489843	Arid1a/Arid2/Smarca4/Smarcb1/Smarcc2/Smarcd2/Smarcd3/Ssrp1	8	17	0.470588235
BP	GO:0009226	nucleotide-sugar biosynthetic process	8/4917	17/28943	0.003913229	0.010995127	0.005489843	Gfpt1/Gfus/Gmds/Gmppb/Mpi/Pgm3/Pmm1/Ugdh	8	17	0.470588235
BP	GO:0032510	endosome to lysosome transport via multivesicular body sorting pathway	8/4917	17/28943	0.003913229	0.010995127	0.005489843	Chmp1b/Chmp2a/Chmp2b/Chmp5/Chmp6/Mvb12a/Vcp/Vps4b	8	17	0.470588235
BP	GO:0033750	ribosome localization	8/4917	17/28943	0.003913229	0.010995127	0.005489843	Abce1/Eif6/Npm1/Ran/Riok2/Rps15/Rrs1/Xpo1	8	17	0.470588235
BP	GO:0051589	negative regulation of neurotransmitter transport	8/4917	17/28943	0.003913229	0.010995127	0.005489843	Asic1/Fmr1/Gpm6b/Nf1/Ppp1r9a/Rap1a/Rap1b/Slc30a1	8	17	0.470588235
BP	GO:0051895	negative regulation of focal adhesion assembly	8/4917	17/28943	0.003913229	0.010995127	0.005489843	Bcas3/Clasp2/Coro1c/Dlc1/Lrp1/Phldb2/Pten/Rcc2	8	17	0.470588235
BP	GO:0060100	positive regulation of phagocytosis	engulfment	8/4917	17/28943	0.003913229	0.010995127	0.005489843	Abca7/Ager/Appl2/Gata2/Itga2/Nckap1l/Pparg/Rab31	8	17	0.470588235
BP	GO:0060413	atrial septum morphogenesis	8/4917	17/28943	0.003913229	0.010995127	0.005489843	Bmpr2/Nkx2-5/Notch2/Nsd2/Smo/Sox4/Tgfb2/Zfpm1	8	17	0.470588235
BP	GO:0071243	cellular response to arsenic-containing substance	8/4917	17/28943	0.003913229	0.010995127	0.005489843	Daxx/Ddx3x/Dhx36/Gsto1/Ppif/Slc38a2/Vcp/Zfand1	8	17	0.470588235
BP	GO:0150118	negative regulation of cell-substrate junction organization	8/4917	17/28943	0.003913229	0.010995127	0.005489843	Bcas3/Clasp2/Coro1c/Dlc1/Lrp1/Phldb2/Pten/Rcc2	8	17	0.470588235
BP	GO:1902018	negative regulation of cilium assembly	8/4917	17/28943	0.003913229	0.010995127	0.005489843	Ccp110/Cdk10/Cep97/Evi5l/Gdi2/Map4/Odf2l/Tchp	8	17	0.470588235
BP	GO:1905155	positive regulation of membrane invagination	8/4917	17/28943	0.003913229	0.010995127	0.005489843	Abca7/Ager/Appl2/Gata2/Itga2/Nckap1l/Pparg/Rab31	8	17	0.470588235
BP	GO:0000819	sister chromatid segregation	103/4917	219/28943	4.98E-25	5.91E-23	2.95E-23	Actb/Actl6a/Actl6b/Akap8l/Anapc11/Anapc15/Anapc4/Anapc5/Apc/Arid1a/Arid2/Atm/Atrx/Aurkb/Axin2/Bcl7b/Becn1/Bub1/Bub3/Ccnb1/Cdc16/Cdc20/Cdc23/Cdc27/Cdk5rap2/Chmp2a/Chmp2b/Chmp5/Chmp6/Ctnnb1/Cul3/Dctn2/Dpf1/Dync1li1/Eml4/Esco2/Espl1/Fbxw7/Fen1/Hnrnpu/Ik/Incenp/Ino80/Kat2b/Kat5/Kif14/Kif18b/Kif22/Kif23/Kpnb1/Mad1l1/Mcmbp/Ncapd2/Ncapg2/Ndc80/Nipbl/Nudc/Nuf2/Numa1/Nup62/Pbrm1/Pds5a/Pds5b/Phf10/Phf13/Pi…	103	219	0.470319635
BP	GO:0007051	spindle organization	87/4917	185/28943	2.31E-21	1.72E-19	8.59E-20	Abraxas2/Aspm/Atrx/Aunip/Aurka/Aurkb/Bccip/Bora/Ccnb1/Ccsap/Cdc20/Cep97/Chd3/Chmp2a/Chmp2b/Chmp5/Chmp6/Ckap5/Clasp1/Clasp2/Dctn2/Dicer1/Dlg1/Drg1/Dync1h1/Efhc1/Espl1/Ezr/Flna/Gpsm2/Haus1/Hdac3/Hnrnpu/Hspa1a/Hspa1b/Incenp/Ino80/Ints13/Kif23/Kif2a/Kif3b/Kif4/Kpnb1/Map4/Map9/Mapre2/Mybl2/Myh9/Mzt1/Ncor1/Ndc80/Nudc/Nuf2/Numa1/Nup62/Plk1/Ppp2r1a/Ptpa/Rab11a/Rcc1/Rnf4/Rps3/Sass6/Senp6/Smc1a/Smc3/Spag5/…	87	185	0.47027027
BP	GO:0032200	telomere organization	70/4917	149/28943	1.90E-17	7.48E-16	3.73E-16	Actl6a/Actr5/Atm/Atr/Atrx/Aurkb/Blm/Ccne2/Cct2/Cct3/Cct5/Cct6a/Cct7/Ctnnb1/Dcp2/Dhx36/Ercc1/Ezh1/Ezh2/Gar1/Gnl3l/H3f3a/Hnrnpa2b1/Hnrnpd/Hnrnpu/Hsp90ab1/Hspa1a/Ino80/Ino80b/Ino80c/Lmna/Mapk3/Myc/Naf1/Nat10/Nek7/Nfrkb/Nhp2/Nop10/Parn/Pcna/Pinx1/Prkdc/Ptges3/Rad50/Rad51/Rad51d/Recql4/Rif1/Rpa2/Ruvbl1/Ruvbl2/Smc5/Smc6/Smg1/Smg5/Smg6/Tcp1/Terf1/Terf2/Tnks2/Uchl5/Upf1/Xrcc1/Xrcc6/Xrn1/Ylpm1/Yy1/Zbtb48/…	70	149	0.469798658
BP	GO:0060038	cardiac muscle cell proliferation	31/4917	66/28943	1.58E-08	1.61E-07	8.03E-08	Apc/Arid2/Bmpr1a/Ccnb1/Cited2/Ctnnb1/Fgf1/Fgf9/Fgfr2/Foxc1/Foxc2/Foxp1/Hdac2/Mapk11/Meis1/Ncam1/Nkx2-5/Notch1/Pim1/Prkar1a/Pten/Rbpj/Rxrb/Smad1/Tenm4/Tgfb2/Tgfbr3/Trp73/Vgll4/Wnt2/Zfpm2	31	66	0.46969697
BP	GO:0043488	regulation of mRNA stability	77/4917	164/28943	5.03E-19	2.69E-17	1.34E-17	Angel2/Axin2/Celf1/Cnot1/Cnot3/Cnot6/Cnot6l/Cnot7/Csdc2/Csde1/Dcp1a/Dcp2/Dcps/Dhx36/Dhx9/Dicer1/E2f1/Eif4enif1/Exosc5/Exosc7/Fastk/Fmr1/Fto/Fus/Gigyf2/Hnrnpa0/Hnrnpd/Hnrnpm/Hnrnpr/Hnrnpu/Igf2bp2/Ikbke/Khsrp/Larp1/Larp4b/Lsm1/Mapkapk2/Meioc/Mettl14/Mex3d/Myef2/Noct/Npm1/Pabpc1/Pabpc4/Paip1/Pan3/Parn/Patl1/Pnldc1/Polr2g/Pum1/Rbm10/Rbm38/Rc3h1/Rock1/Rock2/Samd4b/Srsf1/Syncrip/Tent5b/Tnrc6a/Tnrc6b/Tn…	77	164	0.469512195
BP	GO:0030219	megakaryocyte differentiation	23/4917	49/28943	1.13E-06	8.02E-06	4.00E-06	Abi1/Cnot4/Eif6/Flna/Gata2/Hmgb2/L3mbtl1/Med1/Meis1/Pithd1/Prmt1/Ptpn11/Rbm15/Sp1/Sp3/Srf/Tal1/Tesc/Thpo/Vps33b/Wasf2/Zfp385a/Zfpm1	23	49	0.469387755
BP	GO:0031111	negative regulation of microtubule polymerization or depolymerization	23/4917	49/28943	1.13E-06	8.02E-06	4.00E-06	Apc/Arhgef2/Camsap2/Cdh5/Ckap2/Clasp1/Clasp2/Dyrk1a/Dysf/Eml4/Fkbp4/Hdac6/Hdgfl3/Map1b/Mid1ip1/Specc1l/Stmn1/Taok1/Tbcd/Tpx2/Ttbk2/Tubb4a/Wdr47	23	49	0.469387755
BP	GO:0033046	negative regulation of sister chromatid segregation	23/4917	49/28943	1.13E-06	8.02E-06	4.00E-06	Anapc15/Apc/Atm/Aurkb/Bub1/Bub3/Ccnb1/Cdc20/Cdk5rap2/Dync1li1/Ik/Incenp/Mad1l1/Ndc80/Nuf2/Plk1/Spc24/Spc25/Trip13/Usp44/Zfp207/Zwilch/Zwint	23	49	0.469387755
BP	GO:0033048	negative regulation of mitotic sister chromatid segregation	23/4917	49/28943	1.13E-06	8.02E-06	4.00E-06	Anapc15/Apc/Atm/Aurkb/Bub1/Bub3/Ccnb1/Cdc20/Cdk5rap2/Dync1li1/Ik/Incenp/Mad1l1/Ndc80/Nuf2/Plk1/Spc24/Spc25/Trip13/Usp44/Zfp207/Zwilch/Zwint	23	49	0.469387755
BP	GO:0047496	vesicle transport along microtubule	23/4917	49/28943	1.13E-06	8.02E-06	4.00E-06	Ap3b1/Ap3b2/Ap3d1/Ap3m2/Ap3s1/Ap3s2/Bloc1s2/Bloc1s4/Cln3/Cnih2/Dync1h1/Fyco1/Kif1a/Kif1b/Kif5a/Ndel1/Prkcz/Snapin/Stk11/Sybu/Trak1/Trak2/Trim46	23	49	0.469387755
BP	GO:2000816	negative regulation of mitotic sister chromatid separation	23/4917	49/28943	1.13E-06	8.02E-06	4.00E-06	Anapc15/Apc/Atm/Aurkb/Bub1/Bub3/Ccnb1/Cdc20/Cdk5rap2/Dync1li1/Ik/Incenp/Mad1l1/Ndc80/Nuf2/Plk1/Spc24/Spc25/Trip13/Usp44/Zfp207/Zwilch/Zwint	23	49	0.469387755
BP	GO:0022904	respiratory electron transport chain	45/4917	96/28943	1.07E-11	1.89E-10	9.46E-11	Ccnb1/Chchd2/Coq9/Cox4i1/Cox5b/Cox7c/Cyc1/Cycs/Dld/Dnajc15/Etfb/Gba/Gpd1/COX1/CYTB/ND1/ND2/ND4/ND5/ND6/Ndufa10/Ndufa5/Ndufa7/Ndufs1/Ndufs2/Ndufs3/Ndufs4/Ndufs7/Ndufv1/Park7/Plec/Sco2/Sdha/Sdhaf2/Sdhb/Sdhc/Sdhd/Slc25a22/Slc37a2/Sod2/Uqcr11/Uqcrb/Uqcrc1/Uqcrc2/Uqcrq	45	96	0.46875
BP	GO:0022011	myelination in peripheral nervous system	15/4917	32/28943	8.49E-05	0.000392724	0.000196086	Adam22/Akt1/Cntnap1/Dicer1/Ilk/Nf1/Ntrk3/Pals1/Pard3/Plec/Pmp22/Pou3f2/Sirt2/Ski/Sod1	15	32	0.46875
BP	GO:0032292	peripheral nervous system axon ensheathment	15/4917	32/28943	8.49E-05	0.000392724	0.000196086	Adam22/Akt1/Cntnap1/Dicer1/Ilk/Nf1/Ntrk3/Pals1/Pard3/Plec/Pmp22/Pou3f2/Sirt2/Ski/Sod1	15	32	0.46875
BP	GO:0032509	endosome transport via multivesicular body sorting pathway	15/4917	32/28943	8.49E-05	0.000392724	0.000196086	Chmp1b/Chmp2a/Chmp2b/Chmp5/Chmp6/Laptm4b/Leprotl1/Mvb12a/Ptpn23/Snf8/Sort1/Vcp/Vps28/Vps36/Vps4b	15	32	0.46875
BP	GO:0035162	embryonic hemopoiesis	15/4917	32/28943	8.49E-05	0.000392724	0.000196086	Atf4/Gata2/Gata3/Hif1a/Kmt2a/Lmo2/Med1/Pbx1/Smarca4/Stk3/Tal1/Thoc5/Tnrc6c/Vegfa/Zfpm1	15	32	0.46875
BP	GO:0060977	coronary vasculature morphogenesis	15/4917	32/28943	8.49E-05	0.000392724	0.000196086	Arid2/Ctnnb1/Fgf1/Fgf9/Fgfr2/Hand2/Notch1/Pbrm1/Pdgfrb/Setd2/Spred1/Tbx1/Tgfbr3/Vegfa/Zfpm2	15	32	0.46875
BP	GO:1904752	regulation of vascular associated smooth muscle cell migration	15/4917	32/28943	8.49E-05	0.000392724	0.000196086	Adamts1/Atp7a/Dock4/Dock5/Dock7/Drd4/Fgf9/Gna12/Gna13/Lrp1/Nf1/Nr4a3/Prkg1/Smo/Tpm1	15	32	0.46875
BP	GO:2000737	negative regulation of stem cell differentiation	15/4917	32/28943	8.49E-05	0.000392724	0.000196086	Bbs12/Ccnk/Cdk12/Ezh2/Gsk3b/Hes5/Hnrnpu/Hspa9/Ncoa3/Notch1/Prickle1/Stat3/Tbx3/Ythdf2/Zfp36l2	15	32	0.46875
BP	GO:0042789	mRNA transcription by RNA polymerase II	22/4917	47/28943	2.04E-06	1.38E-05	6.87E-06	Ap3b1/Atf4/Enpp1/Epas1/Flna/Hnrnpd/Med1/Ncbp1/Nr1h3/Pparg/S100a10/Sp1/Srebf1/Stat3/Supt6/Taf10/Taf11/Taf2/Taf4b/Taf6/Tbp/Thra	22	47	0.468085106
BP	GO:0120163	negative regulation of cold-induced thermogenesis	22/4917	47/28943	2.04E-06	1.38E-05	6.87E-06	Abhd6/Actn3/Acvr2b/Adam17/Arntl/Atf4/Ddit3/Dock7/Foxc2/Hoxc10/Id1/Ip6k1/Lgr4/Notch1/Nova1/Nr1h3/Nrd1/Pgam5/Rb1/Rbpj/Stk11/Tle3	22	47	0.468085106
BP	GO:0031123	RNA 3'-end processing	51/4917	109/28943	5.03E-13	1.11E-11	5.53E-12	Ahcyl1/Aplp1/App/Ccnb1/Ccnt1/Cdc73/Cdk9/Clp1/Cpeb1/Cpsf1/Cpsf2/Cpsf4/Cpsf6/Cpsf7/Cstf2t/Cstf3/Dhx36/Exosc5/Exosc7/Fbl/Ints14/Ints5/Ints6/Ints7/Ints9/Larp7/Leo1/Lin28b/Mtpap/Ncbp1/Pabpn1/Papola/Papolg/Parn/Pcf11/Polr3k/Rnf20/Rprd1b/Rprd2/Rps21/Slbp/Ssu72/Supt5/Sympk/Tent2/Toe1/Tut4/Tut7/Wdr33/Ythdc1/Zc3h14	51	109	0.467889908
BP	GO:2001252	positive regulation of chromosome organization	51/4917	109/28943	5.03E-13	1.11E-11	5.53E-12	Actl6a/Actr5/Atf7ip/Atm/Atr/Atrx/Aurkb/Cct2/Cct3/Cct5/Cct6a/Cct7/Cdk2/Ctnnb1/Dhx36/Dnmt1/Ercc1/Fen1/Hnrnpa2b1/Hnrnpd/Ino80/Ino80b/Ino80c/Kat5/Lig4/Mad1l1/Mapk3/Morc2a/Mphosph8/Naf1/Ncapd2/Nek7/Nfrkb/Numa1/Parn/Rad50/Ruvbl1/Ruvbl2/Setdb1/Sfpq/Slf1/Smc5/Tal1/Tasor/Tcp1/Terf1/Terf2/Tnks2/Trim28/Uchl5/Yy1	51	109	0.467889908
BP	GO:0031062	positive regulation of histone methylation	29/4917	62/28943	5.13E-08	4.82E-07	2.41E-07	Brca1/Brd4/Chtop/Ctnnb1/Dnmt1/Dnmt3b/Hcfc1/Kansl2/Kansl3/Kat8/Kmt2a/Kmt2e/Lcor/Lmna/Men1/Mtf2/Myb/Nelfa/Ogt/Paxbp1/Paxip1/Phf19/Phf20/Rif1/Rnf20/Rtf1/Smad4/Wdr5/Xbp1	29	62	0.467741935
BP	GO:0007033	vacuole organization	92/4917	197/28943	3.06E-22	2.62E-20	1.31E-20	Abca1/Acp2/Acpp/Ambra1/Ap3b1/Ap4m1/Arf1/Arfip2/Arl8b/Atg101/Atg13/Atg16l1/Atg16l2/Atg2a/Atg2b/Atg4b/Atg4d/Atg5/Atp2a2/Atp6v0c/Becn1/C9orf72/Chmp1b/Chmp2a/Chmp2b/Chmp5/Chmp6/Cln3/Cln5/Cln6/Coro1a/Ehmt2/Elapor1/Ext1/Gaa/Gabarap/Gabarapl2/Gba/Hexb/Hook1/Hook3/Hspa8/Idua/Ift88/Lamtor1/Laptm4b/Lrba/Lrsam1/Man2a1/Map1lc3a/Mfn2/Mt3/Mtmr3/Naglu/Nupr1/P2rx7/Phf23/Pi4kb/Pik3c2a/Pik3c2b/Pikfyve/Pip4k2c/Rab1…	92	197	0.467005076
BP	GO:0016925	protein sumoylation	21/4917	45/28943	3.69E-06	2.37E-05	1.18E-05	Arnt/Cbx4/Cbx7/Cdkn2a/Ctnnb1/Egr2/Eya1/Gnl3l/Hmg20a/Hmg20b/Ifih1/Park7/Pias1/Pias3/Rangap1/Sumo1/Tollip/Trim28/Ube2i/Zfp451/Zmiz1	21	45	0.466666667
BP	GO:0051570	regulation of histone H3-K9 methylation	14/4917	30/28943	0.00015501	0.000673988	0.000336521	Atrx/Brca1/Dnmt1/Dnmt3b/Ehmt2/Kdm3a/Kdm4a/Kdm4c/Lmna/Myb/Pax5/Rif1/Setd7/Smarcb1	14	30	0.466666667
BP	GO:0000478	endonucleolytic cleavage involved in rRNA processing	7/4917	15/28943	0.007342394	0.018845576	0.009409556	Bms1/Bop1/Npm1/Rps21/Rrs1/Tbl3/Utp23	7	15	0.466666667
BP	GO:0000479	endonucleolytic cleavage of tricistronic rRNA transcript (SSU-rRNA	5.8S rRNA	LSU-rRNA)	7/4917	15/28943	0.007342394	0.018845576	0.009409556	Bms1/Bop1/Npm1/Rps21/Rrs1/Tbl3/Utp23	7	15	0.466666667
BP	GO:0006825	copper ion transport	7/4917	15/28943	0.007342394	0.018845576	0.009409556	Atox1/Atp7a/Fkbp4/Mmgt1/Slc11a2/Slc31a1/Steap3	7	15	0.466666667
BP	GO:0010421	hydrogen peroxide-mediated programmed cell death	7/4917	15/28943	0.007342394	0.018845576	0.009409556	Foxo3/Glrx/Hdac6/Park7/Pdcd10/Stk25/Trap1	7	15	0.466666667
BP	GO:0014841	skeletal muscle satellite cell proliferation	7/4917	15/28943	0.007342394	0.018845576	0.009409556	Akirin1/Kpna1/Megf10/Paxbp1/Six1/Six5/Stat3	7	15	0.466666667
BP	GO:0032688	negative regulation of interferon-beta production	7/4917	15/28943	0.007342394	0.018845576	0.009409556	Cactin/Crebbp/Nlrx1/Ptprs/Sirpa/Traip/Yy1	7	15	0.466666667
BP	GO:0034392	negative regulation of smooth muscle cell apoptotic process	7/4917	15/28943	0.007342394	0.018845576	0.009409556	Cftr/Dnmt1/Gapdh/Gsk3b/Lrp6/Nr4a3/Slc7a5	7	15	0.466666667
BP	GO:0036257	multivesicular body organization	7/4917	15/28943	0.007342394	0.018845576	0.009409556	Chmp1b/Chmp2a/Chmp2b/Chmp5/Chmp6/Rab11a/Vps4b	7	15	0.466666667
BP	GO:0043471	regulation of cellular carbohydrate catabolic process	7/4917	15/28943	0.007342394	0.018845576	0.009409556	Hmgb1/Mlst8/Ppp1ca/Ppp1cb/Ppp1r3b/Ppp1r3d/Scarb2	7	15	0.466666667
BP	GO:0060347	heart trabecula formation	7/4917	15/28943	0.007342394	0.018845576	0.009409556	Adamts1/Egln1/Fkbp1a/Nkx2-5/Smarca4/Srf/Tgfbr3	7	15	0.466666667
BP	GO:0070207	protein homotrimerization	7/4917	15/28943	0.007342394	0.018845576	0.009409556	Clybl/Mif/P2rx3/Pxdn/Sigmar1/Slc1a2/Slc1a5	7	15	0.466666667
BP	GO:0090178	regulation of establishment of planar polarity involved in neural tube closure	7/4917	15/28943	0.007342394	0.018845576	0.009409556	Celsr1/Dvl1/Dvl3/Fzd1/Fzd2/Lrp6/Wnt5a	7	15	0.466666667
BP	GO:1902337	regulation of apoptotic process involved in morphogenesis	7/4917	15/28943	0.007342394	0.018845576	0.009409556	Cdkn2a/Foxc1/Foxc2/Notch1/Pax2/Tgfb2/Tgfbr3	7	15	0.466666667
BP	GO:1905906	regulation of amyloid fibril formation	7/4917	15/28943	0.007342394	0.018845576	0.009409556	App/Cryab/Pfdn1/Pfdn2/Pfdn5/Pfdn6/Vbp1	7	15	0.466666667
BP	GO:0050821	protein stabilization	90/4917	193/28943	9.84E-22	7.90E-20	3.94E-20	Apbb1/Atf7ip/Bag2/Bag6/Calr/Cct2/Cct3/Cct5/Cct6a/Cct7/Cdc37/Cdk7/Cdkn2a/Chp1/Coa8/Cog3/Crtap/Cryab/Ctnnd1/Dnlz/Dvl1/Dvl3/Fbxw7/Flna/Gapdh/Get1/Gnaq/Golga7/Gtpbp4/Hcfc1/Hsp90ab1/Hspd1/Ipo9/Lamp1/Mapk8ip3/Marchf7/Mcm8/Msx1/Mt3/Mtmr9/Mtrr/Nckap1/Ncln/Ncor1/Nlk/Nop53/Npm1/Otud3/P3h1/Park7/Pdcd10/Pex6/Phb/Pim1/Pim2/Ppib/Prkra/Pten/Ptges3/Rab21/Rab3gap1/Rassf1/Rpl11/Rpl23/Rpl5/Rps7/Rtn4/Smad3/Smo/Sox4/…	90	193	0.466321244
BP	GO:0006513	protein monoubiquitination	41/4917	88/28943	1.10E-10	1.64E-09	8.18E-10	Bard1/Bcor/Brca1/Cdc73/Cul3/Cul4b/Ddb1/Ddb2/Dtl/Fancc/Fancl/Huwe1/Klhl12/Leo1/Marchf7/Neurl1a/Pcgf1/Pcgf2/Pcgf5/Pcgf6/Pdcd6/Pef1/Rad51/Rnf126/Rnf168/Rnf2/Rnf20/Rnf220/Rybp/Skp1/Trim25/Tsg101/Ubb/Ube2b/Ube2e1/Ube2o/Ube2r2/Wac/Wdr48/Zc4h2/Zfp598	41	88	0.465909091
BP	GO:0042274	ribosomal small subunit biogenesis	34/4917	73/28943	4.25E-09	4.77E-08	2.38E-08	Bms1/Bysl/Ddx52/Mrps11/Mrps7/Nat10/Nob1/Npm1/Prkdc/Pwp2/Riok2/Riok3/Rps14/Rps15/Rps16/Rps17/Rps2/Rps21/Rps24/Rps27/Rps5/Rps6/Rps7/Rps8/Rpsa/Rrp7a/Rrs1/Snu13/Tbl3/Utp23/Utp3/Utp4/Utp6/Wdr46	34	73	0.465753425
BP	GO:0046031	ADP metabolic process	47/4917	101/28943	5.18E-12	9.73E-11	4.86E-11	Actn3/Adpgk/Ak1/Ak2/Ak3/Aldoa/Aldoc/Ampd3/App/Arl2/Bad/Ddit4/Eif6/Eno1/Eno1b/Eno2/Eno3/Enpp1/Galk1/Galt/Gapdh/Git1/Gpd1/Gpi1/Hif1a/Hk2/Hkdc1/Insr/Jmjd8/Mlst8/Mpi/Myc/Ncor1/Nupr1/Ogdh/Ogt/P2rx7/Pfkl/Pgam1/Pgk1/Pkm/Prkaa2/Prkag2/Slc2a6/Stat3/Tpi1/Zbtb7a	47	101	0.465346535
BP	GO:0000723	telomere maintenance	67/4917	144/28943	1.71E-16	5.79E-15	2.89E-15	Actl6a/Actr5/Atm/Atr/Atrx/Aurkb/Blm/Ccne2/Cct2/Cct3/Cct5/Cct6a/Cct7/Ctnnb1/Dcp2/Dhx36/Ercc1/Gar1/Gnl3l/Hnrnpa2b1/Hnrnpd/Hnrnpu/Hsp90ab1/Hspa1a/Ino80/Ino80b/Ino80c/Lmna/Mapk3/Myc/Naf1/Nat10/Nek7/Nfrkb/Nhp2/Nop10/Parn/Pcna/Pinx1/Prkdc/Ptges3/Rad50/Rad51/Rad51d/Recql4/Rif1/Rpa2/Ruvbl1/Ruvbl2/Smc5/Smc6/Smg1/Smg5/Smg6/Tcp1/Terf1/Terf2/Tnks2/Uchl5/Upf1/Xrcc1/Xrcc6/Xrn1/Ylpm1/Yy1/Zbtb48/Zfp365	67	144	0.465277778
BP	GO:0010569	regulation of double-strand break repair via homologous recombination	33/4917	71/28943	7.64E-09	8.13E-08	4.06E-08	Actb/Actl6a/Actr2/Arid2/Blm/Brd8/Dmap1/Epc1/Epc2/Ercc6/Fignl1/Fus/Hdgfl2/Ing3/Kat5/Mms19/Morf4l2/Mrgbp/Pogz/Ppp4r2/Rad51/Rbbp8/Recql5/Rif1/Rpa2/Ruvbl1/Ruvbl2/Setd2/Spidr/Trrap/Vps72/Wdr48/Zfp365	33	71	0.464788732
BP	GO:0006417	regulation of translation	183/4917	394/28943	1.67E-42	1.53E-39	7.64E-40	Aars/Abce1/Abcf1/Ago1/Ago3/Ago4/Akt1/Alkbh1/Aplp1/App/Bzw1/Calr/Cdk4/Cdk5rap1/Celf1/Cnbp/Cnot1/Cnot11/Cnot3/Cnot6/Cnot6l/Cnot7/Cnot9/Cpeb1/Cpeb4/Csde1/Ctif/Dapk1/Dcp1a/Dcp2/Dcps/Ddx25/Ddx3x/Ddx6/Dhx36/Dhx9/Dnajc1/Dph1/Dph7/Dus3l/Eef2/Eefsec/Eif2ak2/Eif2s1/Eif2s3x/Eif3b/Eif3d/Eif3e/Eif3k/Eif4e2/Eif4enif1/Eif4g1/Eif4g2/Eif4g3/Eif5/Eif5a/Eif5b/Eif6/Enc1/Eprs/Erbb2/Exosc5/Exosc7/Fmr1/Foxo3/Fto/Gapdh/…	183	394	0.464467005
BP	GO:0010463	mesenchymal cell proliferation	26/4917	56/28943	3.00E-07	2.45E-06	1.22E-06	Arhgap5/Bmpr1a/Ctnnb1/Ctnnbip1/Fgf9/Fgfr2/Foxp1/Hand2/Hmgb1/Ihh/Irs2/Lmna/Lrp6/Msx1/Myc/Nfib/Phf14/Prkar1a/Six1/Smo/Sox9/Tbx1/Wnt11/Wnt2/Wnt5a/Zeb1	26	56	0.464285714
BP	GO:0001778	plasma membrane repair	13/4917	28/28943	0.000283571	0.001151714	0.000575048	Ahnak/Anxa6/Arl8b/Chmp2a/Chmp2b/Chmp5/Chmp6/Dysf/Myh9/S100a10/Syt11/Trim72/Vps4b	13	28	0.464285714
BP	GO:1905820	positive regulation of chromosome separation	13/4917	28/28943	0.000283571	0.001151714	0.000575048	Anapc11/Anapc5/Aurkb/Cdc16/Cdc23/Cdc27/Cul3/Incenp/Mad1l1/Ncapd2/Ncapg2/Numa1/Rb1	13	28	0.464285714
BP	GO:1903008	organelle disassembly	57/4917	123/28943	3.70E-14	9.56E-13	4.77E-13	Ambra1/Arfip2/Atg13/Atg2a/Atg2b/Atg4b/Atg4d/Atg5/Becn1/Bnip3/Bnip3l/Cdc37/Cdkn2a/Cttn/Dnm1l/Fbxw7/Fundc1/Gabarap/Gabarapl2/Gba/Hdac6/Hif1a/Hk2/Huwe1/Kat5/Klc1/Lrba/Map1lc3a/Mcts1/Mfn2/Mrrf/Ogt/Optn/Parl/Pelo/Plin3/Plk3/Prkaa2/Rb1cc1/Retreg1/Retreg2/Rnf41/Slc25a4/Smurf1/Snx7/Sqstm1/Srebf1/Tomm7/Ufc1/Vcp/Vdac1/Vps13c/Vrk1/Wdr45/Wdr45b/Wipi1/Zfand1	57	123	0.463414634
BP	GO:0006611	protein export from nucleus	31/4917	67/28943	2.46E-08	2.44E-07	1.22E-07	Ahcyl1/Ankle1/Bard1/Calr/Cchcr1/Cdk5/Cdkn2a/Chchd4/Chp1/Ctdspl2/Egr2/Gsk3b/Hdac3/Hspa9/Ifi27/Nupl2/Nutf2/Park7/Ppm1a/Prkaca/Ptpn11/Ran/Ranbp17/Rangap1/Sirt7/Smurf1/Tcf7l2/Xpo1/Xpo6/Xpo7/Ywhae	31	67	0.462686567
BP	GO:0051304	chromosome separation	61/4917	132/28943	5.60E-15	1.65E-13	8.22E-14	Actb/Actl6a/Actl6b/Anapc11/Anapc15/Anapc4/Anapc5/Ankle1/Apc/Arid1a/Arid2/Atm/Aurkb/Bcl7b/Bub1/Bub3/Ccnb1/Cdc16/Cdc20/Cdc23/Cdc27/Cdk5rap2/Csnk2a2/Cul3/Dpf1/Dync1li1/Eme2/Espl1/Hfm1/Ik/Incenp/Mad1l1/Meiob/Ncapd2/Ncapg2/Ndc80/Nuf2/Numa1/Pbrm1/Phf10/Plk1/Ppp2r1a/Rb1/Recql5/Riok2/Smarca2/Smarca4/Smarcb1/Smarcc2/Smarcd2/Smarcd3/Spc24/Spc25/Top2a/Top2b/Trip13/Ube2c/Usp44/Zfp207/Zwilch/Zwint	61	132	0.462121212
BP	GO:0045005	DNA-templated DNA replication maintenance of fidelity	24/4917	52/28943	9.73E-07	7.06E-06	3.53E-06	Alyref/Atr/Atrx/Bard1/Blm/Brca1/Cdk9/Eme2/Exd2/Mcm9/Nucks1/Pcna/Pold1/Rad50/Rad51/Rbbp8/Rfwd3/Samhd1/Thoc1/Tipin/Traip/Zfp365/Zfp830/Zgrf1	24	52	0.461538462
BP	GO:0051985	negative regulation of chromosome segregation	24/4917	52/28943	9.73E-07	7.06E-06	3.53E-06	Anapc15/Apc/Atm/Aurkb/Bub1/Bub3/Ccnb1/Cdc20/Cdk5rap2/Chtf18/Dync1li1/Ik/Incenp/Mad1l1/Ndc80/Nuf2/Plk1/Spc24/Spc25/Trip13/Usp44/Zfp207/Zwilch/Zwint	24	52	0.461538462
BP	GO:0002068	glandular epithelial cell development	18/4917	39/28943	2.19E-05	0.000119359	5.96E-05	Arntl/Bad/Bhlha15/Cdh2/Cdk6/Cftr/Clock/Fasn/Gata2/Gpat4/Hif1a/Insm1/Pax6/Pdpk1/Rarb/Smo/Wnt5a/Xbp1	18	39	0.461538462
BP	GO:0040001	establishment of mitotic spindle localization	18/4917	39/28943	2.19E-05	0.000119359	5.96E-05	Arhgef2/Bccip/Cdk5rap2/Cenpa/Clasp1/Clasp2/Eya1/Gpsm1/Gpsm2/Itgb1/Kat5/Kpnb1/Ndc80/Ndel1/Numa1/Pax6/Plk1/Spry2	18	39	0.461538462
BP	GO:0051125	regulation of actin nucleation	18/4917	39/28943	2.19E-05	0.000119359	5.96E-05	Abi2/Arf1/Arfip1/Arfip2/Brk1/Carmil3/Coro1a/Ctnna2/Fchsd2/Gmfb/Nckap1/Pick1/Wasf2/Wasf3/Washc2/Washc3/Washc4/Wasl	18	39	0.461538462
BP	GO:0002082	regulation of oxidative phosphorylation	12/4917	26/28943	0.000519692	0.001960393	0.00097882	Abcd1/Actn3/Atp7a/Cox7a2/Cox7a2l/Dnajc15/Gadd45gip1/Myc/Nupr1/Ppif/Slc25a33/Vcp	12	26	0.461538462
BP	GO:0007064	mitotic sister chromatid cohesion	12/4917	26/28943	0.000519692	0.001960393	0.00097882	Atrx/Cdc20/Esco2/Nipbl/Pds5a/Pds5b/Pogz/Rb1/Slf1/Smc1a/Smc3/Smc5	12	26	0.461538462
BP	GO:0033233	regulation of protein sumoylation	12/4917	26/28943	0.000519692	0.001960393	0.00097882	Arnt/Cdkn2a/Ctnnb1/Gnl3l/Hmg20a/Hmg20b/Park7/Pias1/Pias3/Tollip/Ube2i/Zmiz1	12	26	0.461538462
BP	GO:0044819	mitotic G1/S transition checkpoint signaling	12/4917	26/28943	0.000519692	0.001960393	0.00097882	Ccnd1/Dgkz/Fbxo31/Gigyf2/Pidd1/Plk3/Prkdc/Rbm38/Rfwd3/Rpa2/Rpl26/Wac	12	26	0.461538462
BP	GO:0001731	formation of translation preinitiation complex	6/4917	13/28943	0.013873703	0.032251202	0.016102956	Dhx29/Eif2s2/Eif2s3x/Eif5/Mcts1/Rps2	6	13	0.461538462
BP	GO:0003174	mitral valve development	6/4917	13/28943	0.013873703	0.032251202	0.016102956	Bmpr1a/Bmpr2/Notch1/Sox4/Zfpm1/Zfpm2	6	13	0.461538462
BP	GO:0006983	ER overload response	6/4917	13/28943	0.013873703	0.032251202	0.016102956	Ccdc47/Ddit3/Gsk3b/Hspa5/Ppp1r15b/Selenos	6	13	0.461538462
BP	GO:0009950	dorsal/ventral axis specification	6/4917	13/28943	0.013873703	0.032251202	0.016102956	Axin1/Axin2/Bmpr1a/Ctnnb1/Lrp6/Pax6	6	13	0.461538462
BP	GO:0014029	neural crest formation	6/4917	13/28943	0.013873703	0.032251202	0.016102956	Fuz/Klhl12/Lrp6/Nolc1/Pdcd6/Pef1	6	13	0.461538462
BP	GO:0030174	regulation of DNA-templated DNA replication initiation	6/4917	13/28943	0.013873703	0.032251202	0.016102956	Cdk2/Kat7/Mcm2/Mcm3/Mcm5/Wrnip1	6	13	0.461538462
BP	GO:0032060	bleb assembly	6/4917	13/28943	0.013873703	0.032251202	0.016102956	Actr3/Anln/Emp3/P2rx7/Pmp22/Rock1	6	13	0.461538462
BP	GO:0033085	negative regulation of T cell differentiation in thymus	6/4917	13/28943	0.013873703	0.032251202	0.016102956	Cdkn2a/Erbb2/Ihh/Ptpn2/Tmem131l/Zfp608	6	13	0.461538462
BP	GO:0033169	histone H3-K9 demethylation	6/4917	13/28943	0.013873703	0.032251202	0.016102956	Jmjd1c/Kdm3a/Kdm3b/Kdm4a/Kdm4c/Phf8	6	13	0.461538462
BP	GO:0043589	skin morphogenesis	6/4917	13/28943	0.013873703	0.032251202	0.016102956	Cdsn/Gba/Itga2/Itga6/Srf/Wnt7a	6	13	0.461538462
BP	GO:0045618	positive regulation of keratinocyte differentiation	6/4917	13/28943	0.013873703	0.032251202	0.016102956	Etv4/Foxc1/Med1/Ncoa3/Notch1/Numa1	6	13	0.461538462
BP	GO:0048548	regulation of pinocytosis	6/4917	13/28943	0.013873703	0.032251202	0.016102956	Actn4/Appl2/Cdc42/Cln3/Nr1h3/Tsc2	6	13	0.461538462
BP	GO:0048934	peripheral nervous system neuron differentiation	6/4917	13/28943	0.013873703	0.032251202	0.016102956	Etv1/Hand2/Hoxd10/Hoxd9/Nefh/Pmp22	6	13	0.461538462
BP	GO:0048935	peripheral nervous system neuron development	6/4917	13/28943	0.013873703	0.032251202	0.016102956	Etv1/Hand2/Hoxd10/Hoxd9/Nefh/Pmp22	6	13	0.461538462
BP	GO:0070932	histone H3 deacetylation	6/4917	13/28943	0.013873703	0.032251202	0.016102956	Hdac1/Hdac2/Hdac9/Sfpq/Sirt2/Sirt7	6	13	0.461538462
BP	GO:0097066	response to thyroid hormone	6/4917	13/28943	0.013873703	0.032251202	0.016102956	Brd8/Crls1/Gba/Hpn/Lmo2/Med1	6	13	0.461538462
BP	GO:0098787	mRNA cleavage involved in mRNA processing	6/4917	13/28943	0.013873703	0.032251202	0.016102956	Cpsf2/Cpsf4/Cpsf6/Cpsf7/Cstf2t/Ncbp1	6	13	0.461538462
BP	GO:0140059	dendrite arborization	6/4917	13/28943	0.013873703	0.032251202	0.016102956	Afdn/Cntnap2/Grip1/Phactr1/Taok2/Zfp365	6	13	0.461538462
BP	GO:1901533	negative regulation of hematopoietic progenitor cell differentiation	6/4917	13/28943	0.013873703	0.032251202	0.016102956	Gata2/Hes5/Hspa9/Mettl14/Myb/Notch1	6	13	0.461538462
BP	GO:1902667	regulation of axon guidance	6/4917	13/28943	0.013873703	0.032251202	0.016102956	Agrn/Fezf2/Mycbp2/Tbr1/Tubb2b/Vegfa	6	13	0.461538462
BP	GO:1902857	positive regulation of non-motile cilium assembly	6/4917	13/28943	0.013873703	0.032251202	0.016102956	Dynll1/Pqbp1/Septin7/Septin9/Tmem67/Ttbk2	6	13	0.461538462
BP	GO:1903651	positive regulation of cytoplasmic transport	6/4917	13/28943	0.013873703	0.032251202	0.016102956	Ezr/Msn/Mtmr2/Ptpn23/Rab21/Trim46	6	13	0.461538462
BP	GO:1904753	negative regulation of vascular associated smooth muscle cell migration	6/4917	13/28943	0.013873703	0.032251202	0.016102956	Drd4/Gna12/Gna13/Nf1/Prkg1/Tpm1	6	13	0.461538462
BP	GO:2000347	positive regulation of hepatocyte proliferation	6/4917	13/28943	0.013873703	0.032251202	0.016102956	Fgf1/Hpn/Itpr1/Med1/Rtn4/Xbp1	6	13	0.461538462
BP	GO:0006900	vesicle budding from membrane	35/4917	76/28943	3.67E-09	4.17E-08	2.08E-08	Ap2m1/Ap3b1/Ap3b2/Ap3d1/Ap3m2/Ap3s1/Ap3s2/Arf1/Chmp5/Chmp6/Cul3/Golph3/Insig1/Klhl12/P2rx7/Pdcd6/Pef1/Picalm/S100a10/Sar1b/Sec13/Sec23a/Sec23b/Sec24a/Sec24c/Sec31a/Tmed9/Trappc12/Trappc2l/Trappc3/Trappc5/Trappc6b/Trappc8/Trim72/Wasl	35	76	0.460526316
BP	GO:1902100	negative regulation of metaphase/anaphase transition of cell cycle	23/4917	50/28943	1.75E-06	1.21E-05	6.02E-06	Anapc15/Apc/Atm/Aurkb/Bub1/Bub3/Ccnb1/Cdc20/Cdk5rap2/Dync1li1/Ik/Incenp/Mad1l1/Ndc80/Nuf2/Plk1/Spc24/Spc25/Trip13/Usp44/Zfp207/Zwilch/Zwint	23	50	0.46
BP	GO:0007040	lysosome organization	40/4917	87/28943	3.06E-10	4.23E-09	2.11E-09	Abca1/Acp2/Acpp/Ap3b1/Arf1/Arl8b/Atp6v0c/Becn1/Chmp1b/Chmp2a/Chmp2b/Chmp5/Chmp6/Cln3/Cln5/Cln6/Coro1a/Gaa/Gba/Hexb/Hook1/Hook3/Hspa8/Idua/Lamtor1/Laptm4b/Mt3/Naglu/P2rx7/Pi4kb/Pikfyve/Rab14/Rab7/Snapin/Spg11/Tmem9/Tpp1/Vps18/Vps33a/Vps35	40	87	0.459770115
BP	GO:0080171	lytic vacuole organization	40/4917	87/28943	3.06E-10	4.23E-09	2.11E-09	Abca1/Acp2/Acpp/Ap3b1/Arf1/Arl8b/Atp6v0c/Becn1/Chmp1b/Chmp2a/Chmp2b/Chmp5/Chmp6/Cln3/Cln5/Cln6/Coro1a/Gaa/Gba/Hexb/Hook1/Hook3/Hspa8/Idua/Lamtor1/Laptm4b/Mt3/Naglu/P2rx7/Pi4kb/Pikfyve/Rab14/Rab7/Snapin/Spg11/Tmem9/Tpp1/Vps18/Vps33a/Vps35	40	87	0.459770115
BP	GO:0099175	regulation of postsynapse organization	51/4917	111/28943	1.21E-12	2.46E-11	1.23E-11	Abhd17a/Abhd17b/Abhd17c/Abi2/Actr2/Actr3/Adam10/Afdn/App/Arc/Arf4/Arhgap22/Cask/Cdh2/Cdk5/Cfl1/Chmp2b/Dbn1/Dbnl/Dhx36/Dnm1l/Egln1/Hnrnpk/Homer1/Hspa8/Il1rap/Itpka/Kif1a/Lrrc4b/Mfn2/Nrcam/Ntrk3/Opa1/Pdlim5/Ppfia2/Ppp1r9a/Prnp/Pten/Ptprs/Sema3f/Shank3/Srcin1/Tanc1/Tanc2/Tsc2/Ube3a/Vps35/Wnt5a/Wnt7a/Zfp804a/Zmynd8	51	111	0.459459459
BP	GO:0006884	cell volume homeostasis	17/4917	37/28943	3.98E-05	0.000199865	9.98E-05	Add1/Ccdc51/Clcn3/Cln3/E2f4/Gnb3/Npm1/P2rx7/Sct/Sctr/Shank3/Slc12a2/Slc12a4/Slc12a5/Slc12a6/Slc12a9/Wnk3	17	37	0.459459459
BP	GO:0007549	dosage compensation	17/4917	37/28943	3.98E-05	0.000199865	9.98E-05	Brca1/Hcfc1/Hnrnpu/Jpx/Kansl2/Kansl3/Kat8/Msl1/Msl2/Ogt/Pcgf5/Phf20/Rbm15/Suz12/Wdr5/Xist/Ythdc1	17	37	0.459459459
BP	GO:0045023	G0 to G1 transition	17/4917	37/28943	3.98E-05	0.000199865	9.98E-05	Actb/Actl6a/Actl6b/Arid1a/Arid2/Bcl7b/Ccnc/Dpf1/Med1/Pbrm1/Phf10/Smarca2/Smarca4/Smarcb1/Smarcc2/Smarcd2/Smarcd3	17	37	0.459459459
BP	GO:0046825	regulation of protein export from nucleus	17/4917	37/28943	3.98E-05	0.000199865	9.98E-05	Bard1/Cdk5/Cdkn2a/Chchd4/Ctdspl2/Gsk3b/Hdac3/Ifi27/Park7/Ppm1a/Prkaca/Ptpn11/Rangap1/Sirt7/Tcf7l2/Xpo1/Ywhae	17	37	0.459459459
BP	GO:0051084	'de novo' post-translational protein folding	17/4917	37/28943	3.98E-05	0.000199865	9.98E-05	Cct2/Chchd4/Dnajb12/Dnajb14/Dnajb4/Dnajc7/Hspa1a/Hspa1b/Hspa5/Hspa8/Hspa9/Ptges3/Sdf2/Sdf2l1/Sh3glb1/St13/Tor1b	17	37	0.459459459
BP	GO:1904738	vascular associated smooth muscle cell migration	17/4917	37/28943	3.98E-05	0.000199865	9.98E-05	Adamts1/Atp7a/Ddit3/Dock4/Dock5/Dock7/Drd4/Enpp1/Fgf9/Gna12/Gna13/Lrp1/Nf1/Nr4a3/Prkg1/Smo/Tpm1	17	37	0.459459459
BP	GO:0003283	atrial septum development	11/4917	24/28943	0.000954387	0.003297393	0.001646381	Bmpr2/Mdm4/Nkx2-5/Notch2/Nsd2/Smo/Sox4/Tgfb2/Wnt11/Wnt5a/Zfpm1	11	24	0.458333333
BP	GO:0009081	branched-chain amino acid metabolic process	11/4917	24/28943	0.000954387	0.003297393	0.001646381	Acad8/Acadsb/Acat1/Bckdha/Dld/Hibadh/Hibch/Hmgcl/Hmgcll1/Ivd/Slc25a44	11	24	0.458333333
BP	GO:0031571	mitotic G1 DNA damage checkpoint signaling	11/4917	24/28943	0.000954387	0.003297393	0.001646381	Ccnd1/Dgkz/Fbxo31/Gigyf2/Pidd1/Prkdc/Rbm38/Rfwd3/Rpa2/Rpl26/Wac	11	24	0.458333333
BP	GO:0031629	synaptic vesicle fusion to presynaptic active zone membrane	11/4917	24/28943	0.000954387	0.003297393	0.001646381	Cplx1/Cplx2/Snap25/Snap29/Snap47/Snapin/Stx1b/Stx4a/Stxbp1/Syt1/Syt9	11	24	0.458333333
BP	GO:0042026	protein refolding	11/4917	24/28943	0.000954387	0.003297393	0.001646381	Cryab/Dnaja1/Hspa1a/Hspa1b/Hspa5/Hspa8/Hspa9/Hspb2/Hspd1/Pdcl/St13	11	24	0.458333333
BP	GO:0016236	macroautophagy	114/4917	249/28943	2.76E-26	4.12E-24	2.06E-24	Ambra1/Ap4m1/Arfip2/Arl8b/Atg101/Atg13/Atg16l1/Atg16l2/Atg2a/Atg2b/Atg4b/Atg4d/Atg5/Atp2a2/Becn1/Bnip3/Bnip3l/C9orf72/Cdc37/Chmp2a/Chmp2b/Chmp5/Chmp6/Cln3/Ehmt2/Elapor1/Epg5/Fyco1/Gaa/Gabarap/Gabarapl2/Gba/Gnai3/Gpsm1/Hdac6/Hif1a/Hspb8/Huwe1/Ift88/Ikbkg/Larp1/Lgals8/Lrba/Lrsam1/Lzts1/Map1lc3a/Mapk3/Mcoln1/Mfn2/Mtmr3/Nbr1/Nupr1/Ogt/Optn/Pafah1b2/Phf23/Pik3c2a/Pik3c2b/Pikfyve/Pim2/Pip4k2c/Poldip2/P…	114	249	0.457831325
BP	GO:0061912	selective autophagy	38/4917	83/28943	9.82E-10	1.23E-08	6.16E-09	Ambra1/Arfip2/Atg13/Atg16l1/Atg2a/Atg2b/Atg4b/Atg4d/Atg5/Becn1/Cdc37/Gaa/Gba/Hdac6/Hspb8/Huwe1/Lgals8/Lrba/Lrsam1/Mapk3/Mfn2/Ogt/Optn/Rab7/Rb1cc1/Retreg1/Retreg2/Rnf41/Slc25a4/Smurf1/Snx7/Sqstm1/Tomm7/Ubqln1/Ufc1/Vdac1/Vps13c/Wdr81	38	83	0.457831325
BP	GO:2001242	regulation of intrinsic apoptotic signaling pathway	81/4917	177/28943	4.42E-19	2.42E-17	1.21E-17	Akt1/Bad/Bclaf1/Becn1/Bok/Bub1/Cdkn2d/Creb3l1/Cyld/Ddit3/Ddx3x/Dnaja1/Dnm1l/Eno1/Eno1b/Fbxw7/Fignl1/G2e3/Grina/Gsdme/Hdac1/Hdac2/Hells/Herpud1/Hif1a/Hnrnpk/Hyou1/Ikbkg/Ivns1abp/Mapk8ip1/Marchf7/Mdm4/Mif/Msx1/Myc/Nacc2/Nck1/Nck2/Ndufs3/Nono/Nupr1/Opa1/P4hb/Bcl2l2/Park7/Parl/Plekhf1/Ppia/Ppif/Prkra/Ptpn1/Ptpn2/Rack1/Rpl11/Rpl26/Rps3/Rps7/Rtkn2/Selenos/Septin4/Sfpq/Sh3glb1/Siah1b/Skil/Sod1/Sod2/Stea…	81	177	0.457627119
BP	GO:0071103	DNA conformation change	27/4917	59/28943	2.57E-07	2.13E-06	1.06E-06	Blm/Cdc45/Ddx1/Dhx36/Dhx9/Ercc3/Gins1/Gins2/Gins4/Hhex/Hmgb1/Hnrnpa2b1/Mcm2/Mcm3/Mcm5/Mcm8/Mcm9/Mnat1/Rad50/Rad51/Recql4/Recql5/Top1/Top1mt/Top2a/Top2b/Upf1	27	59	0.457627119
BP	GO:0000725	recombinational repair	75/4917	164/28943	9.33E-18	3.93E-16	1.96E-16	Actb/Actl6a/Actr2/Ankle1/Arid2/Atm/Aunip/Blm/Brca1/Brd8/Cdc45/Cdc7/Dmap1/Epc1/Epc2/Ercc6/Exd2/Fignl1/Fus/Gins2/Gins4/H2ax/Hdgfl2/Hrob/Ing3/Ino80/Ints3/Kat5/Mcm2/Mcm3/Mcm5/Mcm8/Mcm9/Meiob/Mms19/Morf4l2/Mrgbp/Nabp1/Nipbl/Nucks1/Palb2/Pogz/Ppp4r2/Psmd14/Rad51/Rad51d/Rad52/Rad54l/Rbbp8/Recql4/Recql5/Rev3l/Rfwd3/Rif1/Rpa2/Rpa3/Ruvbl1/Ruvbl2/Samhd1/Sem1/Setd2/Sfpq/Smc5/Smc6/Spidr/Trrap/Ube2n/Vps72/Wdr4…	75	164	0.457317073
BP	GO:0009135	purine nucleoside diphosphate metabolic process	48/4917	105/28943	6.91E-12	1.28E-10	6.37E-11	Actn3/Adpgk/Ak1/Ak2/Ak3/Aldoa/Aldoc/Ampd3/App/Arl2/Bad/Ddit4/Eif6/Eno1/Eno1b/Eno2/Eno3/Enpp1/Galk1/Galt/Gapdh/Git1/Gpd1/Gpi1/Hif1a/Hk2/Hkdc1/Insr/Jmjd8/Mlst8/Mpi/Myc/Ncor1/Nudt18/Nupr1/Ogdh/Ogt/P2rx7/Pfkl/Pgam1/Pgk1/Pkm/Prkaa2/Prkag2/Slc2a6/Stat3/Tpi1/Zbtb7a	48	105	0.457142857
BP	GO:0009179	purine ribonucleoside diphosphate metabolic process	48/4917	105/28943	6.91E-12	1.28E-10	6.37E-11	Actn3/Adpgk/Ak1/Ak2/Ak3/Aldoa/Aldoc/Ampd3/App/Arl2/Bad/Ddit4/Eif6/Eno1/Eno1b/Eno2/Eno3/Enpp1/Galk1/Galt/Gapdh/Git1/Gpd1/Gpi1/Hif1a/Hk2/Hkdc1/Insr/Jmjd8/Mlst8/Mpi/Myc/Ncor1/Nudt18/Nupr1/Ogdh/Ogt/P2rx7/Pfkl/Pgam1/Pgk1/Pkm/Prkaa2/Prkag2/Slc2a6/Stat3/Tpi1/Zbtb7a	48	105	0.457142857
BP	GO:0021846	cell proliferation in forebrain	16/4917	35/28943	7.22E-05	0.000340891	0.000170206	Akna/Dock7/Fgfr2/Hhex/Hook3/Kif14/Kif1a/Numbl/Pax6/Pcm1/Pou3f2/Six3/Tacc1/Tacc2/Wnt7a/Zeb2	16	35	0.457142857
BP	GO:1990089	response to nerve growth factor	16/4917	35/28943	7.22E-05	0.000340891	0.000170206	Akt1/Arf6/Coro1a/Dync1li1/Dync1li2/E2f1/Ehd1/Magi2/Ntrk1/Ntrk3/Rap1a/Rapgef1/Rps3/Sh3gl2/Tmem108/Usp8	16	35	0.457142857
BP	GO:1990090	cellular response to nerve growth factor stimulus	16/4917	35/28943	7.22E-05	0.000340891	0.000170206	Akt1/Arf6/Coro1a/Dync1li1/Dync1li2/E2f1/Ehd1/Magi2/Ntrk1/Ntrk3/Rap1a/Rapgef1/Rps3/Sh3gl2/Tmem108/Usp8	16	35	0.457142857
BP	GO:0006096	glycolytic process	42/4917	92/28943	1.47E-10	2.13E-09	1.06E-09	Actn3/Adpgk/Aldoa/Aldoc/App/Arl2/Ddit4/Eif6/Eno1/Eno1b/Eno2/Eno3/Enpp1/Galk1/Galt/Gapdh/Git1/Gpd1/Gpi1/Hif1a/Hk2/Hkdc1/Insr/Jmjd8/Mlst8/Mpi/Myc/Ncor1/Nupr1/Ogdh/Ogt/P2rx7/Pfkl/Pgam1/Pgk1/Pkm/Prkaa2/Prkag2/Slc2a6/Stat3/Tpi1/Zbtb7a	42	92	0.456521739
BP	GO:0048489	synaptic vesicle transport	21/4917	46/28943	5.71E-06	3.54E-05	1.77E-05	Ap3b1/Ap3b2/Ap3d1/Ap3m2/Ap3s1/Ap3s2/Arf1/Bloc1s2/Bloc1s4/Cdk5/Cnih2/Ctnnb1/Dpysl2/Fgfr2/Kif5a/Kif5c/Picalm/Rab3gap1/Snapin/Spg11/Trim46	21	46	0.456521739
BP	GO:1902275	regulation of chromatin organization	21/4917	46/28943	5.71E-06	3.54E-05	1.77E-05	Atf7ip/Cdk2/Dnmt1/Epc1/H19/Hnrnpu/Ing3/Kat5/Mllt3/Morc2a/Mphosph8/Phf8/Setd1a/Setd5/Setdb1/Ssrp1/Tal1/Tasor/Tlk1/Tlk2/Trim28	21	46	0.456521739
BP	GO:0000724	double-strand break repair via homologous recombination	73/4917	160/28943	2.97E-17	1.13E-15	5.63E-16	Actb/Actl6a/Actr2/Ankle1/Arid2/Atm/Aunip/Blm/Brca1/Brd8/Cdc45/Cdc7/Dmap1/Epc1/Epc2/Ercc6/Exd2/Fignl1/Fus/Gins2/Gins4/H2ax/Hdgfl2/Ing3/Ino80/Ints3/Kat5/Mcm2/Mcm3/Mcm5/Mcm8/Mcm9/Meiob/Mms19/Morf4l2/Mrgbp/Nabp1/Nipbl/Nucks1/Palb2/Pogz/Ppp4r2/Psmd14/Rad51/Rad51d/Rad52/Rad54l/Rbbp8/Recql4/Recql5/Rev3l/Rfwd3/Rif1/Rpa2/Rpa3/Ruvbl1/Ruvbl2/Samhd1/Sem1/Setd2/Sfpq/Smc5/Smc6/Spidr/Trrap/Ube2n/Vps72/Wdr48/Xrc…	73	160	0.45625
BP	GO:0030968	endoplasmic reticulum unfolded protein response	31/4917	68/28943	3.79E-08	3.65E-07	1.82E-07	Abca7/Amfr/Atf3/Atf4/Bhlha15/Bok/Ccnd1/Cdk5rap3/Cops5/Creb3l1/Crebrf/Ddit3/Derl1/Derl2/Eif2ak2/Eif2s1/Herpud1/Hspa5/Nck1/Nck2/Parp16/Pdia6/Ptpn1/Ptpn2/Qrich1/Selenos/Serp1/Tmem33/Wfs1/Xbp1/Yod1	31	68	0.455882353
BP	GO:1903051	negative regulation of proteolysis involved in protein catabolic process	31/4917	68/28943	3.79E-08	3.65E-07	1.82E-07	Alad/Anks1/Bag6/Cdkn2a/Csnk2a2/Eif3h/Gabarapl2/Gipc1/Hsp90ab1/Marchf7/N4bp1/Nop53/Ogt/Park7/Psme3ip1/Psmf1/Qrich2/Rpl11/Rpl23/Rpl5/Rps7/Rybp/Senp1/Sgta/Tlk2/Ubxn1/Uchl5/Usp19/Usp25/Usp7/Wac	31	68	0.455882353
BP	GO:0006364	rRNA processing	98/4917	215/28943	1.28E-22	1.15E-20	5.75E-21	Bms1/Bop1/Brix1/Bysl/Cdkn2a/Chd7/Ddx17/Ddx18/Ddx47/Ddx49/Ddx52/Ddx54/Dimt1/Ebna1bp2/Eif6/Esf1/Exosc5/Exosc7/Fbl/Gar1/Gtpbp4/Imp3/Imp4/Kat2b/Mak16/Mettl5/Mphosph10/Mrps11/Mrto4/Mterf4/Mtrex/Naf1/Nat10/Ncl/Nhp2/Nifk/Nob1/Nol6/Nop10/Nop53/Npm1/Nsun3/Nsun4/Pa2g4/Pes1/Pop4/Pop7/Prkdc/Pwp1/Pwp2/Riok2/Riok3/Rpf2/Rpl10a/Rpl11/Rpl14/Rpl26/Rpl27/Rpl35/Rpl35a/Rpl5/Rpl7a/Rpp25/Rps14/Rps15/Rps16/Rps17/Rps21/R…	98	215	0.455813953
BP	GO:0006367	transcription initiation at RNA polymerase II promoter	41/4917	90/28943	2.63E-10	3.67E-09	1.83E-09	Atf7ip/Cdk7/Ctnnbip1/Dhx36/Elob/Ercc1/Ercc3/Ercc6/Gtf2a1/Gtf2e1/Gtf2e2/Gtf2f1/Gtf2f2/Hmgb1/Maz/Med1/Med10/Med12/Med13/Med14/Med15/Med17/Med22/Med6/Med8/Myc/Nkx2-5/Paxip1/Polr2g/Psmc6/Srf/Taf1/Taf10/Taf11/Taf2/Taf4b/Taf6/Taf6l/Tbp/Thra/Zfp451	41	90	0.455555556
BP	GO:0072384	organelle transport along microtubule	40/4917	88/28943	4.70E-10	6.18E-09	3.09E-09	Ap3b1/Ap3b2/Ap3d1/Ap3m2/Ap3s1/Ap3s2/Arhgap21/Bloc1s2/Bloc1s4/Borcs6/Borcs8/Cdc42/Cln3/Cnih2/Dync1h1/Fyco1/Hdac6/Hif1a/Hsbp1/Kif1a/Kif1b/Kif5a/Kxd1/Lamp1/Map1b/Map6/Ndel1/Nefh/Nefl/Prkcz/Rhot2/Snapin/Stk11/Sybu/Syne2/Trak1/Trak2/Trim46/Ubb/Uchl1	40	88	0.454545455
BP	GO:0032508	DNA duplex unwinding	20/4917	44/28943	1.03E-05	6.08E-05	3.03E-05	Blm/Cdc45/Ddx1/Dhx9/Ercc3/Gins1/Gins2/Gins4/Mcm2/Mcm3/Mcm5/Mcm8/Mcm9/Mnat1/Rad50/Rad51/Recql4/Recql5/Top2a/Upf1	20	44	0.454545455
BP	GO:0098927	vesicle-mediated transport between endosomal compartments	20/4917	44/28943	1.03E-05	6.08E-05	3.03E-05	Becn1/Coro1a/Ezr/Flna/Hook1/Hook3/Kif16b/Lmtk2/Map2k2/Mapk3/Msn/Mtmr2/Ptpn23/Rab21/Rab7/Sh3glb1/Snf8/Snx12/Snx16/Wdr81	20	44	0.454545455
BP	GO:0000154	rRNA modification	15/4917	33/28943	0.000131227	0.000578429	0.000288808	Dimt1/Fbl/Gar1/Mettl5/Naf1/Nat10/Nhp2/Nop10/Nsun3/Nsun4/Rpusd2/Rpusd4/Tfb1m/Trmt2b/Zcchc4	15	33	0.454545455
BP	GO:1902253	regulation of intrinsic apoptotic signaling pathway by p53 class mediator	15/4917	33/28943	0.000131227	0.000578429	0.000288808	Hnrnpk/Marchf7/Mdm4/Mif/Msx1/Myc/Rpl11/Rpl26/Rps7/Sh3glb1/Steap3/Triap1/Trp73/Ubb/Zfp385a	15	33	0.454545455
BP	GO:0016973	poly(A)+ mRNA export from nucleus	10/4917	22/28943	0.001756829	0.005565752	0.002778968	1700017N19Rik/Ddx19a/Ddx25/Hhex/Nup133/Nxf3/Pabpn1/Sarnp/Thoc2/Thoc2l	10	22	0.454545455
BP	GO:0046782	regulation of viral transcription	10/4917	22/28943	0.001756829	0.005565752	0.002778968	Dhx9/Larp7/Mdfic/Mid2/Notch1/Rsf1/Trim32/Trim62/Trim8/Ubp1	10	22	0.454545455
BP	GO:0051602	response to electrical stimulus	10/4917	22/28943	0.001756829	0.005565752	0.002778968	Actb/Cdk2/Fbxo32/Grm1/Myo6/Nsmf/Ntrk1/P2rx7/Pten/Xbp1	10	22	0.454545455
BP	GO:1903427	negative regulation of reactive oxygen species biosynthetic process	10/4917	22/28943	0.001756829	0.005565752	0.002778968	Abcd1/Atp5g1/Coa8/Ctns/Cycs/Eef1a1/Hspd1/Mfn2/Park7/Stat3	10	22	0.454545455
BP	GO:1905153	regulation of membrane invagination	10/4917	22/28943	0.001756829	0.005565752	0.002778968	Abca7/Ager/Appl2/Gata2/Itga2/Nckap1l/Pparg/Pten/Rab31/Syt11	10	22	0.454545455
BP	GO:0003151	outflow tract morphogenesis	39/4917	86/28943	8.40E-10	1.07E-08	5.34E-09	Bmpr1a/Bmpr2/Cdc42/Cited2/Crkl/Ctnnb1/Dicer1/Dvl3/Eln/Eng/Eya1/Fgfr2/Folr1/Foxc1/Foxc2/Fzd1/Fzd2/Hand2/Hif1a/Ilk/Lrp6/Nipbl/Nkx2-5/Notch1/Plxnd1/Rbpj/Six1/Smad4/Smarca4/Tbx1/Tbx3/Tgfb2/Tgfbr3/Thbs1/Vegfa/Wnt11/Wnt5a/Zfpm1/Zfpm2	39	86	0.453488372
BP	GO:0010921	regulation of phosphatase activity	39/4917	86/28943	8.40E-10	1.07E-08	5.34E-09	Bod1/Calm1/Calm2/Calm3/Cdk5rap3/Chp1/Cry2/Drd2/Gna12/Gnai2/Hpn/Hsp90ab1/Ikbkb/Itga2/Lpin1/Magi2/Mastl/Mgat5/Mprip/Mtmr9/Nckap1l/Npnt/Pdgfrb/Ppp1r11/Ppp1r15b/Ppp1r9b/Ppp2ca/Ppp6r1/Ptpa/Rgn/Rock1/Rock2/Rpl5/Slc39a10/Smad3/Tgfb2/Tiprl/Tsc1/Vcan	39	86	0.453488372
BP	GO:0016482	cytosolic transport	73/4917	161/28943	4.54E-17	1.66E-15	8.30E-16	Actr2/Ap1g1/Ap1s1/Ap4m1/Arfip1/Arl8b/Becn1/Bet1l/Cln3/Cln5/Coro1a/Dennd2a/Dennd5a/Dop1a/Dop1b/Ezr/Flna/Gga1/Gosr1/Hook1/Hook3/Kif16b/Kif1a/Kif1b/Kif5a/Klhl20/Lamp1/Lmtk2/Map2k2/Mapk3/Mapk8/Msn/Mtmr2/Pikfyve/Plekhj1/Ppfia2/Ptpn23/Rab14/Rab21/Rab7/Rnf126/Sh3glb1/Slc66a2/Snf8/Snx12/Snx16/Snx8/Sort1/Spag9/Srsf10/Stx16/Stx6/Sybu/Tanc2/Tbc1d10a/Tbc1d10b/Tbc1d14/Tbc1d23/Tmem87a/Tmem87b/Trim46/Ube2o/Usp7…	73	161	0.453416149
BP	GO:0097120	receptor localization to synapse	34/4917	75/28943	1.01E-08	1.06E-07	5.31E-08	Adam10/Adam22/Anks1b/Camk2a/Cep112/Clstn1/Cnih2/Cplx1/Dbn1/Dlg1/Dlg2/Dlg3/Git1/Grip1/Gripap1/Gsk3b/Hras/Kif3b/Kif5a/Kif5c/Lgi1/Magi2/Nptn/Prkcz/Rab11a/Rap1a/Scrib/Snap25/Snap47/Stx1b/Stx4a/Vamp2/Vps35/Zdhhc3	34	75	0.453333333
BP	GO:0032786	positive regulation of DNA-templated transcription	elongation	29/4917	64/28943	1.22E-07	1.07E-06	5.32E-07	Alyref/Brd4/Cbx7/Ccnk/Ccnt1/Ccnt2/Cdc73/Cdk12/Cdk9/Ctnnb1/Ercc6/Gtf2f1/Kat7/Leo1/Med1/Med10/Med14/Med15/Med17/Med22/Med6/Med8/Ncbp1/Pwwp2a/Supt4a/Supt5/Supt6/Thoc1/Thoc5	29	64	0.453125
BP	GO:0006754	ATP biosynthetic process	48/4917	106/28943	1.06E-11	1.88E-10	9.41E-11	Ak3/Aldoa/Atp5a1/Atp5b/Atp5c1/Atp5d/Atp5e/Atp5g1/Atp5g2/Atp5h/Atp5j/Atp5k/Atp5l/Atp5o/Atp5pb/Eno1/Eno1b/ATP6/ND1/ND2/ND4/ND5/ND6/Myc/Ndufa10/Ndufa5/Ndufa6/Ndufa7/Ndufa9/Ndufab1/Ndufb10/Ndufb11/Ndufb3/Ndufb7/Ndufs1/Ndufs2/Ndufs3/Ndufs4/Ndufs7/Ndufv1/Pkm/Sdha/Sdhb/Sdhc/Sdhd/Stat3/Stoml2/Vcp	48	106	0.452830189
BP	GO:0045022	early endosome to late endosome transport	19/4917	42/28943	1.86E-05	0.000103155	5.15E-05	Becn1/Ezr/Flna/Hook1/Hook3/Kif16b/Lmtk2/Map2k2/Mapk3/Msn/Mtmr2/Ptpn23/Rab21/Rab7/Sh3glb1/Snf8/Snx12/Snx16/Wdr81	19	42	0.452380952
BP	GO:0006757	ATP generation from ADP	42/4917	93/28943	2.24E-10	3.20E-09	1.60E-09	Actn3/Adpgk/Aldoa/Aldoc/App/Arl2/Ddit4/Eif6/Eno1/Eno1b/Eno2/Eno3/Enpp1/Galk1/Galt/Gapdh/Git1/Gpd1/Gpi1/Hif1a/Hk2/Hkdc1/Insr/Jmjd8/Mlst8/Mpi/Myc/Ncor1/Nupr1/Ogdh/Ogt/P2rx7/Pfkl/Pgam1/Pgk1/Pkm/Prkaa2/Prkag2/Slc2a6/Stat3/Tpi1/Zbtb7a	42	93	0.451612903
BP	GO:0030512	negative regulation of transforming growth factor beta receptor signaling pathway	42/4917	93/28943	2.24E-10	3.20E-09	1.60E-09	Adam17/Adamtsl2/Arid4a/Arid4b/Bambi/Brms1l/Emilin1/Glg1/Hdac1/Hdac2/Hspa5/Htra1/Il17rd/Ing1/Ing2/Ldlrad4/Lrp1/Ogt/Peg10/Pmepa1/Pparg/Ppm1a/Rasl11b/Rbbp4/Rbbp7/Sap130/Sap30/Sap30l/Sinhcaf/Ski/Skil/Slc2a10/Smurf1/Spred1/Spred3/Spry2/Suds3/Tgfb1i1/Tgfbr3/Xbp1/Zbtb7a/Zfp451	42	93	0.451612903
BP	GO:0098781	ncRNA transcription	28/4917	62/28943	2.19E-07	1.84E-06	9.17E-07	Atrx/Cavin1/Cdkn2a/Celf3/Dedd/Ercc3/Ercc6/Gtf3c1/Ice2/Larp7/Mars1/Ncl/Nfatc2/Nop53/Npm1/Polr1a/Polr2l/Pwp1/Sirt7/Smarca4/Smarcb1/Snapc3/Snapc4/Spin1/Taf1b/Top1/Wdr82/Zc3h4	28	62	0.451612903
BP	GO:0033137	negative regulation of peptidyl-serine phosphorylation	14/4917	31/28943	0.000238633	0.000979755	0.000489189	Ddit4/Gadd45a/Ggnbp2/Gpd1l/Grk2/Nck1/Nck2/Ogt/Paqr3/Pde4d/Ppm1f/Pten/Pwp1/Rack1	14	31	0.451612903
BP	GO:0045454	cell redox homeostasis	14/4917	31/28943	0.000238633	0.000979755	0.000489189	Ddit3/Dld/Egln2/Git1/Krit1/Prdx2/Prdx4/Selenos/Selenot/Slc2a10/Txn2/Txnrd1/Txnrd2/Txnrd3	14	31	0.451612903
BP	GO:0060561	apoptotic process involved in morphogenesis	14/4917	31/28943	0.000238633	0.000979755	0.000489189	Cdkn2a/Cryab/Foxc1/Foxc2/Hand2/Jag2/Lef1/Nkx2-5/Notch1/Pax2/Ppp2r1b/Scrib/Tgfb2/Tgfbr3	14	31	0.451612903
BP	GO:0070198	protein localization to chromosome	telomeric region	14/4917	31/28943	0.000238633	0.000979755	0.000489189	Atr/Atrx/Cct2/Cct3/Cct5/Cct6a/Cct7/Gnl3l/Pinx1/Tcp1/Terf1/Terf2/Tnks2/Tpp1	14	31	0.451612903
BP	GO:0071763	nuclear membrane organization	14/4917	31/28943	0.000238633	0.000979755	0.000489189	Akap8l/Ankle2/Banf1/Chmp2a/Chmp2b/Chmp5/Chmp6/Ndel1/Nemp1/Plk1/Reep3/Tmem43/Tor1b/Vps4b	14	31	0.451612903
BP	GO:0090148	membrane fission	14/4917	31/28943	0.000238633	0.000979755	0.000489189	Chmp1b/Chmp2a/Chmp2b/Chmp5/Chmp6/Coro1c/Dnm1l/Epn1/Exoc4/Exoc6b/Exoc8/Sh3gl2/Sh3glb1/Vps4b	14	31	0.451612903
BP	GO:0098884	postsynaptic neurotransmitter receptor internalization	14/4917	31/28943	0.000238633	0.000979755	0.000489189	Ap2a1/Ap2a2/Ap2b1/Ap2m1/Ap2s1/Arc/Atad1/Drd4/Hpca/Myo6/Pick1/Pip5k1c/Scrib/Sirt2	14	31	0.451612903
BP	GO:0140239	postsynaptic endocytosis	14/4917	31/28943	0.000238633	0.000979755	0.000489189	Ap2a1/Ap2a2/Ap2b1/Ap2m1/Ap2s1/Arc/Atad1/Drd4/Hpca/Myo6/Pick1/Pip5k1c/Scrib/Sirt2	14	31	0.451612903
BP	GO:1901889	negative regulation of cell junction assembly	14/4917	31/28943	0.000238633	0.000979755	0.000489189	Bcas3/Clasp2/Coro1c/Dlc1/Gsk3b/Ikbkb/Lrp1/Phldb2/Pten/Ptk2/Rcc2/Rock1/Rock2/Wnt5a	14	31	0.451612903
BP	GO:1903421	regulation of synaptic vesicle recycling	14/4917	31/28943	0.000238633	0.000979755	0.000489189	Ap2m1/Dgkq/Dnm1l/Fgf14/Gripap1/Pclo/Picalm/Pip5k1c/Ppp3cb/Rock1/Stx1b/Syt11/Vamp2/Vamp4	14	31	0.451612903
BP	GO:2000779	regulation of double-strand break repair	60/4917	133/28943	3.59E-14	9.32E-13	4.65E-13	Actb/Actl6a/Actl6b/Actr2/Arid1a/Arid2/Atr/Aunip/Bcl7b/Blm/Brd8/Dmap1/Dpf1/Epc1/Epc2/Ercc6/Fh1/Fignl1/Fus/Hdgfl2/Ing3/Kat5/Kmt5b/Mms19/Morf4l2/Mrgbp/Nsd2/Otub2/Pbrm1/Phf10/Pogz/Ppp4r2/Ppp4r3b/Prkdc/Rad51/Rbbp8/Recql5/Rif1/Rnf169/Rpa2/Ruvbl1/Ruvbl2/Setd2/Sirt7/Slf1/Smarca2/Smarca4/Smarcb1/Smarcc2/Smarcd2/Smarcd3/Spidr/Spire1/Trip12/Trrap/Ube2n/Ubr5/Vps72/Wdr48/Zfp365	60	133	0.45112782
BP	GO:0032392	DNA geometric change	23/4917	51/28943	2.68E-06	1.77E-05	8.83E-06	Blm/Cdc45/Ddx1/Dhx36/Dhx9/Ercc3/Gins1/Gins2/Gins4/Hmgb1/Hnrnpa2b1/Mcm2/Mcm3/Mcm5/Mcm8/Mcm9/Mnat1/Rad50/Rad51/Recql4/Recql5/Top2a/Upf1	23	51	0.450980392
BP	GO:1905819	negative regulation of chromosome separation	23/4917	51/28943	2.68E-06	1.77E-05	8.83E-06	Anapc15/Apc/Atm/Aurkb/Bub1/Bub3/Ccnb1/Cdc20/Cdk5rap2/Dync1li1/Ik/Incenp/Mad1l1/Ndc80/Nuf2/Plk1/Spc24/Spc25/Trip13/Usp44/Zfp207/Zwilch/Zwint	23	51	0.450980392
BP	GO:0048332	mesoderm morphogenesis	32/4917	71/28943	3.23E-08	3.15E-07	1.57E-07	Armc5/Axin1/Bmpr1a/Bmpr2/Crb2/Exoc4/Eya1/Foxc1/Foxc2/Gpi1/Kdm6a/Lef1/Macf1/Msgn1/Nckap1/Nf2/Nr4a3/Pax2/Prkaca/Prkar1a/Setd2/Smad1/Smad3/Srf/Taf10/Tal1/Tbx3/Tlx2/Twsg1/Txnrd1/Wnt11/Wnt5a	32	71	0.450704225
BP	GO:0006401	RNA catabolic process	131/4917	291/28943	4.19E-29	9.94E-27	4.96E-27	Ago1/Ago3/Ago4/Angel2/Atm/Axin2/Celf1/Cnot1/Cnot11/Cnot3/Cnot6/Cnot6l/Cnot7/Cnot9/Csdc2/Csde1/Ctif/Dcp1a/Dcp2/Dcps/Ddx49/Ddx5/Dhx36/Dhx9/Dicer1/E2f1/Edc4/Eif3e/Eif4enif1/Exosc5/Exosc7/Fastk/Fen1/Fmr1/Fto/Fus/Gigyf2/Gspt2/Gtpbp1/Gtpbp2/Helz2/Hnrnpa0/Hnrnpab/Hnrnpd/Hnrnpm/Hnrnpr/Hnrnpu/Igf2bp2/Ikbke/Khsrp/Larp1/Larp4b/Lin28b/Lsm1/Lsm4/Lsm7/Mapkapk2/Meioc/Mettl14/Mex3d/Mrto4/Mtpap/Mtrex/Myef2/Naf1/N…	131	291	0.450171821
BP	GO:0006413	translational initiation	54/4917	120/28943	7.57E-13	1.62E-11	8.10E-12	Abce1/Abcf1/Alkbh1/Bzw1/Ctif/Ddx3x/Dhx29/Eif1b/Eif2b2/Eif2b3/Eif2b4/Eif2s1/Eif2s2/Eif2s3x/Eif3b/Eif3c/Eif3d/Eif3e/Eif3f/Eif3g/Eif3h/Eif3i/Eif3k/Eif3l/Eif3m/Eif4a1/Eif4a2/Eif4e2/Eif4g1/Eif4g2/Eif4g3/Eif5/Eif5b/Eif6/Fmr1/Khdrbs1/Larp1/Mcts1/Mif4gd/Mtif2/Ncbp1/Nck1/Nck2/Npm1/Paip1/Paip2/Paip2b/Polr2g/Ppp1r15b/Rps2/Rps6kb1/Rps6kb2/Slbp/Ythdf2	54	120	0.45
BP	GO:2001243	negative regulation of intrinsic apoptotic signaling pathway	45/4917	100/28943	5.99E-11	9.20E-10	4.59E-10	Akt1/Cdkn2d/Creb3l1/Ddx3x/Dnaja1/Eno1/Eno1b/Fignl1/G2e3/Grina/Hdac1/Hdac2/Hells/Herpud1/Hif1a/Hyou1/Ikbkg/Ivns1abp/Mapk8ip1/Marchf7/Mdm4/Mif/Ndufs3/Nono/Opa1/Bcl2l2/Park7/Parl/Ppia/Ppif/Ptpn1/Rtkn2/Selenos/Sh3glb1/Sod2/Syvn1/Tmbim6/Trap1/Triap1/Trim32/Txndc12/Wfs1/Xbp1/Ybx3/Zfp385a	45	100	0.45
BP	GO:0043470	regulation of carbohydrate catabolic process	27/4917	60/28943	3.92E-07	3.13E-06	1.56E-06	Actn3/App/Arl2/Ddit4/Eif6/Git1/Gpd1/Hif1a/Hmgb1/Insr/Jmjd8/Mlst8/Myc/Ncor1/Nupr1/Ogt/P2rx7/Ppp1ca/Ppp1cb/Ppp1r3b/Ppp1r3d/Prkaa2/Prkag2/Scarb2/Slc2a6/Stat3/Zbtb7a	27	60	0.45
BP	GO:0051647	nucleus localization	18/4917	40/28943	3.36E-05	0.000173365	8.66E-05	Cdc42/Cdc42bpa/Dock7/Dync1h1/Hhex/Hook3/Kif1a/Lmna/Lmnb2/Nudc/Pax6/Pcm1/Ptk2/Slit1/Syne1/Syne2/Tacc1/Tacc2	18	40	0.45
BP	GO:0032011	ARF protein signal transduction	9/4917	20/28943	0.003242837	0.009399974	0.004693387	Arfgap1/Arfgef1/Arfgef3/Cyth3/Fbxo8/Git1/Map4k4/Mapre2/Psd4	9	20	0.45
BP	GO:0032012	regulation of ARF protein signal transduction	9/4917	20/28943	0.003242837	0.009399974	0.004693387	Arfgap1/Arfgef1/Arfgef3/Cyth3/Fbxo8/Git1/Map4k4/Mapre2/Psd4	9	20	0.45
BP	GO:0032252	secretory granule localization	9/4917	20/28943	0.003242837	0.009399974	0.004693387	Kif1a/Kif1b/Kif5a/Mapk8/Ppfia2/Sybu/Tanc2/Tcf7l2/Trim46	9	20	0.45
BP	GO:0048311	mitochondrion distribution	9/4917	20/28943	0.003242837	0.009399974	0.004693387	Bhlha15/Dnm1l/Mfn2/Msto1/Ogt/Opa1/Slc4a5/Trak1/Trak2	9	20	0.45
BP	GO:0071450	cellular response to oxygen radical	9/4917	20/28943	0.003242837	0.009399974	0.004693387	Atp7a/Dhfr/Fancc/Fbln5/Gch1/Mt3/Prdx2/Sod1/Sod2	9	20	0.45
BP	GO:0071451	cellular response to superoxide	9/4917	20/28943	0.003242837	0.009399974	0.004693387	Atp7a/Dhfr/Fancc/Fbln5/Gch1/Mt3/Prdx2/Sod1/Sod2	9	20	0.45
BP	GO:0090036	regulation of protein kinase C signaling	9/4917	20/28943	0.003242837	0.009399974	0.004693387	Dgkd/Gpd1l/Mc1r/Phlpp1/Sez6l/Sez6l2/Vegfa/Wnt11/Wnt5a	9	20	0.45
BP	GO:1904754	positive regulation of vascular associated smooth muscle cell migration	9/4917	20/28943	0.003242837	0.009399974	0.004693387	Adamts1/Atp7a/Dock4/Dock5/Dock7/Fgf9/Lrp1/Nr4a3/Smo	9	20	0.45
BP	GO:0065004	protein-DNA complex assembly	80/4917	178/28943	2.78E-18	1.27E-16	6.37E-17	Asf1a/Asf1b/Atf7ip/Atrx/Bdp1/Brd2/Cdc45/Cenpa/Cenpi/Cenpn/Cenpv/Cenpw/Chaf1a/Chaf1b/Chrac1/Daxx/Dicer1/Dnajc9/Gtf2a1/Gtf2f2/H1f0/H1f2/H1f3/H1f4/H2bc12/H2bc14/H2bc18/H2bc21/H2bc22/H2bc3/H2bc4/H2bc7/H2bc9/H3c1/H3c8/H3f3a/H4c14/Hells/Hmgb1/Kat6b/Mcm2/Med1/Med10/Med14/Med15/Med17/Med22/Med6/Med8/Nap1l3/Nap1l5/Npm1/Pogz/Psmc6/Rad51/Rad52/Rnf4/Rsf1/Senp6/Set/Shprh/Smarca2/Smarca4/Smyd3/Sox9/Spty2d1/Ssr…	80	178	0.449438202
BP	GO:0035966	response to topologically incorrect protein	62/4917	138/28943	1.71E-14	4.80E-13	2.40E-13	Abca7/Abcb10/Amfr/Atf3/Atf4/Atxn3/Bag6/Bhlha15/Bok/Ccnd1/Cdk5rap3/Chac1/Cops5/Creb3l1/Crebrf/Cul3/Daxx/Ddit3/Derl1/Derl2/Dnajb12/Dnajb14/Dnajb9/Edem3/Eif2ak2/Eif2s1/Hdac6/Herpud1/Hspa1a/Hspa1b/Hspa5/Hspa8/Hspa9/Hspb8/Hspd1/Mfn2/Nck1/Nck2/Optn/Parp16/Pdia6/Pmp22/Ptpn1/Ptpn2/Qrich1/Rnf126/Rnf5/Sdf2l1/Selenos/Serp1/Stt3b/Syvn1/Thbs1/Tmbim6/Tmem33/Ufd1/Uggt1/Upf2/Vcp/Wfs1/Xbp1/Yod1	62	138	0.449275362
BP	GO:0150116	regulation of cell-substrate junction organization	31/4917	69/28943	5.77E-08	5.35E-07	2.67E-07	Actg1/Arf6/Bcas3/Cfl1/Clasp1/Clasp2/Coro1c/Dlc1/Fermt2/Gpm6b/Lamtor2/Limch1/Lims1/Lrp1/Macf1/Map4k4/Mapre2/Peak1/Phldb2/Ppm1f/Pten/Ptk2/Ptpn11/Ptpra/Rcc2/Rock1/S100a10/Slk/Smad3/Tsc1/Vegfa	31	69	0.449275362
BP	GO:0016072	rRNA metabolic process	114/4917	254/28943	2.27E-25	2.84E-23	1.42E-23	Bms1/Bop1/Brix1/Bysl/Cavin1/Cdkn2a/Chd7/Ddx17/Ddx18/Ddx47/Ddx49/Ddx52/Ddx54/Dedd/Dicer1/Dimt1/Ebna1bp2/Eif6/Ercc3/Ercc6/Esf1/Exosc5/Exosc7/Fbl/Gar1/Gtf3c1/Gtpbp4/Imp3/Imp4/Kat2b/Mak16/Mars1/Mettl5/Mphosph10/Mrps11/Mrto4/Mterf4/Mtrex/Naf1/Nat10/Ncl/Nhp2/Nifk/Nob1/Nol6/Nop10/Nop53/Npm1/Nsun3/Nsun4/Pa2g4/Pelo/Pes1/Polr1a/Pop4/Pop7/Prkdc/Pwp1/Pwp2/Riok2/Riok3/Rpf2/Rpl10a/Rpl11/Rpl14/Rpl26/Rpl27/Rpl35…	114	254	0.448818898
BP	GO:0006282	regulation of DNA repair	96/4917	214/28943	1.43E-21	1.10E-19	5.50E-20	Actb/Actl6a/Actl6b/Actr2/Actr5/Apbb1/Arid1a/Arid2/Atr/Aunip/Axin2/Bard1/Bcl7b/Blm/Brca1/Brd8/Ccdc117/Cdk9/Dhx9/Dmap1/Dpf1/Epc1/Epc2/Ercc6/Eya1/Fam168a/Fh1/Fignl1/Fus/Hdgfl2/Hmgb1/Ing3/Ino80/Ino80b/Ino80c/Kat2b/Kat5/Kat7/Kmt5b/Mms19/Morf4l2/Mrgbp/Nfrkb/Nsd2/Otub2/Pbrm1/Pcna/Phf10/Pogz/Ppp4r2/Ppp4r3b/Prkdc/Rad51/Rad52/Rbbp8/Recql5/Rif1/Rnf168/Rnf169/Rpa2/Rps3/Ruvbl1/Ruvbl2/Setd2/Sf3b3/Sf3b5/Sirt7/S…	96	214	0.448598131
BP	GO:0006338	chromatin remodeling	148/4917	330/28943	1.73E-32	5.84E-30	2.92E-30	Actb/Actl6a/Actl6b/Actr5/Arid1a/Arid2/Asf1a/Asf1b/Atf7ip/Atrx/Axin1/Bcl7b/Bptf/Brd2/Brd4/Cdk2/Cecr2/Cenpv/Chaf1a/Chaf1b/Chd1/Chd2/Chd3/Chd4/Chd5/Chd7/Chd8/Chrac1/Ctbp1/Daxx/Dicer1/Dmap1/Dnajc9/Dnmt1/Dnmt3b/Dpf1/Ercc6/Ezh1/Ezh2/Gata3/Gatad2a/Gnas/H19/H1f0/H1f2/H1f3/H1f4/H2bc12/H2bc14/H2bc18/H2bc21/H2bc22/H2bc3/H2bc4/H2bc7/H2bc9/H3c1/H3c8/H3f3a/H4c14/Hcfc1/Hdac1/Hdac2/Hells/Hmg20b/Hmgb1/Ino80/Ino80…	148	330	0.448484848
BP	GO:0032784	regulation of DNA-templated transcription elongation	39/4917	87/28943	1.27E-09	1.56E-08	7.80E-09	Alyref/Axin1/Brd4/Cbx7/Ccnk/Ccnt1/Ccnt2/Cdc73/Cdk12/Cdk9/Ctnnb1/Ercc6/Ezh2/Gtf2f1/Hnrnpu/Kat7/Leo1/Med1/Med10/Med14/Med15/Med17/Med22/Med6/Med8/Ncbp1/Nelfa/Pwwp2a/Recql5/Rnf168/Setd5/Supt4a/Supt5/Supt6/Thoc1/Thoc5/Wdr82/Zc3h4/Zfp326	39	87	0.448275862
BP	GO:0010592	positive regulation of lamellipodium assembly	13/4917	29/28943	0.00043439	0.001666072	0.000831866	Abi2/Actr2/Actr3/Akirin1/Arpc2/Atp7a/Brk1/Cdc42/Cfl1/Fscn1/Nckap1/Plce1/Wasf2	13	29	0.448275862
BP	GO:0010971	positive regulation of G2/M transition of mitotic cell cycle	13/4917	29/28943	0.00043439	0.001666072	0.000831866	App/Brd4/Ccnb1/Ccnd1/Cdc25c/Cdc7/Cdk4/Dtl/Pbx1/Rab11a/Rcc2/Smarcd3/Vps4b	13	29	0.448275862
BP	GO:0048745	smooth muscle tissue development	13/4917	29/28943	0.00043439	0.001666072	0.000831866	Dlg1/Efemp2/Eng/Foxp1/Ihh/Nf1/Pdgfrb/Six1/Sox9/Srf/Tiparp/Tshz3/Zfand5	13	29	0.448275862
BP	GO:0051560	mitochondrial calcium ion homeostasis	13/4917	29/28943	0.00043439	0.001666072	0.000831866	1600014C10Rik/Anxa6/Atp2a1/Bnip3/Immt/Letm1/Mfn2/Micu3/Rap1gds1/Slc25a27/Slc8a3/Slc8b1/Tgm2	13	29	0.448275862
BP	GO:0060008	Sertoli cell differentiation	13/4917	29/28943	0.00043439	0.001666072	0.000831866	Adrm1/Akap9/Arid4a/Arid4b/Atrx/Cftr/Flna/Hsd17b4/Nr5a1/Ntrk1/Safb2/Sox8/Sox9	13	29	0.448275862
BP	GO:0061484	hematopoietic stem cell homeostasis	13/4917	29/28943	0.00043439	0.001666072	0.000831866	Adgrg1/Bap1/Ext1/Fstl1/Gata2/Glis2/Gprasp2/Nbea/Septin4/Smarca2/Sox4/Tcirg1/Ubap2l	13	29	0.448275862
BP	GO:0090502	RNA phosphodiester bond hydrolysis	endonucleolytic	13/4917	29/28943	0.00043439	0.001666072	0.000831866	Bms1/Bop1/Dicer1/Npm1/Nynrin/Pop7/Rnaseh1/Rps21/Rrs1/Tbl3/Utp23/Zc3h12b/Zc3h12c	13	29	0.448275862
BP	GO:0099637	neurotransmitter receptor transport	13/4917	29/28943	0.00043439	0.001666072	0.000831866	Ap3d1/Clstn1/Cplx1/Grip1/Gripap1/Rab11a/Scrib/Snap25/Snap47/Stx1b/Stx4a/Vamp2/Vps35	13	29	0.448275862
BP	GO:1903649	regulation of cytoplasmic transport	13/4917	29/28943	0.00043439	0.001666072	0.000831866	Arfip1/Ezr/Map2k2/Mapk3/Mapk8/Msn/Mtmr2/Ptpn23/Rab21/Sh3glb1/Snx12/Trim46/Usp7	13	29	0.448275862
BP	GO:0061013	regulation of mRNA catabolic process	82/4917	183/28943	1.33E-18	6.26E-17	3.12E-17	Angel2/Axin2/Celf1/Cnot1/Cnot3/Cnot6/Cnot6l/Cnot7/Csdc2/Csde1/Dcp1a/Dcp2/Dcps/Dhx36/Dhx9/Dicer1/E2f1/Eif4enif1/Exosc5/Exosc7/Fastk/Fmr1/Fto/Fus/Gigyf2/Gtpbp1/Hnrnpa0/Hnrnpab/Hnrnpd/Hnrnpm/Hnrnpr/Hnrnpu/Igf2bp2/Ikbke/Khsrp/Larp1/Larp4b/Lsm1/Mapkapk2/Meioc/Mettl14/Mex3d/Myef2/Noct/Npm1/Pabpc1/Pabpc4/Paip1/Pan3/Parn/Patl1/Pnldc1/Polr2g/Pum1/Rbm10/Rbm38/Rbm8a/Rc3h1/Rock1/Rock2/Samd4b/Srsf1/Syncrip/Te…	82	183	0.448087432
BP	GO:0006352	DNA-templated transcription initiation	56/4917	125/28943	3.61E-13	8.12E-12	4.05E-12	Atf7ip/Bclaf1/Bdp1/Cavin1/Cdk7/Cebpa/Ctnnbip1/Dhx36/Elob/Ercc1/Ercc3/Ercc6/Gtf2a1/Gtf2e1/Gtf2e2/Gtf2f1/Gtf2f2/Gtf3c1/Gtf3c5/Hmgb1/Maz/Med1/Med10/Med12/Med13/Med14/Med15/Med17/Med22/Med6/Med8/Myc/Ncoa6/Nkx2-5/Paxip1/Polr2g/Polr3h/Psmc6/Pwwp2a/Rsf1/Srf/Taf1/Taf10/Taf11/Taf1b/Taf2/Taf4b/Taf6/Taf6l/Taf9b/Tbp/Tbpl1/Tfam/Tfb1m/Thra/Zfp451	56	125	0.448
BP	GO:0044786	cell cycle DNA replication	17/4917	38/28943	6.06E-05	0.000291118	0.000145355	Atrx/Cdc45/Cdc7/Dbf4/E2f8/Gins1/Ino80/Mcm2/Mcm3/Pcna/Rad51/Rny1/Rtf2/Upf1/Wiz/Zfp830/Zmpste24	17	38	0.447368421
BP	GO:0014855	striated muscle cell proliferation	38/4917	85/28943	2.27E-09	2.68E-08	1.34E-08	Akirin1/Apc/Arid2/Bmpr1a/Ccnb1/Cited2/Ctnnb1/Fgf1/Fgf9/Fgfr2/Foxc1/Foxc2/Foxp1/Hdac2/Kpna1/Mapk11/Megf10/Meis1/Ncam1/Nkx2-5/Notch1/Paxbp1/Pim1/Prkar1a/Pten/Rbpj/Rxrb/Six1/Six5/Smad1/Stat3/Tenm4/Tgfb2/Tgfbr3/Trp73/Vgll4/Wnt2/Zfpm2	38	85	0.447058824
BP	GO:2001251	negative regulation of chromosome organization	42/4917	94/28943	3.39E-10	4.61E-09	2.30E-09	Anapc15/Apc/Atm/Atrx/Aurkb/Bub1/Bub3/Ccnb1/Cdc20/Cdk5rap2/Dcp2/Dync1li1/Ercc1/Gnl3l/H3f3a/Hnrnpu/Ik/Incenp/Mad1l1/Mcm2/Mnat1/Nat10/Ndc80/Nuf2/Pinx1/Plk1/Rad50/Recql4/Smg6/Spc24/Spc25/Terf1/Terf2/Tnks2/Top2a/Trip13/Usp44/Wapl/Xrcc1/Zfp207/Zwilch/Zwint	42	94	0.446808511
BP	GO:0051168	nuclear export	75/4917	168/28943	4.96E-17	1.81E-15	9.02E-16	1700017N19Rik/Abce1/Ahcyl1/Akap8l/Alyref/Ankle1/Bard1/Calr/Cchcr1/Cdk5/Cdkn2a/Chchd4/Chp1/Chtop/Cpsf6/Ctdspl2/Ddx19a/Ddx25/Ddx39a/Dhx9/Egr2/Eif6/Gsk3b/Hdac3/Hhex/Hnrnpa2b1/Hspa9/Ifi27/Khdrbs1/Ncbp1/Nol6/Npm1/Nrde2/Nsun2/Nup133/Nup153/Nup160/Nup188/Nup62/Nupl2/Nutf2/Nxf3/Pabpn1/Park7/Ppm1a/Prkaca/Ptpn11/Ran/Ranbp17/Ranbp2/Rangap1/Rbm8a/Riok2/Rps15/Rrs1/Sarnp/Sem1/Setd2/Sirt7/Smurf1/Srsf3/Supt6/Tcf…	75	168	0.446428571
BP	GO:0001843	neural tube closure	50/4917	112/28943	7.60E-12	1.39E-10	6.95E-11	Abl2/Apaf1/Arid1a/Brd2/Cecr2/Celsr1/Cited2/Deaf1/Dlc1/Dvl1/Dvl3/Folr1/Fuz/Fzd1/Fzd2/Gatad2a/Glmn/Grhl2/Hectd1/Ift122/Kdm2a/Kdm6a/Kif20b/Lhx2/Lrp6/Med12/Mthfd1l/Nckap1/Opa1/Pax2/Plxnb2/Prickle1/Prkaca/Ptch1/Rala/Rock2/Rps7/Scrib/Sema4c/Setd2/Ski/Specc1l/Tgfb2/Tgif1/Tsc1/Tsc2/Wnt5a/Zeb2/Zic2/Zic5	50	112	0.446428571
BP	GO:0061001	regulation of dendritic spine morphogenesis	25/4917	56/28943	1.26E-06	8.85E-06	4.42E-06	Abi2/Actr2/Actr3/Adam10/Afdn/Arc/Cask/Cdk5/Cfl1/Dbn1/Dbnl/Dhx36/Dnm1l/Itpka/Kif1a/Mfn2/Opa1/Pdlim5/Ppfia2/Ppp1r9a/Pten/Shank3/Srcin1/Tanc2/Ube3a	25	56	0.446428571
BP	GO:1903539	protein localization to postsynaptic membrane	25/4917	56/28943	1.26E-06	8.85E-06	4.42E-06	Adam10/Adam22/Camk2a/Clstn1/Cplx1/Dlg1/Dlg2/Git1/Grip1/Gripap1/Gsk3b/Hras/Lgi1/Magi2/Prkcz/Rab11a/Rap1a/Scrib/Snap25/Snap47/Stx1b/Stx4a/Vamp2/Vps35/Zdhhc2	25	56	0.446428571
BP	GO:1902115	regulation of organelle assembly	95/4917	213/28943	3.82E-21	2.79E-19	1.39E-19	Alms1/Arhgef2/Arpc2/Atg2a/Atg5/Becn1/C9orf72/Ccdc88a/Ccp110/Ccsap/Cdk10/Cdk5rap2/Cep97/Chmp2a/Chmp2b/Chmp5/Chmp6/Cnot1/Cnot6/Cnot6l/Crocc/Cyld/Drg1/Dync1h1/Dynll1/Ehmt2/Elapor1/Entr1/Evi5l/Ezr/Fscn1/Fuz/G3bp1/G3bp2/Gap43/Gdi2/Gpsm2/Gsk3b/Hnrnpu/Hspa1a/Hspa1b/Ift140/Ift88/Il1rap/Intu/Kat2b/Lrrc4b/Lrsam1/Map4/Mapk8/Mfn2/Msn/Mtmr3/Npm1/Ntrk3/Numa1/Nup62/Nupr1/Odf2/Odf2l/Pan3/Phf23/Pikfyve/Pip4k2c/Pl…	95	213	0.44600939
BP	GO:0010970	transport along microtubule	78/4917	175/28943	1.33E-17	5.39E-16	2.69E-16	Ap3b1/Ap3b2/Ap3d1/Ap3m2/Ap3s1/Ap3s2/App/Arhgap21/Arl8a/Arl8b/Bbs12/Bloc1s2/Bloc1s4/Borcs6/Borcs8/Bsn/Cdc42/Cep131/Cln3/Cnih2/Dlg2/Dst/Dync1h1/Dync2h1/Dynll1/Fmr1/Fuz/Fyco1/Hdac6/Hif1a/Hnrnpu/Hsbp1/Hspa8/Ift122/Ift140/Ift27/Ift74/Ift88/Intu/Kif1a/Kif1b/Kif3b/Kif5a/Kif5c/Klc1/Klc2/Kxd1/Lamp1/Lca5/Map1b/Map6/Mapk8ip3/Ndel1/Nefh/Nefl/Pcm1/Prkcz/Rab21/Rhot2/Sfpq/Snapin/Sod1/Spg11/Ssna1/Stau1/Stk11/Syb…	78	175	0.445714286
BP	GO:0014020	primary neural tube formation	53/4917	119/28943	2.03E-12	3.99E-11	1.99E-11	Abl2/Apaf1/Arid1a/Brd2/Cecr2/Celsr1/Cfl1/Cited2/Deaf1/Dlc1/Dvl1/Dvl3/Folr1/Fuz/Fzd1/Fzd2/Gatad2a/Glmn/Grhl2/Hectd1/Hif1a/Ift122/Kdm2a/Kdm6a/Kif20b/Lhx2/Lrp6/Luzp1/Med12/Mthfd1l/Nckap1/Opa1/Pax2/Plxnb2/Prickle1/Prkaca/Ptch1/Rala/Rock2/Rps7/Scrib/Sema4c/Setd2/Ski/Specc1l/Tgfb2/Tgif1/Tsc1/Tsc2/Wnt5a/Zeb2/Zic2/Zic5	53	119	0.445378151
BP	GO:0001837	epithelial to mesenchymal transition	69/4917	155/28943	1.04E-15	3.27E-14	1.63E-14	Adipor1/Ager/Akna/Axin2/Bambi/Clasp1/Clasp2/Crb2/Ctnnb1/Dact3/Ddx17/Ddx5/Eng/Ezh2/Fam83d/Fermt2/Fgfr2/Flna/Foxc1/Fuz/Gata3/Gsk3b/Hdac2/Hif1a/Hnrnpab/Hpn/Il17rd/Klhl12/Ldlrad4/Lef1/Lrp6/Mcrip1/Msx1/Nolc1/Notch1/Pdcd4/Pdcd6/Pef1/Phldb2/Ppp2ca/Pten/Rbpj/Rock1/Rock2/Rtn4/Sdhaf2/Smad3/Smad4/Sox9/Spred1/Spred3/Spry2/Tasor/Tbx3/Tcf7l2/Tgfb1i1/Tgfb2/Tgfbr3/Tiam1/Trim28/Trim62/Trip10/Tsc2/Usf3/Vegfa/Wnt11…	69	155	0.44516129
BP	GO:0032922	circadian regulation of gene expression	32/4917	72/28943	4.86E-08	4.58E-07	2.29E-07	Arntl/Atf4/Ciart/Clock/Cry2/Drd2/Gfpt1/Hdac1/Hdac2/Hdac3/Hnrnpu/Huwe1/Id1/Kdm2a/Kdm5a/Kmt2a/Lgr4/Mycbp2/Nampt/Ncor1/Ngfr/Noct/Nudt12/Ogt/Ppp1ca/Ppp1cb/Prmt5/Rai1/Rbm4b/Rorc/Top1/Zfhx3	32	72	0.444444444
BP	GO:0006487	protein N-linked glycosylation	28/4917	63/28943	3.30E-07	2.66E-06	1.33E-06	Alg8/Alg9/Dad1/Ddost/Dhdds/Dolpp1/Dpagt1/Gfpt1/Gorasp1/Krtcap2/Magt1/Mgat2/Mgat5/Mlec/Mogs/Nus1/Ost4/Ostc/Pgm3/Pmm1/Rft1/Rpn1/Rpn2/Stt3a/Stt3b/Tusc3/Ube2j1/Uggt1	28	63	0.444444444
BP	GO:0010171	body morphogenesis	28/4917	63/28943	3.30E-07	2.66E-06	1.33E-06	Arid5b/Asph/Cdk2ap1/Clasp1/Clasp2/Crebbp/Flvcr1/Fuz/Gatad2a/Gnas/Ift122/Ihh/Lef1/Lrp6/Msx1/Nckap1/Nipbl/Phldb2/Ptpn11/Rab3gap1/Ski/Specc1l/Ssbp3/Tbx1/Tcf7l2/Tgfb2/Tiparp/Zfp281	28	63	0.444444444
BP	GO:0051293	establishment of spindle localization	24/4917	54/28943	2.25E-06	1.51E-05	7.55E-06	Arhgef2/Bccip/Cdk5rap2/Cenpa/Cfl1/Clasp1/Clasp2/Dync1h1/Eya1/Gpsm1/Gpsm2/Itgb1/Kat5/Kpnb1/Map4/Myh9/Ndc80/Ndel1/Numa1/Pax6/Plk1/Spag5/Spire1/Spry2	24	54	0.444444444
BP	GO:2000059	negative regulation of ubiquitin-dependent protein catabolic process	24/4917	54/28943	2.25E-06	1.51E-05	7.55E-06	Anks1/Bag6/Cdkn2a/Csnk2a2/Eif3h/Gipc1/Hsp90ab1/N4bp1/Nop53/Ogt/Park7/Qrich2/Rpl11/Rpl23/Rpl5/Rps7/Rybp/Senp1/Sgta/Tlk2/Ubxn1/Uchl5/Usp7/Wac	24	54	0.444444444
BP	GO:0031297	replication fork processing	20/4917	45/28943	1.56E-05	8.80E-05	4.39E-05	Alyref/Atr/Atrx/Bard1/Blm/Brca1/Cdk9/Eme2/Exd2/Nucks1/Pcna/Rad50/Rad51/Rbbp8/Rfwd3/Samhd1/Thoc1/Traip/Zfp365/Zgrf1	20	45	0.444444444
BP	GO:0022616	DNA strand elongation	16/4917	36/28943	0.000109581	0.000495277	0.000247291	Actl6a/Actr5/Gins1/Ino80/Ino80b/Ino80c/Mcm3/Nfrkb/Nucks1/Pcna/Pold2/Rad50/Ruvbl1/Ruvbl2/Uchl5/Yy1	16	36	0.444444444
BP	GO:0043516	regulation of DNA damage response	signal transduction by p53 class mediator	16/4917	36/28943	0.000109581	0.000495277	0.000247291	Atm/Atr/Cdkn2a/Cops3/Ddx5/Dyrk1a/Kmt5a/Marchf7/Mif/Npm1/Rpl26/Smyd2/Sox4/Spred1/Zfp385a/Zmpste24	16	36	0.444444444
BP	GO:0051491	positive regulation of filopodium assembly	16/4917	36/28943	0.000109581	0.000495277	0.000247291	Actr3/Agrn/Arpc2/Bcas3/Cdc42/Dock11/Dpysl3/Espn/Fmr1/Fscn1/Neurl1a/Rala/Rhoq/Srf/Wasl/Zmynd8	16	36	0.444444444
BP	GO:0070316	regulation of G0 to G1 transition	16/4917	36/28943	0.000109581	0.000495277	0.000247291	Actb/Actl6a/Actl6b/Arid1a/Arid2/Bcl7b/Dpf1/Med1/Pbrm1/Phf10/Smarca2/Smarca4/Smarcb1/Smarcc2/Smarcd2/Smarcd3	16	36	0.444444444
BP	GO:0019068	virion assembly	12/4917	27/28943	0.000791617	0.002795302	0.001395688	Chmp2a/Chmp2b/Chmp5/Chmp6/Ddx6/Lrsam1/Mvb12a/Snf8/Spcs1/Tsg101/Usp6nl/Vps4b	12	27	0.444444444
BP	GO:0032069	regulation of nuclease activity	12/4917	27/28943	0.000791617	0.002795302	0.001395688	Abce1/Akt1/Hmgb1/Hmgb2/Npm1/Oasl2/Pcna/Prkcd/Rps3/Terf1/Terf2/Tmbim6	12	27	0.444444444
BP	GO:0045324	late endosome to vacuole transport	12/4917	27/28943	0.000791617	0.002795302	0.001395688	Becn1/Chmp1b/Chmp2a/Chmp2b/Chmp5/Chmp6/Leprotl1/Ptpn23/Snf8/Vps28/Vps36/Vps4b	12	27	0.444444444
BP	GO:0051443	positive regulation of ubiquitin-protein transferase activity	12/4917	27/28943	0.000791617	0.002795302	0.001395688	Axin1/Cdc20/Dcun1d5/Fbxw7/Mastl/Plk1/Pten/Rps2/Skp1/Ube2l3/Ube2n/Ube2s	12	27	0.444444444
BP	GO:0080111	DNA demethylation	12/4917	27/28943	0.000791617	0.002795302	0.001395688	Alkbh1/Alkbh3/Fto/Gata3/Hnrnpab/Otud4/Pax6/Syncrip/Tdg/Tet3/Trim28/Usp7	12	27	0.444444444
BP	GO:0090382	phagosome maturation	12/4917	27/28943	0.000791617	0.002795302	0.001395688	Arl8b/Cln3/Coro1a/Mcoln1/P2rx7/Pikfyve/Rab14/Rab31/Rab7/Spg11/Syt11/Tcirg1	12	27	0.444444444
BP	GO:0010918	positive regulation of mitochondrial membrane potential	8/4917	18/28943	0.006005008	0.0157343	0.007856102	Akt1/Bad/Ctns/Gsk3b/Mfn2/Myc/Stoml2/Vcp	8	18	0.444444444
BP	GO:0030575	nuclear body organization	8/4917	18/28943	0.006005008	0.0157343	0.007856102	Agap3/Celf3/Daxx/Neat1/Serbp1/Sf1/Srpk2/Sumo1	8	18	0.444444444
BP	GO:0031468	nuclear membrane reassembly	8/4917	18/28943	0.006005008	0.0157343	0.007856102	Ankle2/Banf1/Chmp2a/Chmp2b/Chmp5/Chmp6/Reep3/Vps4b	8	18	0.444444444
BP	GO:0042308	negative regulation of protein import into nucleus	8/4917	18/28943	0.006005008	0.0157343	0.007856102	Akap1/Chp1/Mdfic/Nf1/Pkia/Pkig/Ppp2ca/Sumo1	8	18	0.444444444
BP	GO:0043217	myelin maintenance	8/4917	18/28943	0.006005008	0.0157343	0.007856102	Abcd1/Akt1/Degs1/Epb41l3/Pals1/Plec/Pten/Sod1	8	18	0.444444444
BP	GO:0045956	positive regulation of calcium ion-dependent exocytosis	8/4917	18/28943	0.006005008	0.0157343	0.007856102	Arf1/Cacna1g/Cacna1h/Cdk5/Cdk5r2/Stxbp1/Syt1/Syt9	8	18	0.444444444
BP	GO:0060019	radial glial cell differentiation	8/4917	18/28943	0.006005008	0.0157343	0.007856102	Afdn/Cdh2/Gap43/Hes5/Lef1/Lrp6/Mettl14/Stat3	8	18	0.444444444
BP	GO:0060044	negative regulation of cardiac muscle cell proliferation	8/4917	18/28943	0.006005008	0.0157343	0.007856102	Apc/Cited2/Hdac2/Mapk11/Meis1/Pten/Trp73/Vgll4	8	18	0.444444444
BP	GO:0070206	protein trimerization	8/4917	18/28943	0.006005008	0.0157343	0.007856102	App/Clybl/Mif/P2rx3/Pxdn/Sigmar1/Slc1a2/Slc1a5	8	18	0.444444444
BP	GO:1902570	protein localization to nucleolus	8/4917	18/28943	0.006005008	0.0157343	0.007856102	Glul/Nop53/Npm1/Pinx1/Polr1a/Ran/Rpf2/Rrs1	8	18	0.444444444
BP	GO:1905244	regulation of modification of synaptic structure	8/4917	18/28943	0.006005008	0.0157343	0.007856102	Cdc42/Chmp2b/Cln3/Cttnbp2/Fmr1/Gripap1/Gsk3b/Itsn1	8	18	0.444444444
BP	GO:2000369	regulation of clathrin-dependent endocytosis	8/4917	18/28943	0.006005008	0.0157343	0.007856102	Dgkd/Dnajc6/Scyl2/Sh3gl2/Smap1/Syt11/Tnk2/Wasl	8	18	0.444444444
BP	GO:0140694	non-membrane-bounded organelle assembly	168/4917	379/28943	6.26E-36	4.01E-33	2.00E-33	Abraxas2/Acta1/Actg1/Actn2/Alms1/Ankrd23/Arhgef2/Arpc2/Aspm/Atxn2l/Aurka/Aurkb/Bccip/Bop1/Brix1/C2cd3/C9orf72/Casq1/Ccdc57/Ccp110/Ccsap/Cdc20/Cdk2/Cdk5rap2/Cenpa/Cenpn/Cenpw/Cep97/Cfl2/Chmp2a/Chmp2b/Chmp5/Chmp6/Clasp1/Clasp2/Cnot1/Cnot6/Cnot6l/Cnot7/Csde1/Csrp1/Dbnl/Ddx3x/Ddx6/Dhx29/Dhx30/Dicer1/Drg1/Dync1h1/Efl1/Eif2s1/Eif4enif1/Eif6/Ezr/Farp2/Flii/Flna/Flnc/Fscn1/G3bp1/G3bp2/Gpsm2/Grb7/Haus1/Hd…	168	379	0.443271768
BP	GO:0009201	ribonucleoside triphosphate biosynthetic process	54/4917	122/28943	1.71E-12	3.42E-11	1.71E-11	Ak3/Aldoa/Atp5a1/Atp5b/Atp5c1/Atp5d/Atp5e/Atp5g1/Atp5g2/Atp5h/Atp5j/Atp5k/Atp5l/Atp5o/Atp5pb/Cad/Ctps/Ctps2/Eno1/Eno1b/Impdh1/Impdh2/ATP6/ND1/ND2/ND4/ND5/ND6/Myc/Ndufa10/Ndufa5/Ndufa6/Ndufa7/Ndufa9/Ndufab1/Ndufb10/Ndufb11/Ndufb3/Ndufb7/Ndufs1/Ndufs2/Ndufs3/Ndufs4/Ndufs7/Ndufv1/Pkm/Sdha/Sdhb/Sdhc/Sdhd/Stat3/Stoml2/Uck1/Vcp	54	122	0.442622951
BP	GO:0006446	regulation of translational initiation	27/4917	61/28943	5.89E-07	4.52E-06	2.26E-06	Alkbh1/Bzw1/Ctif/Ddx3x/Eif2s1/Eif3b/Eif3k/Eif4g1/Eif4g2/Eif5/Eif5b/Fmr1/Khdrbs1/Larp1/Mif4gd/Ncbp1/Nck1/Nck2/Npm1/Paip1/Paip2/Paip2b/Polr2g/Ppp1r15b/Rps6kb1/Rps6kb2/Ythdf2	27	61	0.442622951
BP	GO:0060606	tube closure	50/4917	113/28943	1.14E-11	2.01E-10	1.00E-10	Abl2/Apaf1/Arid1a/Brd2/Cecr2/Celsr1/Cited2/Deaf1/Dlc1/Dvl1/Dvl3/Folr1/Fuz/Fzd1/Fzd2/Gatad2a/Glmn/Grhl2/Hectd1/Ift122/Kdm2a/Kdm6a/Kif20b/Lhx2/Lrp6/Med12/Mthfd1l/Nckap1/Opa1/Pax2/Plxnb2/Prickle1/Prkaca/Ptch1/Rala/Rock2/Rps7/Scrib/Sema4c/Setd2/Ski/Specc1l/Tgfb2/Tgif1/Tsc1/Tsc2/Wnt5a/Zeb2/Zic2/Zic5	50	113	0.442477876
BP	GO:0035196	miRNA processing	23/4917	52/28943	4.04E-06	2.57E-05	1.28E-05	Ago1/Ago3/Ago4/Bcdin3d/Ddx3x/Ddx5/Dgcr8/Dicer1/Hnrnpa2b1/Lin28b/Map2k2/Ncbp1/Ncor1/Ppp3ca/Prkra/Pum1/Srrt/Stat3/Tut4/Tut7/Zc3h7a/Zc3h7b/Zmpste24	23	52	0.442307692
BP	GO:0017015	regulation of transforming growth factor beta receptor signaling pathway	61/4917	138/28943	6.87E-14	1.69E-12	8.46E-13	Adam17/Adamtsl2/Arid4a/Arid4b/Axin1/Bambi/Brms1l/Cited2/Crebbp/Emilin1/Eng/Folr1/Furin/Gipc1/Glg1/Got1/Hdac1/Hdac2/Hsp90ab1/Hspa5/Htra1/Il17rd/Ing1/Ing2/Ldlrad4/Lrp1/Men1/Npnt/Ogt/Pals1/Peg10/Pmepa1/Pparg/Ppm1a/Rasl11b/Rbbp4/Rbbp7/Sap130/Sap30/Sap30l/Sinhcaf/Ski/Skil/Slc2a10/Smad3/Smad4/Smurf1/Spred1/Spred3/Spry2/Stk11/Suds3/Tgfb1i1/Tgfbr3/Thbs1/Trim33/Xbp1/Zbtb7a/Zeb1/Zeb2/Zfp451	61	138	0.442028986
BP	GO:0046034	ATP metabolic process	99/4917	224/28943	1.29E-21	1.02E-19	5.09E-20	Actn3/Adpgk/Ak1/Ak2/Ak3/Aldoa/Aldoc/Ampd3/App/Arl2/Atp5a1/Atp5b/Atp5c1/Atp5d/Atp5e/Atp5g1/Atp5g2/Atp5h/Atp5j/Atp5k/Atp5l/Atp5o/Atp5pb/Atp6v1a/Atp6v1b2/Atp7a/Bad/Ctns/Ddit4/Dnm1l/Eif6/Eno1/Eno1b/Eno2/Eno3/Enpp1/Galk1/Galt/Gapdh/Git1/Gpd1/Gpi1/Hif1a/Hk2/Hkdc1/Hspa8/Insr/Jmjd8/Kif5c/Mlst8/Mpi/ATP6/ND1/ND2/ND4/ND5/ND6/Myc/Myh3/Myh6/Ncor1/Ndufa10/Ndufa5/Ndufa6/Ndufa7/Ndufa9/Ndufab1/Ndufb10/Ndufb11/Ndu…	99	224	0.441964286
BP	GO:1902116	negative regulation of organelle assembly	19/4917	43/28943	2.80E-05	0.000147908	7.38E-05	Arhgef2/Becn1/Ccp110/Cdk10/Cdk5rap2/Cep97/Ehmt2/Evi5l/Gdi2/Kat2b/Map4/Mfn2/Nupr1/Odf2l/Phf23/Scfd1/Sec22b/Smad4/Tchp	19	43	0.441860465
BP	GO:0016239	positive regulation of macroautophagy	34/4917	77/28943	2.29E-08	2.28E-07	1.14E-07	Ambra1/Atg2a/Becn1/Bnip3/Bnip3l/C9orf72/Elapor1/Fyco1/Gnai3/Gpsm1/Hif1a/Hspb8/Ikbkg/Larp1/Lrsam1/Mapk3/Optn/Pafah1b2/Pim2/Pip4k2c/Rab12/Rab3gap1/Sesn1/Sh3glb1/Slc25a4/Snx18/Snx7/Supt5/Tsc1/Tsc2/Vdac1/Wac/Wdr45/Wipi1	34	77	0.441558442
BP	GO:0098813	nuclear chromosome segregation	135/4917	306/28943	7.20E-29	1.54E-26	7.68E-27	Abraxas2/Actb/Actl6a/Actl6b/Actr2/Actr3/Ago4/Akap8l/Anapc11/Anapc15/Anapc4/Anapc5/Ankle1/Apc/Arid1a/Arid2/Atm/Atrx/Aurkb/Axin2/Bag6/Bcl7b/Becn1/Brip1/Bub1/Bub3/Ccnb1/Ccne2/Cdc16/Cdc20/Cdc23/Cdc27/Cdc42/Cdk5rap2/Cenpf/Cenpq/Chmp2a/Chmp2b/Chmp5/Chmp6/Cpeb1/Ctnnb1/Cul3/Dctn2/Dpf1/Dync1h1/Dync1li1/Ect2/Ehmt2/Eme2/Eml4/Esco2/Espl1/Fam83d/Fbxw7/Fen1/Gem/Hfm1/Hnrnpu/Ik/Incenp/Ino80/Kat2b/Kat5/Kif14/Kif1…	135	306	0.441176471
BP	GO:0034250	positive regulation of cellular amide metabolic process	75/4917	170/28943	1.11E-16	3.90E-15	1.94E-15	Abcf1/Abcg1/Cdk4/Cdk5rap1/Cnbp/Cpeb1/Csde1/Ddx3x/Dhx36/Dhx9/Eef2/Eif2s3x/Eif3d/Eif3e/Eif4g1/Eif4g3/Eif5a/Eif6/Erbb2/Fmr1/Guf1/Hnrnpd/Hnrnpl/Hnrnpu/Itga2/Khdrbs1/Larp1/Larp1b/Larp4/Larp4b/Larp6/Mapk3/Mettl14/Mettl5/Nat10/Nck1/Nck2/Niban1/Npm1/Nsun4/Otud6b/Pabpc1/Paip1/Picalm/Pkm/Plxnb2/Polr2g/Prkcd/Prkdc/Pym1/Rbms3/Rock2/Rpl26/Rpl5/Rps3a1/Rps6kb1/Rps6kb2/Rps9/Rpusd4/Serp1/Slc35a4/Sox4/Sp1/Syncrip/…	75	170	0.441176471
BP	GO:0150115	cell-substrate junction organization	45/4917	102/28943	1.35E-10	1.98E-09	9.88E-10	Actg1/Actn1/Actn2/Actn3/Arf6/Bcas3/Cfl1/Clasp1/Clasp2/Coro1c/Coro2b/Cttn/Dlc1/Dst/Fermt2/Gpm6b/Itga2/Lamc1/Lamtor2/Limch1/Lims1/Lrp1/Macf1/Map4k4/Mapre2/Pdpk1/Peak1/Phldb2/Plec/Ppm1f/Pten/Ptk2/Ptpn11/Ptpra/Pxn/Rcc2/Rock1/S100a10/Slk/Smad3/Taok2/Tln1/Tns1/Tsc1/Vegfa	45	102	0.441176471
BP	GO:0099563	modification of synaptic structure	15/4917	34/28943	0.000198092	0.000835796	0.000417311	Cdc42/Cfl1/Chmp2b/Cln3/Ctnna2/Cttn/Cttnbp2/Dlgap3/Filip1/Fmr1/Gripap1/Gsk3b/Itsn1/Stau1/Wasf3	15	34	0.441176471
BP	GO:0006403	RNA localization	78/4917	177/28943	2.97E-17	1.13E-15	5.63E-16	1700017N19Rik/Akap8l/Alyref/Arc/Atm/Atr/Cct2/Chtop/Ckap5/Cpeb1/Cpsf6/Dcp2/Ddx19a/Ddx25/Ddx39a/Dhx36/Dhx9/Eif5a/Fbl/Fmr1/G3bp2/Hhex/Hnrnpa1/Hnrnpa2b1/Hnrnpu/Igf2bp2/Khdrbs1/Khsrp/Kif5c/Kpnb1/Mrpl18/Ncbp1/Nol6/Nop58/Npm1/Nrde2/Nsun2/Nup133/Nup153/Nup160/Nup188/Nup37/Nup54/Nup62/Nup98/Nupl2/Nxf3/Pabpn1/Parn/Peg10/Ran/Ranbp17/Ranbp2/Rbm8a/Sarnp/Sec13/Seh1l/Sem1/Setd2/Slbp/Srsf1/Srsf3/Srsf7/Stau1/Supt…	78	177	0.440677966
BP	GO:0045599	negative regulation of fat cell differentiation	26/4917	59/28943	1.05E-06	7.57E-06	3.78E-06	Arntl/Asxl1/Axin1/Bbs12/Ddit3/E2f1/Enpp1/Fermt2/Gata2/Gata3/Insig1/Lrp6/Sirt2/Smad3/Sod2/Sort1/Tcf7l2/Tgfb1i1/Tlcd3b/Trio/Vegfa/Wnt5a/Wwtr1/Zfp36l2/Zfpm1/Zfpm2	26	59	0.440677966
BP	GO:1990542	mitochondrial transmembrane transport	37/4917	84/28943	6.05E-09	6.58E-08	3.29E-08	Aifm1/Akt1/Bhlha15/Ccdc51/Chchd4/Dnajc15/Dnlz/Hspd1/Letm1/Micu3/Mrpl18/Opa1/Pam16/Romo1/Sfxn1/Sfxn3/Sfxn5/Slc25a1/Slc25a15/Slc25a22/Slc25a28/Slc25a32/Slc25a33/Slc25a36/Slc25a39/Slc25a4/Slc8a3/Slc8b1/Stoml2/Timm17a/Timm21/Timm23/Tomm40/Tomm40l/Tomm7/Ucp2/Vdac1	37	84	0.44047619
BP	GO:0140014	mitotic nuclear division	136/4917	309/28943	6.03E-29	1.33E-26	6.66E-27	Abraxas2/Actb/Actl6a/Actl6b/Akap8l/Anapc11/Anapc15/Anapc4/Anapc5/Ankle2/Apc/Arid1a/Arid2/Atm/Atrx/Aurka/Aurkb/Banf1/Bccip/Bcl7b/Becn1/Bora/Bub1/Bub3/Ccnb1/Ccsap/Cdc16/Cdc20/Cdc23/Cdc27/Cdc42/Cdca2/Cdk5rap2/Cep97/Chmp2a/Chmp2b/Chmp5/Chmp6/Clasp1/Clasp2/Cul3/Cul9/Dctn2/Dpf1/Drg1/Dync1li1/Eml4/Esco2/Espl1/Fgfr2/Flna/Hnrnpu/Hspa1a/Hspa1b/Igf1r/Ik/Incenp/Ino80/Insr/Kat2b/Kat5/Kif14/Kif18b/Kif20b/Kif22…	136	309	0.44012945
BP	GO:0043954	cellular component maintenance	33/4917	75/28943	4.07E-08	3.90E-07	1.95E-07	Abhd17b/Abl2/Afdn/App/Arf6/Cadm1/Cfl1/Chchd10/Ckap5/Cldn3/Cntnap1/Cntnap2/Cttn/Dgkz/Epb41l3/Erc2/Fermt2/Homer1/Hspa8/Igf1r/Insr/Itpka/Kifc3/Lnpk/Mtmr2/Neat1/Pick1/Prnp/Tanc1/Tprn/Vps35/Zfp804a/Zmynd8	33	75	0.44
BP	GO:0045911	positive regulation of DNA recombination	33/4917	75/28943	4.07E-08	3.90E-07	1.95E-07	Actb/Actl6a/Actr2/Arid2/Blm/Brd8/Dmap1/Epc1/Epc2/Ercc6/Fus/Hdgfl2/Hmces/Ing3/Kat5/Kmt5b/Mms19/Morf4l2/Mrgbp/Msh2/Nsd2/Paxip1/Pms2/Pogz/Rbbp8/Rif1/Ruvbl1/Ruvbl2/Stat6/Trrap/Ube2b/Vps72/Wdr48	33	75	0.44
BP	GO:0003323	type B pancreatic cell development	11/4917	25/28943	0.001444374	0.004720068	0.00235672	Arntl/Bad/Bhlha15/Cdh2/Cdk6/Cftr/Clock/Insm1/Pdpk1/Smo/Wnt5a	11	25	0.44
BP	GO:0016180	snRNA processing	11/4917	25/28943	0.001444374	0.004720068	0.00235672	Exosc5/Exosc7/Ints10/Ints11/Ints14/Ints3/Ints5/Ints6/Ints7/Ints9/Toe1	11	25	0.44
BP	GO:0032288	myelin assembly	11/4917	25/28943	0.001444374	0.004720068	0.00235672	Cd9/Ckap5/Cntnap1/Dicer1/Epb41l3/Ilk/Mtmr2/Pals1/Pikfyve/Pmp22/Tenm4	11	25	0.44
BP	GO:0097396	response to interleukin-17	11/4917	25/28943	0.001444374	0.004720068	0.00235672	Cntnap2/Fmr1/Ikbke/Notch1/Shank3/Srsf1/Stat3/Traf2/Traf5/Trim32/Usp25	11	25	0.44
BP	GO:0099500	vesicle fusion to plasma membrane	11/4917	25/28943	0.001444374	0.004720068	0.00235672	Cplx1/Cplx2/Snap25/Snap29/Snap47/Snapin/Stx1b/Stx4a/Stxbp1/Syt1/Syt9	11	25	0.44
BP	GO:2000001	regulation of DNA damage checkpoint	11/4917	25/28943	0.001444374	0.004720068	0.00235672	Bard1/Brca1/Brd4/Fem1b/Map3k20/Nek1/Rad51/Rfwd3/Rpa2/Thoc1/Thoc5	11	25	0.44
BP	GO:0030705	cytoskeleton-dependent intracellular transport	91/4917	207/28943	8.50E-20	4.95E-18	2.47E-18	Actn4/Ap3b1/Ap3b2/Ap3d1/Ap3m2/Ap3s1/Ap3s2/App/Arhgap21/Arl8a/Arl8b/Bbs12/Bloc1s2/Bloc1s4/Borcs6/Borcs8/Bsn/Ccdc88a/Ccdc88b/Ccdc88c/Cdc42/Cep131/Cln3/Cnih2/Dlg2/Dst/Dync1h1/Dync2h1/Dynll1/F8a/Fmr1/Fuz/Fyco1/Hdac6/Hif1a/Hnrnpu/Hook1/Hook3/Hsbp1/Hspa8/Ift122/Ift140/Ift27/Ift74/Ift88/Intu/Kif1a/Kif1b/Kif3b/Kif5a/Kif5c/Klc1/Klc2/Kxd1/Lamp1/Lca5/Map1b/Map6/Mapk8ip3/Myo10/Myo19/Myo6/Ndel1/Nefh/Nefl/Pcm1…	91	207	0.439613527
BP	GO:0016570	histone modification	211/4917	480/28943	3.67E-44	5.88E-41	2.94E-41	Actb/Actl6a/Actl6b/Akap8l/Apbb1/App/Arid4a/Arid4b/Ash1l/Asxl1/Atg5/Atrx/Bap1/Bard1/BC004004/Bcor/Brca1/Brd4/Brd8/Brd8dc/Brms1l/Brpf1/Cdc73/Cdk9/Chd3/Chd4/Chd5/Chtop/Crebbp/Ctbp1/Ctnnb1/Cul4b/Ddb1/Ddb2/Dmap1/Dnmt1/Dnmt3b/Dot1l/Dpy30/Ehmt2/Epc1/Epc2/Ercc6/Ezh1/Ezh2/Fbl/Fh1/Gata2/Gata3/Gatad2a/H1f2/H1f3/H1f4/Hcfc1/Hdac1/Hdac2/Hdac3/Hdac6/Hdac7/Hdac9/Hpf1/Huwe1/Ing2/Ing3/Jade3/Jmjd1c/Kansl2/Kansl3/Ka…	211	480	0.439583333
BP	GO:0009142	nucleoside triphosphate biosynthetic process	58/4917	132/28943	3.83E-13	8.53E-12	4.26E-12	Adk/Ak1/Ak3/Aldoa/Atp5a1/Atp5b/Atp5c1/Atp5d/Atp5e/Atp5g1/Atp5g2/Atp5h/Atp5j/Atp5k/Atp5l/Atp5o/Atp5pb/Cad/Cmpk2/Ctps/Ctps2/Eno1/Eno1b/Impdh1/Impdh2/ATP6/ND1/ND2/ND4/ND5/ND6/Myc/Ndufa10/Ndufa5/Ndufa6/Ndufa7/Ndufa9/Ndufab1/Ndufb10/Ndufb11/Ndufb3/Ndufb7/Ndufs1/Ndufs2/Ndufs3/Ndufs4/Ndufs7/Ndufv1/Pkm/Sdha/Sdhb/Sdhc/Sdhd/Stat3/Stoml2/Tbpl1/Uck1/Vcp	58	132	0.439393939
BP	GO:0007059	chromosome segregation	162/4917	369/28943	4.49E-34	2.40E-31	1.20E-31	Abraxas2/Actb/Actl6a/Actl6b/Actr2/Actr3/Ago4/Akap8l/Anapc11/Anapc15/Anapc4/Anapc5/Ankle1/Apc/Arid1a/Arid2/Arl8a/Arl8b/Atm/Atrx/Aurkb/Axin2/Bag6/Banf1/Bcl7b/Becn1/Brca1/Brd4/Brip1/Bub1/Bub3/Ccnb1/Ccne2/Cdc16/Cdc20/Cdc23/Cdc27/Cdc42/Cdca2/Cdk5rap2/Cenpf/Cenpn/Cenpq/Cenpw/Chmp2a/Chmp2b/Chmp5/Chmp6/Chtf18/Ciao1/Ciao2a/Ciao2b/Cpeb1/Csnk2a2/Ctnnb1/Cul3/Dctn2/Ddx3x/Dpf1/Dync1h1/Dync1li1/Ect2/Ehmt2/Eme2/…	162	369	0.43902439
BP	GO:0051294	establishment of spindle orientation	18/4917	41/28943	5.04E-05	0.000245483	0.000122569	Arhgef2/Bccip/Cdk5rap2/Cenpa/Clasp1/Eya1/Gpsm1/Gpsm2/Itgb1/Kat5/Map4/Ndc80/Ndel1/Numa1/Pax6/Plk1/Spag5/Spry2	18	41	0.43902439
BP	GO:1903321	negative regulation of protein modification by small protein conjugation or removal	43/4917	98/28943	4.25E-10	5.68E-09	2.84E-09	Akt1/Atg5/Bag2/Bub3/Cdc20/Cdk5/Cdkn2a/Chp1/Cops9/Ctnnb1/Dnaja1/Dysf/Gnl3l/Gtpbp4/Hmg20a/Hmg20b/Ivns1abp/Limk1/Marchf7/N4bp1/Ogt/Otub2/Park7/Pias3/Pinx1/Ppia/Rpl11/Rpl23/Rpl37rt/Rpl5/Rps3/Rps7/Sirt7/Sox4/Spry2/Sqstm1/Svbp/Trip12/U2af2/Ubr5/Ubxn1/Usp44/Vps28	43	98	0.43877551
BP	GO:0051489	regulation of filopodium assembly	25/4917	57/28943	1.88E-06	1.28E-05	6.38E-06	Abitram/Actr3/Agrn/Arf6/Arpc2/Bcas3/Capzb/Cdc42/Cln3/Dbn1/Dock11/Dpysl3/Espn/Fmr1/Fscn1/Gap43/Myo10/Neurl1a/Ppp1r9a/Prkcd/Rala/Rhoq/Srf/Wasl/Zmynd8	25	57	0.438596491
BP	GO:0062237	protein localization to postsynapse	25/4917	57/28943	1.88E-06	1.28E-05	6.38E-06	Adam10/Adam22/Camk2a/Clstn1/Cplx1/Dlg1/Dlg2/Git1/Grip1/Gripap1/Gsk3b/Hras/Lgi1/Magi2/Prkcz/Rab11a/Rap1a/Scrib/Snap25/Snap47/Stx1b/Stx4a/Vamp2/Vps35/Zdhhc2	25	57	0.438596491
BP	GO:0035418	protein localization to synapse	39/4917	89/28943	2.85E-09	3.31E-08	1.65E-08	Abhd17b/Adam10/Adam22/Bsn/Camk2a/Cdk5/Clstn1/Cplx1/Dlg1/Dlg2/Dlgap1/Git1/Grip1/Gripap1/Gsk3b/Homer1/Hras/Kif5a/Kif5c/Klc1/Lgi1/Magi2/Mapk8ip3/Nlgn2/Nrxn2/Pclo/Prkcz/Rab11a/Rap1a/Scrib/Shank1/Snap25/Snap47/Stau1/Stx1b/Stx4a/Vamp2/Vps35/Zdhhc2	39	89	0.438202247
BP	GO:2000112	regulation of cellular macromolecule biosynthetic process	211/4917	482/28943	8.12E-44	1.04E-40	5.20E-41	Aars/Abca7/Abcb10/Abce1/Abcf1/Ago1/Ago3/Ago4/Agrn/Akt1/Alkbh1/Aplp1/App/Arfgef1/Atg101/Atg13/Bzw1/Calr/Cdk4/Cdk5rap1/Celf1/Chp1/Cnbp/Cnot1/Cnot11/Cnot3/Cnot6/Cnot6l/Cnot7/Cnot9/Cpeb1/Cpeb4/Csde1/Ctif/Ctnnb1/Dapk1/Dbi/Dcp1a/Dcp2/Dcps/Ddx25/Ddx3x/Ddx6/Dhx36/Dhx9/Dnajc1/Dph1/Dph7/Dus3l/Eef2/Eefsec/Eif2ak2/Eif2s1/Eif2s3x/Eif3b/Eif3d/Eif3e/Eif3k/Eif4e2/Eif4enif1/Eif4g1/Eif4g2/Eif4g3/Eif5/Eif5a/Eif5b/E…	211	482	0.437759336
BP	GO:0007044	cell-substrate junction assembly	42/4917	96/28943	7.55E-10	9.71E-09	4.85E-09	Actg1/Actn1/Actn2/Actn3/Bcas3/Cfl1/Clasp1/Clasp2/Coro1c/Coro2b/Cttn/Dlc1/Dst/Fermt2/Gpm6b/Itga2/Lamc1/Limch1/Lims1/Lrp1/Macf1/Map4k4/Pdpk1/Peak1/Phldb2/Plec/Ppm1f/Pten/Ptk2/Ptpn11/Ptpra/Pxn/Rcc2/Rock1/S100a10/Slk/Smad3/Taok2/Tln1/Tns1/Tsc1/Vegfa	42	96	0.4375
BP	GO:0099072	regulation of postsynaptic membrane neurotransmitter receptor levels	42/4917	96/28943	7.55E-10	9.71E-09	4.85E-09	Adam10/Adam22/Ap2a1/Ap2a2/Ap2b1/Ap2m1/Ap2s1/Arc/Atad1/Camk2a/Clstn1/Cplx1/Cpt1c/Ctnnd1/Dlg1/Dlg2/Dlg3/Drd4/Erbin/Git1/Grip1/Gripap1/Gsk3b/Hpca/Hras/Lgi1/Magi2/Myo6/Pick1/Pip5k1c/Prkcz/Rab11a/Rap1a/Scrib/Sirt2/Snap25/Snap47/Stx1b/Stx4a/Vamp2/Vps35/Ywhae	42	96	0.4375
BP	GO:0051893	regulation of focal adhesion assembly	28/4917	64/28943	4.91E-07	3.84E-06	1.92E-06	Actg1/Bcas3/Cfl1/Clasp1/Clasp2/Coro1c/Dlc1/Fermt2/Gpm6b/Limch1/Lims1/Lrp1/Macf1/Map4k4/Peak1/Phldb2/Ppm1f/Pten/Ptk2/Ptpn11/Ptpra/Rcc2/Rock1/S100a10/Slk/Smad3/Tsc1/Vegfa	28	64	0.4375
BP	GO:0090109	regulation of cell-substrate junction assembly	28/4917	64/28943	4.91E-07	3.84E-06	1.92E-06	Actg1/Bcas3/Cfl1/Clasp1/Clasp2/Coro1c/Dlc1/Fermt2/Gpm6b/Limch1/Lims1/Lrp1/Macf1/Map4k4/Peak1/Phldb2/Ppm1f/Pten/Ptk2/Ptpn11/Ptpra/Rcc2/Rock1/S100a10/Slk/Smad3/Tsc1/Vegfa	28	64	0.4375
BP	GO:0043247	telomere maintenance in response to DNA damage	14/4917	32/28943	0.000358227	0.001416334	0.000707172	Actl6a/Actr5/Ercc1/Ino80/Ino80b/Ino80c/Nfrkb/Rif1/Ruvbl1/Ruvbl2/Terf2/Uchl5/Xrcc1/Yy1	14	32	0.4375
BP	GO:0051085	chaperone cofactor-dependent protein refolding	14/4917	32/28943	0.000358227	0.001416334	0.000707172	Dnajb12/Dnajb14/Dnajb4/Dnajc7/Hspa1a/Hspa1b/Hspa5/Hspa8/Hspa9/Ptges3/Sdf2/Sdf2l1/St13/Tor1b	14	32	0.4375
BP	GO:1902751	positive regulation of cell cycle G2/M phase transition	14/4917	32/28943	0.000358227	0.001416334	0.000707172	App/Brd4/Ccnb1/Ccnd1/Cdc25c/Cdc7/Cdk4/Dtl/Npm1/Pbx1/Rab11a/Rcc2/Smarcd3/Vps4b	14	32	0.4375
BP	GO:1905898	positive regulation of response to endoplasmic reticulum stress	14/4917	32/28943	0.000358227	0.001416334	0.000707172	App/Bag6/Bok/Herpud1/Nck1/Nck2/Ptpn2/Rnft2/Sgta/Tmem259/Tmem33/Tmem67/Ubqln1/Xbp1	14	32	0.4375
BP	GO:0007512	adult heart development	7/4917	16/28943	0.011162158	0.026904202	0.01343321	Chd7/Hand2/Mnat1/Myh6/Nkx2-5/Slc22a5/Ttn	7	16	0.4375
BP	GO:0007638	mechanosensory behavior	7/4917	16/28943	0.011162158	0.026904202	0.01343321	Abl2/Cntnap2/Drd2/Etv1/Nrxn2/Shank3/Strbp	7	16	0.4375
BP	GO:0030238	male sex determination	7/4917	16/28943	0.011162158	0.026904202	0.01343321	Dhh/Fgf9/Igf1r/Insr/Nr5a1/Sf1/Sox9	7	16	0.4375
BP	GO:0032511	late endosome to vacuole transport via multivesicular body sorting pathway	7/4917	16/28943	0.011162158	0.026904202	0.01343321	Chmp5/Chmp6/Leprotl1/Ptpn23/Snf8/Vps28/Vps36	7	16	0.4375
BP	GO:0040034	regulation of development	heterochronic	7/4917	16/28943	0.011162158	0.026904202	0.01343321	Fgf9/Gdpd5/Hmgn1/Hmgn2/Notch1/Pax6/Rbpj	7	16	0.4375
BP	GO:0044065	regulation of respiratory system process	7/4917	16/28943	0.011162158	0.026904202	0.01343321	Fto/Gls/Mtg1/Mtg2/Nlgn2/Pbx3/Tshz3	7	16	0.4375
BP	GO:0046500	S-adenosylmethionine metabolic process	7/4917	16/28943	0.011162158	0.026904202	0.01343321	Ahcy/Ahcyl1/Ahcyl2/Amd1/Dnmt1/Mat2b/Mtrr	7	16	0.4375
BP	GO:0061101	neuroendocrine cell differentiation	7/4917	16/28943	0.011162158	0.026904202	0.01343321	Bccip/Gata2/Insm1/Lhx3/Notch1/Pou3f2/Wnt11	7	16	0.4375
BP	GO:0071025	RNA surveillance	7/4917	16/28943	0.011162158	0.026904202	0.01343321	Exosc5/Exosc7/Pelo/Wdr82/Xrn1/Zc3h4/Zcchc7	7	16	0.4375
BP	GO:0090051	negative regulation of cell migration involved in sprouting angiogenesis	7/4917	16/28943	0.011162158	0.026904202	0.01343321	Card10/Notch1/Pdcd10/Pik3r2/Spred1/Stard13/Thbs1	7	16	0.4375
BP	GO:0090177	establishment of planar polarity involved in neural tube closure	7/4917	16/28943	0.011162158	0.026904202	0.01343321	Celsr1/Dvl1/Dvl3/Fzd1/Fzd2/Lrp6/Wnt5a	7	16	0.4375
BP	GO:0097468	programmed cell death in response to reactive oxygen species	7/4917	16/28943	0.011162158	0.026904202	0.01343321	Foxo3/Glrx/Hdac6/Park7/Pdcd10/Stk25/Trap1	7	16	0.4375
BP	GO:0098696	regulation of neurotransmitter receptor localization to postsynaptic specialization membrane	7/4917	16/28943	0.011162158	0.026904202	0.01343321	Adam10/Camk2a/Gsk3b/Hras/Magi2/Prkcz/Rap1a	7	16	0.4375
BP	GO:0106380	purine ribonucleotide salvage	7/4917	16/28943	0.011162158	0.026904202	0.01343321	Adk/Ampd1/Ampd3/Gmpr2/Gmps/Impdh1/Impdh2	7	16	0.4375
BP	GO:1902043	positive regulation of extrinsic apoptotic signaling pathway via death domain receptors	7/4917	16/28943	0.011162158	0.026904202	0.01343321	Atf3/Pten/Skil/Stk3/Thbs1/Timp3/Trps1	7	16	0.4375
BP	GO:1904748	regulation of apoptotic process involved in development	7/4917	16/28943	0.011162158	0.026904202	0.01343321	Cdkn2a/Foxc1/Foxc2/Notch1/Pax2/Tgfb2/Tgfbr3	7	16	0.4375
BP	GO:2000035	regulation of stem cell division	7/4917	16/28943	0.011162158	0.026904202	0.01343321	Cdk2ap2/Fgfr2/Hoxc4/Mllt3/Ncoa3/Smyd5/Thoc5	7	16	0.4375
BP	GO:2000232	regulation of rRNA processing	7/4917	16/28943	0.011162158	0.026904202	0.01343321	Dimt1/Kat2b/Ncl/Riok2/Shq1/Sirt7/Ythdf2	7	16	0.4375
BP	GO:0031397	negative regulation of protein ubiquitination	38/4917	87/28943	5.05E-09	5.55E-08	2.77E-08	Akt1/Atg5/Bag2/Bub3/Cdc20/Cdk5/Cdkn2a/Chp1/Dnaja1/Dysf/Gnl3l/Gtpbp4/Ivns1abp/Limk1/Marchf7/N4bp1/Ogt/Otub2/Park7/Pinx1/Ppia/Rpl11/Rpl23/Rpl37rt/Rpl5/Rps3/Rps7/Sirt7/Sox4/Spry2/Sqstm1/Svbp/Trip12/U2af2/Ubr5/Ubxn1/Usp44/Vps28	38	87	0.436781609
BP	GO:0000079	regulation of cyclin-dependent protein serine/threonine kinase activity	31/4917	71/28943	1.29E-07	1.12E-06	5.61E-07	Actb/Adam17/Akt1/Apc/Bccip/Blm/Ccnb1/Ccnd1/Ccnd3/Ccne2/Ccng2/Ccni/Ccnl1/Ccny/Cdk5rap1/Cdk5rap3/Cdkn2a/Cdkn2c/Cdkn2d/Cnppd1/Gtpbp4/Hexim2/Hhex/Kat2b/Men1/Mnat1/Nr2f2/Pim1/Pkd2/Plk1/Pten	31	71	0.436619718
BP	GO:0042733	embryonic digit morphogenesis	31/4917	71/28943	1.29E-07	1.12E-06	5.61E-07	Bmpr1a/C2cd3/Cplane1/Ctnnb1/Flvcr1/Fuz/Gna12/Gnaq/Grhl2/Hand2/Hdac1/Hdac2/Hoxd11/Hoxd13/Ift122/Ift140/Ift88/Ihh/Intu/Lnpk/Lrp6/Map3k20/Msx1/Notch1/Smad4/Tbx3/Tmem231/Ttbk2/Wnt5a/Wnt7a/Zbtb16	31	71	0.436619718
BP	GO:0007062	sister chromatid cohesion	24/4917	55/28943	3.36E-06	2.17E-05	1.08E-05	Atrx/Axin2/Bub1/Cdc20/Ctnnb1/Esco2/Fbxw7/Fen1/Kif22/Mcmbp/Nipbl/Pds5a/Pds5b/Pogz/Ppp2r1a/Rb1/Recql4/Sfpq/Slf1/Smc1a/Smc3/Smc5/Stag1/Wapl	24	55	0.436363636
BP	GO:0065002	intracellular protein transmembrane transport	24/4917	55/28943	3.36E-06	2.17E-05	1.08E-05	Aifm1/C2cd5/Chchd4/Dnajc15/Dnlz/Hspa5/Hspd1/Pam16/Pex13/Pex16/Pex6/Pex7/Romo1/Rtn2/Sec61a1/Sec62/Sec63/Srp54c/Timm17a/Timm21/Timm23/Tomm40/Tomm40l/Tomm7	24	55	0.436363636
BP	GO:0072698	protein localization to microtubule cytoskeleton	24/4917	55/28943	3.36E-06	2.17E-05	1.08E-05	Abhd17a/Abhd17b/Abhd17c/Apc/Aurka/C2cd3/Cep131/Cep250/Cep350/Dctn2/Dvl1/Fam83d/Golgb1/Gsk3b/Hnrnpu/Hook3/Kif20b/Mapre2/Mid2/Numa1/Nup62/Pcm1/Spag5/Ttbk2	24	55	0.436363636
BP	GO:0006623	protein targeting to vacuole	17/4917	39/28943	9.05E-05	0.000416888	0.000208151	Ap3b1/Ap3d1/Ap4m1/Becn1/Gga3/Hgs/Hspa8/Ncoa4/Rab7/Scarb2/Smurf1/Snx16/Sort1/Vps13c/Vps37a/Vps37d/Zfyve16	17	39	0.435897436
BP	GO:0031114	regulation of microtubule depolymerization	17/4917	39/28943	9.05E-05	0.000416888	0.000208151	Apc/Arhgef2/Camsap2/Ckap2/Clasp1/Clasp2/Dysf/Eml4/Hdac6/Hdgfl3/Map1b/Mid1ip1/Specc1l/Taok1/Tpx2/Ttbk2/Wdr47	17	39	0.435897436
BP	GO:0032435	negative regulation of proteasomal ubiquitin-dependent protein catabolic process	17/4917	39/28943	9.05E-05	0.000416888	0.000208151	Bag6/Eif3h/Gipc1/Hsp90ab1/N4bp1/Nop53/Ogt/Park7/Rpl11/Rybp/Senp1/Sgta/Tlk2/Ubxn1/Uchl5/Usp7/Wac	17	39	0.435897436
BP	GO:0009199	ribonucleoside triphosphate metabolic process	112/4917	257/28943	1.19E-23	1.19E-21	5.94E-22	Actn3/Adpgk/Ak1/Ak2/Ak3/Aldoa/Aldoc/Ampd3/App/Arl2/Atp5a1/Atp5b/Atp5c1/Atp5d/Atp5e/Atp5g1/Atp5g2/Atp5h/Atp5j/Atp5k/Atp5l/Atp5o/Atp5pb/Atp6v1a/Atp6v1b2/Atp7a/Bad/Cad/Ctns/Ctps/Ctps2/Ddit4/Dnm1l/Efl1/Eif6/Eno1/Eno1b/Eno2/Eno3/Enpp1/Galk1/Galt/Gapdh/Git1/Gnai3/Gpd1/Gpi1/Gtpbp1/Hif1a/Hk2/Hkdc1/Hspa8/Impdh1/Impdh2/Insr/Itpa/Jmjd8/Kif5c/Mlst8/Mpi/ATP6/ND1/ND2/ND4/ND5/ND6/Myc/Myh3/Myh6/Ncor1/Ndufa10/Ndu…	112	257	0.435797665
BP	GO:0061640	cytoskeleton-dependent cytokinesis	44/4917	101/28943	3.55E-10	4.81E-09	2.40E-09	Actr2/Actr3/Ank3/Anln/Apc/Arf1/Aurkb/Cenpa/Cfl1/Chmp2a/Chmp2b/Chmp5/Chmp6/Ckap2/Daxx/Ect2/Efhc1/Exoc4/Exoc6b/Exoc8/Incenp/Kif20a/Kif20b/Kif23/Klhdc8b/Map9/Nup62/Plec/Plk1/Rhob/Rock1/Rock2/Rtkn/Septin4/Septin7/Septin9/Snx18/Snx9/Son/Spire1/Stmn1/Usp8/Vps4b/Zfp365	44	101	0.435643564
BP	GO:2000045	regulation of G1/S transition of mitotic cell cycle	74/4917	170/28943	4.33E-16	1.42E-14	7.10E-15	Actb/Actl6a/Actl6b/Adam17/Adamts1/Akt1/Ambra1/Ankrd17/Apc/Appl2/Arid1a/Arid2/Bcl7b/Ccnd1/Ccnd3/Cdc73/Cdk2ap2/Cdk7/Cdkn2a/Cdkn2c/Cdkn2d/Crebbp/Ctdspl/Cul4b/Dbf4/Ddx3x/Dgkz/Dlg1/Dpf1/E2f1/Ecd/Eif4g1/Ezh2/Fbxo31/Gigyf2/Ino80/Kank2/Kif14/Kmt2e/Larp7/Men1/Mnat1/Nacc2/Pbrm1/Phf10/Pidd1/Pkd2/Plk3/Plrg1/Ppp2ca/Ppp2r3d/Prkdc/Prmt2/Psme1/Psme2/Psme3/Pten/Rb1/Rbl1/Rbm38/Rfwd3/Rpa2/Rpl17/Rpl26/Sass6/Smarca2/…	74	170	0.435294118
BP	GO:0006479	protein methylation	94/4917	216/28943	4.96E-20	3.00E-18	1.50E-18	Arid4a/Arid4b/Ash1l/Atrx/Bcor/Brca1/Brd4/Camkmt/Chd5/Chtop/Crebbp/Ctnnb1/Dnmt1/Dnmt3b/Dot1l/Dpy30/Ehmt2/Ezh1/Ezh2/Fam98a/Fam98b/Fbl/Fh1/Gata3/H1f2/H1f3/H1f4/Hcfc1/Hdac2/Hemk1/Icmt/Kansl2/Kansl3/Kat8/Kdm3a/Kdm4a/Kdm4c/Kmt2a/Kmt2b/Kmt2c/Kmt2d/Kmt2e/Kmt5a/Kmt5b/Lcor/Lmna/Men1/Mettl22/Mettl9/Mtf2/Myb/Ncoa6/Nelfa/Nfya/Nsd2/Ogt/Pax5/Paxbp1/Paxip1/Phf19/Phf20/Prmt1/Prmt2/Prmt5/Prmt7/Pwp1/Rif1/Rlf/Rnf20/…	94	216	0.435185185
BP	GO:0008213	protein alkylation	94/4917	216/28943	4.96E-20	3.00E-18	1.50E-18	Arid4a/Arid4b/Ash1l/Atrx/Bcor/Brca1/Brd4/Camkmt/Chd5/Chtop/Crebbp/Ctnnb1/Dnmt1/Dnmt3b/Dot1l/Dpy30/Ehmt2/Ezh1/Ezh2/Fam98a/Fam98b/Fbl/Fh1/Gata3/H1f2/H1f3/H1f4/Hcfc1/Hdac2/Hemk1/Icmt/Kansl2/Kansl3/Kat8/Kdm3a/Kdm4a/Kdm4c/Kmt2a/Kmt2b/Kmt2c/Kmt2d/Kmt2e/Kmt5a/Kmt5b/Lcor/Lmna/Men1/Mettl22/Mettl9/Mtf2/Myb/Ncoa6/Nelfa/Nfya/Nsd2/Ogt/Pax5/Paxbp1/Paxip1/Phf19/Phf20/Prmt1/Prmt2/Prmt5/Prmt7/Pwp1/Rif1/Rlf/Rnf20/…	94	216	0.435185185
BP	GO:0042254	ribosome biogenesis	130/4917	299/28943	4.15E-27	6.73E-25	3.36E-25	Abce1/Bms1/Bop1/Brix1/Bysl/Cdkn2a/Chd7/Cul4b/Ddx17/Ddx18/Ddx3x/Ddx47/Ddx49/Ddx52/Ddx54/Dhx29/Dhx30/Dimt1/Ebna1bp2/Efl1/Eif6/Esf1/Exosc5/Exosc7/Fbl/Gar1/Glul/Gnl2/Gnl3l/Gpatch4/Gtf3a/Gtpbp4/Heatr3/Imp3/Imp4/Ipo9/Isg20l2/Kat2b/Mak16/Mettl5/Mphosph10/Mrps11/Mrps7/Mrto4/Mterf4/Mtrex/Naf1/Nat10/Ncl/Nhp2/Nifk/Nip7/Nob1/Noc4l/Nol6/Nop10/Nop53/Nop56/Nop58/Npm1/Nsun3/Nsun4/Pa2g4/Pes1/Pinx1/Pop4/Pop7/Prkdc…	130	299	0.434782609
BP	GO:0006383	transcription by RNA polymerase III	20/4917	46/28943	2.32E-05	0.000125058	6.24E-05	Bdp1/Cebpa/Chd8/Dhx36/Ercc6/Gtf3c1/Gtf3c5/Ice2/Maf1/Nab2/Polr2l/Polr3d/Polr3f/Polr3gl/Polr3h/Polr3k/Sf3b1/Snapc3/Snapc4/Tbp	20	46	0.434782609
BP	GO:0010880	regulation of release of sequestered calcium ion into cytosol by sarcoplasmic reticulum	10/4917	23/28943	0.002638878	0.007901859	0.003945381	Calm1/Calm2/Calm3/Casq1/Chd7/Gsto1/Pde4d/Ryr2/Slc8a1/Tmem38b	10	23	0.434782609
BP	GO:0021535	cell migration in hindbrain	10/4917	23/28943	0.002638878	0.007901859	0.003945381	Ctnna2/Cul5/Flna/Itgb1/Lef1/Lrp6/Rbfox2/Rnf7/Sema4c/Ttbk2	10	23	0.434782609
BP	GO:0044154	histone H3-K14 acetylation	10/4917	23/28943	0.002638878	0.007901859	0.003945381	Brd4/Brpf1/Gata3/Kat14/Kat7/Kmt2a/Tada2a/Wbp2/Wdr5/Yeats2	10	23	0.434782609
BP	GO:0090231	regulation of spindle checkpoint	10/4917	23/28943	0.002638878	0.007901859	0.003945381	Anapc15/Aurka/Aurkb/Ccnb1/Cdk5rap2/Dync1li1/Incenp/Mad1l1/Ndc80/Usp44	10	23	0.434782609
BP	GO:0017148	negative regulation of translation	83/4917	191/28943	8.21E-18	3.54E-16	1.77E-16	Ago1/Ago3/Ago4/Calr/Celf1/Cnot1/Cnot11/Cnot3/Cnot6/Cnot6l/Cnot7/Cnot9/Cpeb1/Cpeb4/Csde1/Dapk1/Dcp1a/Dcp2/Dcps/Ddx3x/Ddx6/Dhx36/Dhx9/Eif2ak2/Eif2s1/Eif4e2/Eif4enif1/Eif6/Enc1/Eprs/Exosc5/Exosc7/Fmr1/Fto/Gapdh/Gigyf2/Grb7/Hnrnpd/Hnrnpr/Hnrnpu/Inpp5e/Khsrp/Larp1/Lsm1/Mettl14/Mex3d/Mvk/Ncl/Noct/Otud6b/Pabpc1/Paip1/Paip2/Paip2b/Pan3/Parn/Patl1/Pnldc1/Polr2g/Pum1/Rack1/Rc3h1/Rnf139/Rock1/Rock2/Rps3/Sam…	83	191	0.434554974
BP	GO:0033120	positive regulation of RNA splicing	23/4917	53/28943	5.99E-06	3.69E-05	1.84E-05	Celf3/Celf4/Dyrk1a/Hnrnpk/Hspa8/Ncbp1/Ncl/Nup98/Polr2a/Prmt5/Prpf19/Rbmx/Sf3b4/Slc38a2/Smn1/Snrnp70/Srsf1/Srsf5/Tra2a/Tra2b/U2af2/Wdr77/Zfp64	23	53	0.433962264
BP	GO:0060412	ventricular septum morphogenesis	23/4917	53/28943	5.99E-06	3.69E-05	1.84E-05	Bmpr1a/Bmpr2/Cited2/Egln1/Fgfr2/Fzd1/Fzd2/Lrp6/Nkx2-5/Notch1/Nsd2/Rbm15/Rbpj/Slit3/Smad4/Sox4/Tbx3/Tgfb2/Tgfbr3/Wnt11/Wnt5a/Zfpm1/Zfpm2	23	53	0.433962264
BP	GO:0006278	RNA-templated DNA biosynthetic process	26/4917	60/28943	1.56E-06	1.09E-05	5.42E-06	Atm/Atr/Aurkb/Cct2/Cct3/Cct5/Cct6a/Cct7/Ctnnb1/Dcp2/Gar1/Gnl3l/Hnrnpu/Hsp90ab1/Mapk3/Nat10/Nek7/Nhp2/Nop10/Parn/Pinx1/Ptges3/Rad50/Tcp1/Terf1/Terf2	26	60	0.433333333
BP	GO:0007004	telomere maintenance via telomerase	26/4917	60/28943	1.56E-06	1.09E-05	5.42E-06	Atm/Atr/Aurkb/Cct2/Cct3/Cct5/Cct6a/Cct7/Ctnnb1/Dcp2/Gar1/Gnl3l/Hnrnpu/Hsp90ab1/Mapk3/Nat10/Nek7/Nhp2/Nop10/Parn/Pinx1/Ptges3/Rad50/Tcp1/Terf1/Terf2	26	60	0.433333333
BP	GO:0044273	sulfur compound catabolic process	13/4917	30/28943	0.000648034	0.002386924	0.001191786	Abcd1/Acat1/Acot7/Ahcy/Cbs/Chac1/Chac2/Galns/Ggt7/Gusb/Hexb/Idua/Mtrr	13	30	0.433333333
BP	GO:0048596	embryonic camera-type eye morphogenesis	13/4917	30/28943	0.000648034	0.002386924	0.001191786	Aldh1a3/Arid1a/Cited2/Ift122/Ihh/Lrp6/Pax2/Pax6/Six3/Sp1/Sp3/Th/Zeb1	13	30	0.433333333
BP	GO:0140058	neuron projection arborization	13/4917	30/28943	0.000648034	0.002386924	0.001191786	Afdn/Cntnap2/Dvl1/Grip1/Macf1/Map3k13/Myo9a/Ntng2/Phactr1/Rock1/Taok2/Wnt5a/Zfp365	13	30	0.433333333
BP	GO:1904861	excitatory synapse assembly	13/4917	30/28943	0.000648034	0.002386924	0.001191786	Cntnap2/Il1rap/Lrrc4b/Nlgn2/Nptn/Nrxn2/Ntrk3/Plxnb2/Pten/Ptprs/Shank3/Srgap2/Wnt7a	13	30	0.433333333
BP	GO:0046364	monosaccharide biosynthetic process	42/4917	97/28943	1.11E-09	1.38E-08	6.89E-09	Akr1a1/Akr1b3/Aldoc/Arpp19/Atf3/Atf4/Clk2/Ddb1/Dgkq/Eno1/Eno2/Fbp2/Gapdh/Gpd1/Gpd2/Gpi1/Gpt/Gsto1/Hif1a/Kat2b/Maea/Mdh1/Mdh2/Nr3c1/Ogt/Pck2/Pgam1/Pgd/Pgk1/Pgp/Ppp4r3a/Ppp4r3b/Ptpn2/Ranbp2/Rgn/Sirt7/Stk11/Tcf7l2/Tpi1/Usp7/Wdr5/Zfp692	42	97	0.432989691
BP	GO:0001707	mesoderm formation	29/4917	67/28943	4.07E-07	3.23E-06	1.61E-06	Armc5/Axin1/Bmpr1a/Bmpr2/Crb2/Exoc4/Eya1/Foxc1/Foxc2/Gpi1/Kdm6a/Lef1/Macf1/Msgn1/Nf2/Nr4a3/Pax2/Prkaca/Prkar1a/Smad1/Smad3/Srf/Taf10/Tal1/Tlx2/Twsg1/Txnrd1/Wnt11/Wnt5a	29	67	0.432835821
BP	GO:0031647	regulation of protein stability	135/4917	312/28943	7.58E-28	1.39E-25	6.93E-26	Apbb1/Aptx/Asph/Atf7ip/Aurka/Bag2/Bag6/Calr/Ccdc88c/Cct2/Cct3/Cct5/Cct6a/Cct7/Cd81/Cdc37/Cdc73/Cdk7/Cdkn2a/Chp1/Coa8/Cog3/Commd1/Crebbp/Crtap/Cryab/Ctnnd1/Cul3/Dad1/Ddost/Derl1/Dnlz/Dvl1/Dvl3/Fbxw7/Flna/Gapdh/Get1/Get4/Gga3/Gipc1/Gnaq/Gnl3l/Golga7/Gtpbp4/Hcfc1/Hdac3/Hdac6/Hsp90ab1/Hspa8/Hspd1/Id1/Ipo9/Lamp1/Lmna/Mapk8ip3/Marchf7/Mcm8/Mosmo/Msx1/Mt3/Mtmr9/Mtrr/Mylip/Nckap1/Ncln/Ncor1/Ndc80/Nf2/Nlk…	135	312	0.432692308
BP	GO:0099173	postsynapse organization	90/4917	208/28943	4.85E-19	2.61E-17	1.30E-17	Abhd17a/Abhd17b/Abhd17c/Abi2/Abl2/Actb/Actr2/Actr3/Adam10/Afdn/Agrn/App/Arc/Arf1/Arf4/Arf6/Arhgap22/Arhgap39/Cadm1/Cask/Cdc42/Cdh2/Cdk5/Cfl1/Chmp2b/Ckap5/Cntnap1/Cntnap2/Crkl/Ctnnd2/Cttn/Dbn1/Dbnl/Dgkz/Dhx36/Dip2a/Dnm1l/Dvl1/Egln1/Gap43/Hdac6/Hnrnpk/Homer1/Hspa8/Igf1r/Il1rap/Insr/Itpka/Kif1a/Lgmn/Lrrc4b/Magi2/Mesd/Mfn2/Mtmr2/Nlgn2/Nrcam/Nrxn2/Ntng2/Ntrk3/Opa1/Pdlim5/Pick1/Ppfia2/Ppp1r9a/Prnp/Pten…	90	208	0.432692308
BP	GO:1903844	regulation of cellular response to transforming growth factor beta stimulus	61/4917	141/28943	2.23E-13	5.15E-12	2.57E-12	Adam17/Adamtsl2/Arid4a/Arid4b/Axin1/Bambi/Brms1l/Cited2/Crebbp/Emilin1/Eng/Folr1/Furin/Gipc1/Glg1/Got1/Hdac1/Hdac2/Hsp90ab1/Hspa5/Htra1/Il17rd/Ing1/Ing2/Ldlrad4/Lrp1/Men1/Npnt/Ogt/Pals1/Peg10/Pmepa1/Pparg/Ppm1a/Rasl11b/Rbbp4/Rbbp7/Sap130/Sap30/Sap30l/Sinhcaf/Ski/Skil/Slc2a10/Smad3/Smad4/Smurf1/Spred1/Spred3/Spry2/Stk11/Suds3/Tgfb1i1/Tgfbr3/Thbs1/Trim33/Xbp1/Zbtb7a/Zeb1/Zeb2/Zfp451	61	141	0.432624113
BP	GO:0010833	telomere maintenance via telomere lengthening	32/4917	74/28943	1.07E-07	9.44E-07	4.72E-07	Atm/Atr/Aurkb/Cct2/Cct3/Cct5/Cct6a/Cct7/Ctnnb1/Dcp2/Dhx36/Gar1/Gnl3l/Hnrnpa2b1/Hnrnpu/Hsp90ab1/Mapk3/Naf1/Nat10/Nek7/Nhp2/Nop10/Parn/Pinx1/Ptges3/Rad50/Rad51/Tcp1/Terf1/Terf2/Tnks2/Zbtb48	32	74	0.432432432
BP	GO:1904029	regulation of cyclin-dependent protein kinase activity	32/4917	74/28943	1.07E-07	9.44E-07	4.72E-07	Actb/Adam17/Akt1/Apc/Bccip/Blm/Ccnb1/Ccnd1/Ccnd3/Ccne2/Ccng2/Ccni/Ccnl1/Ccny/Cdk5rap1/Cdk5rap3/Cdkn2a/Cdkn2c/Cdkn2d/Cnppd1/Gtpbp4/Hexim2/Hhex/Hsp90ab1/Kat2b/Men1/Mnat1/Nr2f2/Pim1/Pkd2/Plk1/Pten	32	74	0.432432432
BP	GO:0035909	aorta morphogenesis	16/4917	37/28943	0.000162753	0.000700054	0.000349535	Adamts9/Bmpr1a/Chd7/Efemp2/Eng/Ephb4/Eya1/Lrp1/Notch1/Pdgfrb/Rbpj/Six1/Sox4/Srf/Tbx1/Tgfb2	16	37	0.432432432
BP	GO:1904358	positive regulation of telomere maintenance via telomere lengthening	16/4917	37/28943	0.000162753	0.000700054	0.000349535	Atm/Atr/Aurkb/Cct2/Cct3/Cct5/Cct6a/Cct7/Ctnnb1/Dhx36/Hnrnpa2b1/Mapk3/Naf1/Nek7/Parn/Tcp1	16	37	0.432432432
BP	GO:0030010	establishment of cell polarity	67/4917	155/28943	1.58E-14	4.47E-13	2.23E-13	Amotl1/Arf6/Arfgef1/Arhgef2/Bcas3/Bccip/Brsk2/Cdc42/Cdh5/Cdk5rap2/Cenpa/Cfl1/Clasp1/Coro7/Crb2/Crkl/Cyp26b1/Cyrib/Cyth3/Dock7/Exoc4/Eya1/Fat1/Fbf1/Frmd4a/Fscn1/Gata3/Golph3/Gpsm1/Gpsm2/Gsk3b/Hes5/Hsp90ab1/Igf1r/Itgb1/Kat5/Kif20b/Kif26b/Krit1/Lmna/Map1b/Map4/Msn/Myh9/Myo9a/Myo9b/Ndc80/Ndel1/Numa1/Pard3/Pax6/Plk1/Prkcz/Rap1b/Rictor/Rnf41/Rufy3/Scrib/Shtn1/Sipa1l3/Spag5/Spry2/Stk11/Tcirg1/Tsc2/Wnt5a…	67	155	0.432258065
BP	GO:0031330	negative regulation of cellular catabolic process	102/4917	236/28943	2.43E-21	1.79E-19	8.95E-20	Akt1/Angel2/Anks1/Axin2/Bag6/Becn1/Cdkn2a/Cnr1/Csde1/Csnk2a2/Dbi/Dhx36/Dhx9/Dicer1/E2f1/Ehmt2/Eif3h/Eif4enif1/Eif4g1/Eif4g2/Fmr1/Furin/Fus/Gipc1/Herc1/Hnrnpa0/Hnrnpab/Hnrnpd/Hnrnpu/Hsp90ab1/Igf2bp2/Ikbke/Kdm4a/Larp1/Larp4b/Lzts1/Mapkapk2/Meioc/Mlst8/Mt3/Mtmr2/Mtmr9/N4bp1/Naf1/Nampt/Noct/Nop53/Nrde2/Nsun2/Nupr1/Ogt/Pabpc1/Paip1/Pam16/Park7/Parn/Phf23/Poldip2/Ptk2/Qrich2/Rbm10/Rbm38/Rgn/Rnf41/Rnf5/…	102	236	0.43220339
BP	GO:0009145	purine nucleoside triphosphate biosynthetic process	51/4917	118/28943	2.08E-11	3.55E-10	1.77E-10	Adk/Ak3/Aldoa/Atp5a1/Atp5b/Atp5c1/Atp5d/Atp5e/Atp5g1/Atp5g2/Atp5h/Atp5j/Atp5k/Atp5l/Atp5o/Atp5pb/Eno1/Eno1b/Impdh1/Impdh2/ATP6/ND1/ND2/ND4/ND5/ND6/Myc/Ndufa10/Ndufa5/Ndufa6/Ndufa7/Ndufa9/Ndufab1/Ndufb10/Ndufb11/Ndufb3/Ndufb7/Ndufs1/Ndufs2/Ndufs3/Ndufs4/Ndufs7/Ndufv1/Pkm/Sdha/Sdhb/Sdhc/Sdhd/Stat3/Stoml2/Vcp	51	118	0.43220339
BP	GO:0009144	purine nucleoside triphosphate metabolic process	111/4917	257/28943	4.57E-23	4.31E-21	2.15E-21	Actn3/Adk/Adpgk/Ak1/Ak2/Ak3/Aldoa/Aldoc/Ampd3/App/Arl2/Atp5a1/Atp5b/Atp5c1/Atp5d/Atp5e/Atp5g1/Atp5g2/Atp5h/Atp5j/Atp5k/Atp5l/Atp5o/Atp5pb/Atp6v1a/Atp6v1b2/Atp7a/Bad/Ctns/Ddit4/Dnm1l/Efl1/Eif6/Eno1/Eno1b/Eno2/Eno3/Enpp1/Galk1/Galt/Gapdh/Git1/Gnai3/Gpd1/Gpi1/Gtpbp1/Hif1a/Hk2/Hkdc1/Hspa8/Impdh1/Impdh2/Insr/Itpa/Jmjd8/Kif5c/Mlst8/Mpi/ATP6/ND1/ND2/ND4/ND5/ND6/Myc/Myh3/Myh6/Ncor1/Ndufa10/Ndufa5/Ndufa6/…	111	257	0.431906615
BP	GO:0071168	protein localization to chromatin	19/4917	44/28943	4.15E-05	0.00020737	0.000103539	Cdk9/Cenpa/Daxx/Esco2/Ezh2/H2ac4/Mcm8/Mcm9/Msh2/Nipbl/Plk1/Rb1/Ruvbl2/Setd2/Tasor/Vcp/Vrk1/Wapl/Wbp2	19	44	0.431818182
BP	GO:0085029	extracellular matrix assembly	19/4917	44/28943	4.15E-05	0.00020737	0.000103539	Antxr1/Atp7a/Clasp1/Clasp2/Efemp2/Emilin1/Fbln5/Gpm6b/Ihh/Lamb2/Ltbp3/Notch1/Ntng2/Phldb2/Plod3/Pxdn/Smad3/Sox9/Tnxb	19	44	0.431818182
BP	GO:0016197	endosomal transport	101/4917	234/28943	4.30E-21	3.06E-19	1.53E-19	Abca1/Actn2/Alms1/Ap1s1/Ap3b1/Ap3d1/Ap5b1/Arf6/Arfip1/Arl8b/Atp6ap1/Bet1l/Bloc1s2/Cdc42/Chmp1b/Chmp2a/Chmp2b/Chmp5/Chmp6/Cln5/Commd1/Coro1c/Dennd1a/Dennd2a/Dennd5a/Dnm1l/Dpy30/Ehd1/Ehd4/Entr1/Epg5/Eps15l1/Gga1/Gga3/Gosr1/Grip1/Gripap1/Hgs/Itsn1/Itsn2/Lamtor1/Laptm4b/Leprotl1/Lmtk2/Lrba/Mcoln1/Mvb12a/Picalm/Pikfyve/Pla2g3/Plekhj1/Ptpn23/Rab11a/Rab11b/Rab11fip3/Rab11fip4/Rab14/Rab7/Reps1/Rnf126/Scr…	101	234	0.431623932
BP	GO:0031057	negative regulation of histone modification	22/4917	51/28943	1.07E-05	6.25E-05	3.12E-05	Atg5/Bcor/Brca1/Ctbp1/Dnmt1/Dnmt3b/Fh1/Kdm3a/Kdm4a/Kdm4c/Kdm5a/Mtf2/Otub2/Pax5/Pwwp2a/Smarcb1/Supt6/Thap7/Trip12/Ubr5/Wdr5/Zfp451	22	51	0.431372549
BP	GO:0051646	mitochondrion localization	22/4917	51/28943	1.07E-05	6.25E-05	3.12E-05	Atp2a1/Bhlha15/Dnm1l/Hdac6/Hif1a/Hsbp1/Kif1b/Map1b/Map6/Mfn2/Msto1/Myo19/Nefl/Ogt/Opa1/Rhot2/Slc4a5/Sybu/Trak1/Trak2/Ubb/Uchl1	22	51	0.431372549
BP	GO:0030516	regulation of axon extension	47/4917	109/28943	1.39E-10	2.02E-09	1.01E-09	Actr3/Atp5g1/Bmpr2/Cdk5/Cdkl3/Clasp2/Cttn/D130043K22Rik/Dbn1/Dbnl/Dpysl2/Eif2b2/Gsk3b/Ifrd1/Ilk/Limk1/Lrp1/Macf1/Map1b/Map3k13/Mt3/Ndel1/Ntrk3/Olfm1/Ptprs/Rab21/Rpl4/Rtn4/Rtn4r/Rufy3/Sema3e/Sema3f/Sema3g/Sema4c/Sema4f/Sema4g/Sema6c/Shtn1/Slit1/Srf/Tnfrsf12a/Trim46/Trpv2/Vegfa/Wdr36/Wnt5a/Zfyve27	47	109	0.431192661
BP	GO:0006986	response to unfolded protein	50/4917	116/28943	3.68E-11	6.04E-10	3.01E-10	Abca7/Abcb10/Amfr/Atf3/Atf4/Bhlha15/Bok/Ccnd1/Cdk5rap3/Chac1/Cops5/Creb3l1/Crebrf/Daxx/Ddit3/Derl1/Derl2/Dnajb9/Edem3/Eif2ak2/Eif2s1/Herpud1/Hspa1a/Hspa1b/Hspa5/Hspa8/Hspa9/Hspb8/Hspd1/Mfn2/Nck1/Nck2/Optn/Parp16/Pdia6/Pmp22/Ptpn1/Ptpn2/Qrich1/Selenos/Serp1/Stt3b/Syvn1/Thbs1/Tmbim6/Tmem33/Upf2/Wfs1/Xbp1/Yod1	50	116	0.431034483
BP	GO:0010257	NADH dehydrogenase complex assembly	25/4917	58/28943	2.77E-06	1.82E-05	9.11E-06	Acad9/Foxred1/ND1/ND2/ND4/ND5/ND6/Ndufa10/Ndufa5/Ndufa6/Ndufa9/Ndufab1/Ndufaf3/Ndufaf6/Ndufb10/Ndufb11/Ndufb3/Ndufb7/Ndufs1/Ndufs2/Ndufs3/Ndufs4/Ndufs7/Nubpl/Timm21	25	58	0.431034483
BP	GO:0032981	mitochondrial respiratory chain complex I assembly	25/4917	58/28943	2.77E-06	1.82E-05	9.11E-06	Acad9/Foxred1/ND1/ND2/ND4/ND5/ND6/Ndufa10/Ndufa5/Ndufa6/Ndufa9/Ndufab1/Ndufaf3/Ndufaf6/Ndufb10/Ndufb11/Ndufb3/Ndufb7/Ndufs1/Ndufs2/Ndufs3/Ndufs4/Ndufs7/Nubpl/Timm21	25	58	0.431034483
BP	GO:0016573	histone acetylation	78/4917	181/28943	1.41E-16	4.83E-15	2.41E-15	Actb/Actl6a/Actl6b/Apbb1/App/Atg5/Brca1/Brd4/Brd8/Brd8dc/Brpf1/Chd5/Crebbp/Ctbp1/Dmap1/Epc1/Epc2/Ercc6/Gata2/Gata3/Hcfc1/Ing3/Jade3/Kansl2/Kansl3/Kat14/Kat2b/Kat5/Kat6b/Kat7/Kat8/Kmt2a/Kmt2e/Lef1/Mapk3/Mbd3/Mllt3/Morf4l2/Mrgbp/Msl1/Msl2/Nfya/Ogt/Park7/Pax6/Paxip1/Pcgf2/Phf20/Phf20l1/Pwwp2a/Rps6ka5/Ruvbl1/Ruvbl2/Setd5/Sf3b1/Sf3b3/Sf3b5/Smad4/Smarca4/Smarcb1/Supt3/Tada1/Tada2a/Taf1/Taf10/Taf2/Taf5l…	78	181	0.430939227
BP	GO:1902414	protein localization to cell junction	53/4917	123/28943	9.79E-12	1.76E-10	8.80E-11	Abhd17b/Actb/Actg1/Actn4/Adam10/Adam22/Afdn/Bsn/Camk2a/Cdh5/Cdk5/Clstn1/Cplx1/Dlg1/Dlg2/Dlgap1/Fermt2/Flna/Git1/Grip1/Gripap1/Gsk3b/Homer1/Hras/Kif5a/Kif5c/Klc1/Lamtor2/Lamtor3/Lgi1/Magi2/Mapk8/Mapk8ip3/Nectin1/Nlgn2/Nrxn2/Pak2/Pclo/Prkcz/Rab11a/Rap1a/Scrib/Shank1/Snap25/Snap47/Stau1/Stx1b/Stx4a/Tjp2/Vamp2/Vps35/Zdhhc2/Zdhhc7	53	123	0.430894309
BP	GO:0034248	regulation of cellular amide metabolic process	195/4917	453/28943	2.72E-39	1.94E-36	9.67E-37	Aars/Abca7/Abce1/Abcf1/Abcg1/Ago1/Ago3/Ago4/Akt1/Alkbh1/Aplp1/App/Bzw1/Calr/Cdk4/Cdk5rap1/Celf1/Cnbp/Cnot1/Cnot11/Cnot3/Cnot6/Cnot6l/Cnot7/Cnot9/Cpeb1/Cpeb4/Csde1/Ctif/Dapk1/Dcp1a/Dcp2/Dcps/Ddx25/Ddx3x/Ddx6/Dhx36/Dhx9/Dnajc1/Dph1/Dph7/Dus3l/Eef2/Eefsec/Eif2ak2/Eif2s1/Eif2s3x/Eif3b/Eif3d/Eif3e/Eif3k/Eif4e2/Eif4enif1/Eif4g1/Eif4g2/Eif4g3/Eif5/Eif5a/Eif5b/Eif6/Enc1/Eprs/Erbb2/Exosc5/Exosc7/Fmr1/Foxo…	195	453	0.430463576
BP	GO:0000082	G1/S transition of mitotic cell cycle	99/4917	230/28943	1.34E-20	8.86E-19	4.42E-19	Actb/Actl6a/Actl6b/Adam17/Adamts1/Akt1/Ambra1/Ankrd17/Apc/Appl2/Arid1a/Arid2/Bcl7b/Brd4/Camk2a/Camk2g/Ccnd1/Ccnd3/Ccne2/Cdc73/Cdk15/Cdk2/Cdk2ap2/Cdk4/Cdk5/Cdk7/Cdkn2a/Cdkn2c/Cdkn2d/Crebbp/Ctdspl/Cul4b/Dbf4/Ddx3x/Dgkz/Dlg1/Dpf1/E2f1/E2f3/E2f4/Ecd/Eif4g1/Ezh2/Fbxo31/Gigyf2/Hinfp/Ino80/Itgb1/Kank2/Kif14/Klf11/Kmt2e/Larp7/Men1/Mnat1/Myb/Myc/Nacc2/Npat/Pbrm1/Phf10/Phf8/Pidd1/Pim2/Pkd2/Plk3/Plrg1/Ppp2c…	99	230	0.430434783
BP	GO:0009205	purine ribonucleoside triphosphate metabolic process	108/4917	251/28943	2.52E-22	2.21E-20	1.10E-20	Actn3/Adpgk/Ak1/Ak2/Ak3/Aldoa/Aldoc/Ampd3/App/Arl2/Atp5a1/Atp5b/Atp5c1/Atp5d/Atp5e/Atp5g1/Atp5g2/Atp5h/Atp5j/Atp5k/Atp5l/Atp5o/Atp5pb/Atp6v1a/Atp6v1b2/Atp7a/Bad/Ctns/Ddit4/Dnm1l/Efl1/Eif6/Eno1/Eno1b/Eno2/Eno3/Enpp1/Galk1/Galt/Gapdh/Git1/Gnai3/Gpd1/Gpi1/Gtpbp1/Hif1a/Hk2/Hkdc1/Hspa8/Impdh1/Impdh2/Insr/Itpa/Jmjd8/Kif5c/Mlst8/Mpi/ATP6/ND1/ND2/ND4/ND5/ND6/Myc/Myh3/Myh6/Ncor1/Ndufa10/Ndufa5/Ndufa6/Nduf…	108	251	0.430278884
BP	GO:0006094	gluconeogenesis	37/4917	86/28943	1.32E-08	1.36E-07	6.78E-08	Aldoc/Arpp19/Atf3/Atf4/Clk2/Ddb1/Dgkq/Eno1/Eno2/Fbp2/Gapdh/Gpd1/Gpd2/Gpi1/Gpt/Hif1a/Kat2b/Maea/Mdh1/Mdh2/Nr3c1/Ogt/Pck2/Pgam1/Pgk1/Pgp/Ppp4r3a/Ppp4r3b/Ptpn2/Ranbp2/Sirt7/Stk11/Tcf7l2/Tpi1/Usp7/Wdr5/Zfp692	37	86	0.430232558
BP	GO:0036465	synaptic vesicle recycling	37/4917	86/28943	1.32E-08	1.36E-07	6.78E-08	Actb/Actg1/Ap2b1/Ap2m1/Ap3b1/Ap3b2/Ap3d1/Ap3m2/Ap3s1/Ap3s2/Arf6/Canx/Cdk5/Dennd1a/Dgkq/Dnajc6/Dnm1l/Fcho2/Fgf14/Git1/Gripap1/Itsn1/Itsn2/Nlgn2/Pclo/Picalm/Pip5k1c/Ppp3cb/Rock1/Scrib/Sh3gl2/Stx1b/Syp/Syt1/Syt11/Vamp2/Vamp4	37	86	0.430232558
BP	GO:0048041	focal adhesion assembly	37/4917	86/28943	1.32E-08	1.36E-07	6.78E-08	Actg1/Actn1/Actn2/Actn3/Bcas3/Cfl1/Clasp1/Clasp2/Coro1c/Coro2b/Cttn/Dlc1/Fermt2/Gpm6b/Itga2/Limch1/Lims1/Lrp1/Macf1/Map4k4/Pdpk1/Peak1/Phldb2/Ppm1f/Pten/Ptk2/Ptpn11/Ptpra/Pxn/Rcc2/Rock1/S100a10/Slk/Smad3/Taok2/Tsc1/Vegfa	37	86	0.430232558
BP	GO:0006354	DNA-templated transcription elongation	46/4917	107/28943	2.45E-10	3.45E-09	1.72E-09	Adrm1/Alyref/Axin1/Brd4/Cbx7/Ccnk/Ccnt1/Ccnt2/Cdc73/Cdk12/Cdk9/Ctnnb1/Elob/Elof1/Ercc3/Ercc6/Ezh2/Gtf2f1/Gtf2f2/Hnrnpu/Kat7/Leo1/Med1/Med10/Med14/Med15/Med17/Med22/Med6/Med8/Ncbp1/Nelfa/Pwwp2a/Recql5/Rnf168/Rtf1/Setd2/Setd5/Supt4a/Supt5/Supt6/Thoc1/Thoc5/Wdr82/Zc3h4/Zfp326	46	107	0.429906542
BP	GO:0051028	mRNA transport	52/4917	121/28943	1.73E-11	2.99E-10	1.49E-10	1700017N19Rik/Akap8l/Alyref/Arc/Chtop/Cpeb1/Ddx19a/Ddx25/Ddx39a/Dhx9/Eif5a/Fmr1/G3bp2/Hhex/Hnrnpa1/Hnrnpa2b1/Igf2bp2/Khsrp/Kif5c/Ncbp1/Nsun2/Nup133/Nup160/Nup188/Nup37/Nup54/Nup62/Nup98/Nupl2/Nxf3/Pabpn1/Peg10/Ranbp17/Ranbp2/Rbm8a/Sarnp/Sec13/Seh1l/Sem1/Setd2/Slbp/Srsf1/Srsf3/Srsf7/Supt6/Thoc1/Thoc2/Thoc2l/Thoc5/Thoc7/Xpo1/Ythdc1	52	121	0.429752066
BP	GO:0006475	internal protein amino acid acetylation	82/4917	191/28943	3.11E-17	1.16E-15	5.79E-16	Actb/Actl6a/Actl6b/Apbb1/App/Atat1/Atg5/Bag6/Brca1/Brd4/Brd8/Brd8dc/Brpf1/Chd5/Crebbp/Ctbp1/Dmap1/Epc1/Epc2/Ercc6/Gata2/Gata3/Hcfc1/Ing3/Jade3/Kansl2/Kansl3/Kat14/Kat2b/Kat5/Kat6b/Kat7/Kat8/Kmt2a/Kmt2e/Lef1/Mapk3/Mbd3/Mllt3/Morf4l2/Mrgbp/Msl1/Msl2/Nfya/Ogt/Park7/Pax6/Paxip1/Pcgf2/Phf20/Phf20l1/Por/Pwwp2a/Rps6ka5/Ruvbl1/Ruvbl2/Setd5/Sf3b1/Sf3b3/Sf3b5/Smad4/Smarca4/Smarcb1/Smc5/Supt3/Tada1/Tada2a/T…	82	191	0.429319372
BP	GO:0018393	internal peptidyl-lysine acetylation	82/4917	191/28943	3.11E-17	1.16E-15	5.79E-16	Actb/Actl6a/Actl6b/Apbb1/App/Atat1/Atg5/Bag6/Brca1/Brd4/Brd8/Brd8dc/Brpf1/Chd5/Crebbp/Ctbp1/Dmap1/Epc1/Epc2/Ercc6/Gata2/Gata3/Hcfc1/Ing3/Jade3/Kansl2/Kansl3/Kat14/Kat2b/Kat5/Kat6b/Kat7/Kat8/Kmt2a/Kmt2e/Lef1/Mapk3/Mbd3/Mllt3/Morf4l2/Mrgbp/Msl1/Msl2/Nfya/Ogt/Park7/Pax6/Paxip1/Pcgf2/Phf20/Phf20l1/Por/Pwwp2a/Rps6ka5/Ruvbl1/Ruvbl2/Setd5/Sf3b1/Sf3b3/Sf3b5/Smad4/Smarca4/Smarcb1/Smc5/Supt3/Tada1/Tada2a/T…	82	191	0.429319372
BP	GO:2000113	negative regulation of cellular macromolecule biosynthetic process	91/4917	212/28943	5.89E-19	3.07E-17	1.53E-17	Abca7/Ago1/Ago3/Ago4/Calr/Celf1/Cnot1/Cnot11/Cnot3/Cnot6/Cnot6l/Cnot7/Cnot9/Cpeb1/Cpeb4/Csde1/Dapk1/Dbi/Dcp1a/Dcp2/Dcps/Ddx3x/Ddx6/Dhx36/Dhx9/Eif2ak2/Eif2s1/Eif4e2/Eif4enif1/Eif6/Enc1/Enpp1/Eprs/Exosc5/Exosc7/Fmr1/Fto/Gapdh/Gfpt1/Gigyf2/Grb7/Hhatl/Hnrnpd/Hnrnpr/Hnrnpu/Inpp5e/Itm2b/Khsrp/Larp1/Lsm1/Mettl14/Mex3d/Mvk/Ncl/Noct/Oga/Otud6b/Pabpc1/Paip1/Paip2/Paip2b/Pan3/Parn/Patl1/Pnldc1/Polr2g/Pum1/R…	91	212	0.429245283
BP	GO:0009141	nucleoside triphosphate metabolic process	118/4917	275/28943	3.90E-24	4.17E-22	2.08E-22	Actn3/Adk/Adpgk/Ak1/Ak2/Ak3/Aldoa/Aldoc/Ampd3/App/Arl2/Atp5a1/Atp5b/Atp5c1/Atp5d/Atp5e/Atp5g1/Atp5g2/Atp5h/Atp5j/Atp5k/Atp5l/Atp5o/Atp5pb/Atp6v1a/Atp6v1b2/Atp7a/Bad/Cad/Cmpk2/Ctns/Ctps/Ctps2/Ddit4/Dnm1l/Efl1/Eif6/Eno1/Eno1b/Eno2/Eno3/Enpp1/Entpd3/Galk1/Galt/Gapdh/Git1/Gnai3/Gpd1/Gpi1/Gtpbp1/Hif1a/Hk2/Hkdc1/Hspa8/Impdh1/Impdh2/Insr/Itpa/Jmjd8/Kif5c/Mlst8/Mpi/ATP6/ND1/ND2/ND4/ND5/ND6/Myc/Myh3/Myh6/…	118	275	0.429090909
BP	GO:0060998	regulation of dendritic spine development	36/4917	84/28943	2.33E-08	2.31E-07	1.16E-07	Actr2/Actr3/Afdn/Arf1/Arf6/Cask/Cfl1/Crebbp/Dbn1/Dbnl/Dhx36/Dnm1l/Fmr1/Hdac2/Hnrnpk/Itpka/Itsn1/Kif1a/Mapk6/Mfn2/Neurl1a/Ngfr/Nlgn2/Nr3c1/Opa1/Pbrm1/Ppfia2/Ppp1r9a/Pten/Ptprs/Shank1/Shank3/Tanc2/Tsc2/Ube3a/Zmynd8	36	84	0.428571429
BP	GO:2000300	regulation of synaptic vesicle exocytosis	36/4917	84/28943	2.33E-08	2.31E-07	1.16E-07	Adra2a/Apba1/Atp2a2/Bace1/Cask/Chrna4/Chrnb2/Dgki/Dnm1l/Drd2/Drd4/Dvl1/Fbxl20/Fmr1/Gipc1/Git1/Gsk3b/Myo6/Ncs1/Nrn1/P2rx2/P2rx7/P2ry2/Ppfia2/Prkcb/Rab3gap1/Rap1a/Rap1b/Rims2/Snapin/Stxbp5/Stxbp5l/Syp/Syt1/Vps18/Wnt7a	36	84	0.428571429
BP	GO:0032507	maintenance of protein location in cell	30/4917	70/28943	3.36E-07	2.70E-06	1.35E-06	Akt1/Ank3/Ankrd13c/Arl2/Arl2bp/Bard1/Ccdc88a/Cdk5/Chchd10/Dbn1/Golph3/Grk2/Hdac3/Hk2/Hnrnpu/Hspa5/Insig1/Insig2/Kdelr1/Mprip/Nr5a1/Os9/Park7/Rangap1/Skp1/Syne1/Tmsb10/Tnrc6a/Twf1/Vps13c	30	70	0.428571429
BP	GO:0060260	regulation of transcription initiation by RNA polymerase II	30/4917	70/28943	3.36E-07	2.70E-06	1.35E-06	Atf7ip/Ctnnbip1/Dhx36/Ercc1/Ercc6/Gtf2a1/Hmgb1/Med1/Med10/Med12/Med13/Med14/Med15/Med17/Med22/Med6/Med8/Myc/Nkx2-5/Paxip1/Psmc6/Srf/Taf10/Taf11/Taf2/Taf4b/Taf6/Tbp/Thra/Zfp451	30	70	0.428571429
BP	GO:0070918	small regulatory ncRNA processing	24/4917	56/28943	4.93E-06	3.10E-05	1.55E-05	Ago1/Ago3/Ago4/Bcdin3d/Ddx3x/Ddx5/Dgcr8/Dicer1/Hnrnpa2b1/Lin28b/Map2k2/Ncbp1/Ncor1/Ppp3ca/Prkra/Pum1/Srrt/Stat3/Tsnax/Tut4/Tut7/Zc3h7a/Zc3h7b/Zmpste24	24	56	0.428571429
BP	GO:0006110	regulation of glycolytic process	21/4917	49/28943	1.90E-05	0.000105317	5.26E-05	Actn3/App/Arl2/Ddit4/Eif6/Git1/Gpd1/Hif1a/Insr/Jmjd8/Mlst8/Myc/Ncor1/Nupr1/Ogt/P2rx7/Prkaa2/Prkag2/Slc2a6/Stat3/Zbtb7a	21	49	0.428571429
BP	GO:0043001	Golgi to plasma membrane protein transport	18/4917	42/28943	7.42E-05	0.000348651	0.000174081	Acsl3/Ank3/Atp2c1/Cln3/Gga1/Gga2/Gga3/Golga7/Golph3/Lypla1/Macf1/Nsf/Optn/Pkdcc/Rab31/Rack1/Vamp2/Vamp4	18	42	0.428571429
BP	GO:0000132	establishment of mitotic spindle orientation	15/4917	35/28943	0.000292488	0.001186429	0.000592381	Arhgef2/Bccip/Cdk5rap2/Cenpa/Eya1/Gpsm1/Gpsm2/Itgb1/Kat5/Ndc80/Ndel1/Numa1/Pax6/Plk1/Spry2	15	35	0.428571429
BP	GO:0003209	cardiac atrium morphogenesis	15/4917	35/28943	0.000292488	0.001186429	0.000592381	Bmpr2/Eng/Lrp6/Myh6/Nkx2-5/Notch1/Notch2/Nsd2/Smo/Sos1/Sox4/Tgfb2/Wnt2/Wnt5a/Zfpm1	15	35	0.428571429
BP	GO:0000272	polysaccharide catabolic process	12/4917	28/28943	0.001172651	0.003965975	0.001980203	Agl/Gaa/Hmgb1/Pgm1/Phkg1/Ppp1ca/Ppp1cb/Ppp1r3b/Ppp1r3d/Pygl/Pygm/Rb1cc1	12	28	0.428571429
BP	GO:0006882	cellular zinc ion homeostasis	12/4917	28/28943	0.001172651	0.003965975	0.001980203	Ap3b1/Ap3d1/Mt1/Mt2/Mt3/Slc30a1/Slc30a4/Slc30a5/Slc30a7/Slc39a10/Slc39a13/Slc39a6	12	28	0.428571429
BP	GO:0048499	synaptic vesicle membrane organization	12/4917	28/28943	0.001172651	0.003965975	0.001980203	Ap3d1/Cplx1/Cplx2/Snap25/Snap29/Snap47/Snapin/Stx1b/Stx4a/Stxbp1/Syt1/Syt9	12	28	0.428571429
BP	GO:0071480	cellular response to gamma radiation	12/4917	28/28943	0.001172651	0.003965975	0.001980203	Atm/Atr/Cryab/H2ax/Hras/Map3k20/Rnf4/Rpl26/Tlk2/Tmem109/Xrcc6/Zmpste24	12	28	0.428571429
BP	GO:0090103	cochlea morphogenesis	12/4917	28/28943	0.001172651	0.003965975	0.001980203	Dvl1/Dvl3/Eya1/Fzd2/Hoxa1/Hpn/Pax2/Six1/Sox9/Tbx1/Wnt5a/Zeb1	12	28	0.428571429
BP	GO:0032332	positive regulation of chondrocyte differentiation	9/4917	21/28943	0.004828129	0.013133905	0.006557731	Gdf6/Hoxd11/Pkdcc/Por/Runx2/Smad3/Sox6/Sox9/Zbtb16	9	21	0.428571429
BP	GO:0048172	regulation of short-term neuronal synaptic plasticity	9/4917	21/28943	0.004828129	0.013133905	0.006557731	Cln3/Grik1/Kmt2a/Rab3gap1/Shisa7/Shisa8/Syap1/Syp/Unc13a	9	21	0.428571429
BP	GO:0050665	hydrogen peroxide biosynthetic process	9/4917	21/28943	0.004828129	0.013133905	0.006557731	Acox1/Ctns/Cycs/Duox2/Mfn2/Ncf1/Sod1/Sod2/Stat3	9	21	0.428571429
BP	GO:0060099	regulation of phagocytosis	engulfment	9/4917	21/28943	0.004828129	0.013133905	0.006557731	Abca7/Ager/Appl2/Gata2/Itga2/Nckap1l/Pparg/Pten/Rab31	9	21	0.428571429
BP	GO:0060416	response to growth hormone	9/4917	21/28943	0.004828129	0.013133905	0.006557731	Adrm1/Cacybp/Gdf15/Leprotl1/Mbd5/Ptk2/Pxn/Stat3/Stat6	9	21	0.428571429
BP	GO:0090266	regulation of mitotic cell cycle spindle assembly checkpoint	9/4917	21/28943	0.004828129	0.013133905	0.006557731	Anapc15/Aurkb/Ccnb1/Cdk5rap2/Dync1li1/Incenp/Mad1l1/Ndc80/Usp44	9	21	0.428571429
BP	GO:1903504	regulation of mitotic spindle checkpoint	9/4917	21/28943	0.004828129	0.013133905	0.006557731	Anapc15/Aurkb/Ccnb1/Cdk5rap2/Dync1li1/Incenp/Mad1l1/Ndc80/Usp44	9	21	0.428571429
BP	GO:1990182	exosomal secretion	9/4917	21/28943	0.004828129	0.013133905	0.006557731	Chmp2a/Cops5/Hgs/Rab11a/Rab7/Snf8/Steap3/Tsg101/Vps4b	9	21	0.428571429
BP	GO:0001840	neural plate development	6/4917	14/28943	0.020842472	0.04579342	0.022864556	C2cd3/Ctnnb1/Dvl1/Ptch1/Zfp568/Zic2	6	14	0.428571429
BP	GO:0006999	nuclear pore organization	6/4917	14/28943	0.020842472	0.04579342	0.022864556	Nup133/Nup153/Nup54/Nup98/Rtn4/Seh1l	6	14	0.428571429
BP	GO:0007144	female meiosis I	6/4917	14/28943	0.020842472	0.04579342	0.022864556	Aurka/Meiob/Meioc/Ndc80/Trip13/Ubb	6	14	0.428571429
BP	GO:0010642	negative regulation of platelet-derived growth factor receptor signaling pathway	6/4917	14/28943	0.020842472	0.04579342	0.022864556	Glrx/Hgs/Lrp1/Phf14/Ptgir/Ptpn2	6	14	0.428571429
BP	GO:0030432	peristalsis	6/4917	14/28943	0.020842472	0.04579342	0.022864556	Dlg1/Drd2/P2rx2/P2rx3/Tbx3/Tshz3	6	14	0.428571429
BP	GO:0035791	platelet-derived growth factor receptor-beta signaling pathway	6/4917	14/28943	0.020842472	0.04579342	0.022864556	Clasp2/Glrx/Lrp1/Pdgfrb/Ptpn1/Ptpn2	6	14	0.428571429
BP	GO:0042487	regulation of odontogenesis of dentin-containing tooth	6/4917	14/28943	0.020842472	0.04579342	0.022864556	Csf1/Dicer1/Ift88/Ngfr/Runx2/Wnt10a	6	14	0.428571429
BP	GO:0045161	neuronal ion channel clustering	6/4917	14/28943	0.020842472	0.04579342	0.022864556	Ank3/Cntnap2/Dlg2/Kcnip2/Nrcam/Pmp22	6	14	0.428571429
BP	GO:0045792	negative regulation of cell size	6/4917	14/28943	0.020842472	0.04579342	0.022864556	Akt1/Cfl1/Mfn2/Pten/Tsc1/Tsc2	6	14	0.428571429
BP	GO:0048635	negative regulation of muscle organ development	6/4917	14/28943	0.020842472	0.04579342	0.022864556	Hdac7/Hdac9/Lef1/Luc7l/Sfmbt1/Sirt2	6	14	0.428571429
BP	GO:0061085	regulation of histone H3-K27 methylation	6/4917	14/28943	0.020842472	0.04579342	0.022864556	Gata3/Lcor/Mtf2/Ogt/Phf19/Supt6	6	14	0.428571429
BP	GO:0071027	nuclear RNA surveillance	6/4917	14/28943	0.020842472	0.04579342	0.022864556	Exosc5/Exosc7/Wdr82/Xrn1/Zc3h4/Zcchc7	6	14	0.428571429
BP	GO:1900038	negative regulation of cellular response to hypoxia	6/4917	14/28943	0.020842472	0.04579342	0.022864556	Commd1/Eno1/Eno1b/Hyou1/Ogt/Tmbim6	6	14	0.428571429
BP	GO:1902902	negative regulation of autophagosome assembly	6/4917	14/28943	0.020842472	0.04579342	0.022864556	Becn1/Ehmt2/Nupr1/Phf23/Scfd1/Sec22b	6	14	0.428571429
BP	GO:1903671	negative regulation of sprouting angiogenesis	6/4917	14/28943	0.020842472	0.04579342	0.022864556	Adamts9/Creb3l1/E2f2/Epn1/Stard13/Thbs1	6	14	0.428571429
BP	GO:2000644	regulation of receptor catabolic process	6/4917	14/28943	0.020842472	0.04579342	0.022864556	Furin/Git1/Itch/Mtmr2/Mylip/Ptpn1	6	14	0.428571429
BP	GO:2001020	regulation of response to DNA damage stimulus	134/4917	313/28943	4.20E-27	6.73E-25	3.36E-25	Actb/Actl6a/Actl6b/Actr2/Actr5/Ankle1/Apbb1/Arid1a/Arid2/Atm/Atr/Aunip/Axin2/Bard1/Bcl7b/Bclaf1/Blm/Brca1/Brd4/Brd8/Ccdc117/Cdk9/Cdkn2a/Cdkn2d/Cops3/Ddx5/Dhx9/Dmap1/Dpf1/Dyrk1a/Epc1/Epc2/Ercc1/Ercc6/Eya1/Fam168a/Fem1b/Fh1/Fignl1/Fmr1/Fus/Hdgfl2/Hmgb1/Hnrnpk/Ing3/Ino80/Ino80b/Ino80c/Kat2b/Kat5/Kat7/Kmt5a/Kmt5b/Map3k20/Marchf7/Mif/Mms19/Morf4l2/Mrgbp/Myc/Nacc2/Nek1/Nfrkb/Npm1/Nsd2/Otub2/Paxip1/Pbrm…	134	313	0.428115016
BP	GO:0009185	ribonucleoside diphosphate metabolic process	50/4917	117/28943	5.37E-11	8.32E-10	4.15E-10	Actn3/Adpgk/Ak1/Ak2/Ak3/Aldoa/Aldoc/Ampd3/App/Arl2/Bad/Cad/Ddit4/Eif6/Eno1/Eno1b/Eno2/Eno3/Enpp1/Galk1/Galt/Gapdh/Git1/Gpd1/Gpi1/Hif1a/Hk2/Hkdc1/Insr/Jmjd8/Mlst8/Mpi/Myc/Ncor1/Nudt18/Nudt5/Nupr1/Ogdh/Ogt/P2rx7/Pfkl/Pgam1/Pgk1/Pkm/Prkaa2/Prkag2/Slc2a6/Stat3/Tpi1/Zbtb7a	50	117	0.427350427
BP	GO:0009206	purine ribonucleoside triphosphate biosynthetic process	50/4917	117/28943	5.37E-11	8.32E-10	4.15E-10	Ak3/Aldoa/Atp5a1/Atp5b/Atp5c1/Atp5d/Atp5e/Atp5g1/Atp5g2/Atp5h/Atp5j/Atp5k/Atp5l/Atp5o/Atp5pb/Eno1/Eno1b/Impdh1/Impdh2/ATP6/ND1/ND2/ND4/ND5/ND6/Myc/Ndufa10/Ndufa5/Ndufa6/Ndufa7/Ndufa9/Ndufab1/Ndufb10/Ndufb11/Ndufb3/Ndufb7/Ndufs1/Ndufs2/Ndufs3/Ndufs4/Ndufs7/Ndufv1/Pkm/Sdha/Sdhb/Sdhc/Sdhd/Stat3/Stoml2/Vcp	50	117	0.427350427
BP	GO:0016241	regulation of macroautophagy	50/4917	117/28943	5.37E-11	8.32E-10	4.15E-10	Ambra1/Atg2a/Atg5/Becn1/Bnip3/Bnip3l/C9orf72/Cln3/Ehmt2/Elapor1/Fyco1/Gnai3/Gpsm1/Hdac6/Hif1a/Hspb8/Ikbkg/Larp1/Lrsam1/Lzts1/Mapk3/Nupr1/Optn/Pafah1b2/Phf23/Pim2/Pip4k2c/Poldip2/Prkaa2/Rab12/Rab3gap1/Rnf41/Scfd1/Sec22b/Sesn1/Sh3glb1/Slc25a4/Smg1/Snx18/Snx7/Supt5/Tecpr1/Tsc1/Tsc2/Ubqln1/Vdac1/Vps13c/Wac/Wdr45/Wipi1	50	117	0.427350427
BP	GO:0010717	regulation of epithelial to mesenchymal transition	41/4917	96/28943	2.87E-09	3.34E-08	1.67E-08	Adipor1/Ager/Axin2/Bambi/Clasp1/Clasp2/Crb2/Ctnnb1/Dact3/Eng/Ezh2/Fermt2/Foxc1/Fuz/Gata3/Hdac2/Hpn/Il17rd/Ldlrad4/Lef1/Mcrip1/Notch1/Phldb2/Ppp2ca/Pten/Sdhaf2/Smad3/Smad4/Spred1/Spred3/Spry2/Tcf7l2/Tgfb1i1/Tgfb2/Tgfbr3/Tiam1/Trim62/Tsc2/Usf3/Vegfa/Wwtr1	41	96	0.427083333
BP	GO:0034502	protein localization to chromosome	46/4917	108/28943	3.56E-10	4.82E-09	2.41E-09	Atr/Atrx/Aurkb/Bub3/Cct2/Cct3/Cct5/Cct6a/Cct7/Cdk9/Cenpa/Cenpq/Daxx/Esco2/Ezh2/Gnl3l/H2ac4/Ik/Knl1/Mcm8/Mcm9/Msh2/Ndc80/Nipbl/Pinx1/Plk1/Rb1/Rcc2/Rpa2/Ruvbl2/Setd2/Slf1/Smc5/Spidr/Tasor/Tcp1/Terf1/Terf2/Tnks2/Tpp1/Trappc12/Vcp/Vrk1/Wapl/Wbp2/Zwilch	46	108	0.425925926
BP	GO:0061647	histone H3-K9 modification	23/4917	54/28943	8.76E-06	5.26E-05	2.63E-05	Arid4a/Arid4b/Atrx/Brca1/Dnmt1/Dnmt3b/Ehmt2/Gata3/Kat2b/Kdm3a/Kdm4a/Kdm4c/Kmt2a/Lmna/Myb/Pax5/Pwwp2a/Rif1/Setd7/Setdb1/Smad4/Smarcb1/Zfp451	23	54	0.425925926
BP	GO:0051236	establishment of RNA localization	66/4917	155/28943	5.93E-14	1.48E-12	7.39E-13	1700017N19Rik/Akap8l/Alyref/Arc/Atm/Atr/Chtop/Cpeb1/Cpsf6/Ddx19a/Ddx25/Ddx39a/Dhx9/Eif5a/Fmr1/G3bp2/Hhex/Hnrnpa1/Hnrnpa2b1/Igf2bp2/Khdrbs1/Khsrp/Kif5c/Kpnb1/Mrpl18/Ncbp1/Nol6/Npm1/Nrde2/Nsun2/Nup133/Nup153/Nup160/Nup188/Nup37/Nup54/Nup62/Nup98/Nupl2/Nxf3/Pabpn1/Peg10/Ran/Ranbp17/Ranbp2/Rbm8a/Sarnp/Sec13/Seh1l/Sem1/Setd2/Slbp/Srsf1/Srsf3/Srsf7/Supt6/Terf1/Thoc1/Thoc2/Thoc2l/Thoc5/Thoc7/Tsc1/Xpo1/Y…	66	155	0.425806452
BP	GO:0007163	establishment or maintenance of cell polarity	100/4917	235/28943	2.35E-20	1.46E-18	7.30E-19	Actb/Actr2/Actr3/Amotl1/Apc/Arf4/Arf6/Arfgef1/Arhgef2/Arpc5/Bcas3/Bccip/Brsk2/Cdc42/Cdh5/Cdk5rap2/Cenpa/Cep290/Cfl1/Ckap5/Clasp1/Clasp2/Coro7/Crb2/Crkl/Cyp26b1/Cyrib/Cyth3/Dlg1/Dlg2/Dlg3/Dock7/Dst/Exoc4/Eya1/Ezr/Fat1/Fbf1/Frmd4a/Fscn1/Fscn3/Gata3/Golph3/Gpsm1/Gpsm2/Gsk3b/Hes5/Hsp90ab1/Igf1r/Ilk/Itgb1/Kat5/Kif20b/Kif26b/Krit1/Lhx2/Lims1/Lin7c/Lmna/Macf1/Map1b/Map4/Msn/Mtcl1/Myh9/Myo9a/Myo9b/Nckap1…	100	235	0.425531915
BP	GO:0050685	positive regulation of mRNA processing	20/4917	47/28943	3.39E-05	0.000174814	8.73E-05	Ccnb1/Cdc73/Celf3/Celf4/Cpeb1/Dhx36/Hspa8/Leo1/Ncbp1/Ncl/Nup98/Prmt5/Prpf19/Rbmx/Sf3b4/Snrnp70/Tra2a/Tra2b/Wdr77/Zfp64	20	47	0.425531915
BP	GO:0001841	neural tube formation	57/4917	134/28943	3.14E-12	6.09E-11	3.04E-11	Abl2/Apaf1/Arid1a/Brd2/Brpf1/Cecr2/Celsr1/Cfl1/Cited2/Deaf1/Dlc1/Dvl1/Dvl3/Folr1/Fuz/Fzd1/Fzd2/Gatad2a/Gdf7/Glmn/Grhl2/Hectd1/Hif1a/Ift122/Kdm2a/Kdm6a/Kif20b/Lhx2/Lrp6/Luzp1/Med12/Mthfd1l/Nckap1/Opa1/Pax2/Plxnb2/Prickle1/Prkaca/Ptch1/Rala/Rock2/Rps7/Scrib/Sema4c/Setd2/Ski/Sox4/Specc1l/Stk3/Tgfb2/Tgif1/Tsc1/Tsc2/Wnt5a/Zeb2/Zic2/Zic5	57	134	0.425373134
BP	GO:0006405	RNA export from nucleus	37/4917	87/28943	1.92E-08	1.94E-07	9.69E-08	1700017N19Rik/Akap8l/Alyref/Chtop/Cpsf6/Ddx19a/Ddx25/Ddx39a/Dhx9/Hhex/Hnrnpa2b1/Khdrbs1/Ncbp1/Nol6/Npm1/Nrde2/Nsun2/Nup133/Nup153/Nup160/Nup188/Nup62/Nxf3/Pabpn1/Rbm8a/Sarnp/Sem1/Setd2/Srsf3/Supt6/Thoc1/Thoc2/Thoc2l/Thoc5/Thoc7/Tsc1/Ythdc1	37	87	0.425287356
BP	GO:0032456	endocytic recycling	34/4917	80/28943	7.27E-08	6.61E-07	3.30E-07	Actn2/Arf6/Atp6ap1/Commd1/Dennd1a/Ehd1/Ehd4/Entr1/Epg5/Gga3/Grip1/Gripap1/Hgs/Lmtk2/Pla2g3/Ptpn23/Rab11a/Rab11b/Rab11fip3/Rab11fip4/Rab14/Rab7/Scrib/Snf8/Snx12/Snx7/Stx6/Vps26c/Vps35/Vps39/Vps50/Vps51/Vps52/Zdhhc2	34	80	0.425
BP	GO:0006302	double-strand break repair	124/4917	292/28943	8.43E-25	9.65E-23	4.82E-23	Actb/Actl6a/Actl6b/Actr2/Actr5/Ankle1/Apbb1/Aptx/Arid1a/Arid2/Atm/Atr/Aunip/Bcl7b/Blm/Brca1/Brd8/Brip1/Cdc45/Cdc7/Ddx1/Dmap1/Dpf1/Eme2/Epc1/Epc2/Ercc1/Ercc6/Esco2/Exd2/Eya1/Fh1/Fignl1/Fus/Gins2/Gins4/H2ax/Hdgfl2/Hmces/Hpf1/Ing3/Ino80/Ints3/Kat5/Kdm2a/Kmt5b/Lig4/Mcm2/Mcm3/Mcm5/Mcm8/Mcm9/Meiob/Meioc/Mms19/Morf4l2/Mrgbp/Msh2/Nabp1/Nhej1/Nipbl/Nsd2/Nucks1/Otub2/Palb2/Parp2/Pbrm1/Phf10/Pogz/Ppp4r2/Ppp…	124	292	0.424657534
BP	GO:0045333	cellular respiration	104/4917	245/28943	5.15E-21	3.63E-19	1.81E-19	1700066M21Rik/Abcd1/Aco2/Actn3/Akt1/Arl2/Atp5a1/Atp5b/Atp5c1/Atp5d/Atp5e/Atp5h/Atp5j/Atp5k/Atp5o/Atp5pb/Atp7a/Bnip3/Cat/Ccnb1/Chchd10/Chchd2/Chchd4/Coq9/Cox4i1/Cox5b/Cox7a2/Cox7a2l/Cox7c/Cs/Cyc1/Cycs/Dld/Dnajc15/Etfb/Fh1/Gadd45gip1/Gba/Gpd1/Hif1a/Idh2/Idh3a/Idh3b/Idh3g/Mdh1/Mdh2/Mfn2/Msh2/ATP6/COX1/CYTB/ND1/ND2/ND4/ND5/ND6/Mtfr1/Mtfr1l/Myc/Ndufa10/Ndufa5/Ndufa6/Ndufa7/Ndufa9/Ndufab1/Ndufb10/Ndufb…	104	245	0.424489796
BP	GO:0018205	peptidyl-lysine modification	174/4917	410/28943	3.12E-34	1.82E-31	9.07E-32	Actb/Actl6a/Actl6b/Apbb1/App/Arid4a/Arid4b/Arnt/Ash1l/Atat1/Atg5/Atp7a/Atrx/Bag6/Bcor/Brca1/Brd4/Brd8/Brd8dc/Brpf1/Camkmt/Cbx4/Cbx7/Cdkn2a/Chd5/Crebbp/Ctbp1/Ctnnb1/Dhps/Dip2a/Dmap1/Dnmt1/Dnmt3b/Dot1l/Dpy30/Egr2/Ehmt2/Epc1/Epc2/Ercc6/Eya1/Ezh1/Ezh2/Fh1/Gata2/Gata3/Gnl3l/H1f2/H1f3/H1f4/Hcfc1/Hdac2/Hdac6/Hdac9/Hmg20a/Hmg20b/Ifih1/Ing3/Jade3/Kansl2/Kansl3/Kat14/Kat2b/Kat5/Kat6b/Kat7/Kat8/Kdm3a/Kdm4a/…	174	410	0.424390244
BP	GO:1904706	negative regulation of vascular associated smooth muscle cell proliferation	14/4917	33/28943	0.00052549	0.001979932	0.000988576	Drd4/Efemp2/Gna12/Gna13/Mfn2/Park7/Pdcd4/Pparg/Prkg1/Pten/Rbm10/Rgs5/Sod2/Tpm1	14	33	0.424242424
BP	GO:0044380	protein localization to cytoskeleton	25/4917	59/28943	4.04E-06	2.57E-05	1.28E-05	Abhd17a/Abhd17b/Abhd17c/Apc/Aurka/C2cd3/Cep131/Cep250/Cep350/Dctn2/Dvl1/Fam83d/Golgb1/Gsk3b/Hnrnpu/Hook3/Kif20b/Mapre2/Mid2/Numa1/Nup62/Pcm1/Ppp1r9b/Spag5/Ttbk2	25	59	0.423728814
BP	GO:0071806	protein transmembrane transport	25/4917	59/28943	4.04E-06	2.57E-05	1.28E-05	Abca1/Aifm1/C2cd5/Chchd4/Dnajc15/Dnlz/Hspa5/Hspd1/Pam16/Pex13/Pex16/Pex6/Pex7/Romo1/Rtn2/Sec61a1/Sec62/Sec63/Srp54c/Timm17a/Timm21/Timm23/Tomm40/Tomm40l/Tomm7	25	59	0.423728814
BP	GO:0045773	positive regulation of axon extension	22/4917	52/28943	1.56E-05	8.79E-05	4.39E-05	Atp5g1/Bmpr2/Dbn1/Dbnl/Eif2b2/Gsk3b/Ilk/Limk1/Lrp1/Macf1/Map1b/Map3k13/Ndel1/Ntrk3/Rpl4/Rufy3/Shtn1/Srf/Tnfrsf12a/Trpv2/Vegfa/Zfyve27	22	52	0.423076923
BP	GO:0061028	establishment of endothelial barrier	22/4917	52/28943	1.56E-05	8.79E-05	4.39E-05	Add1/Afdn/Akap11/Cdh5/Cldn3/Dicer1/Ezr/Fasn/Ikbkb/Msn/Pde4d/Ppp1r16b/Ptprs/Rap1a/Rap1b/Rapgef1/Rock1/Rock2/Sox18/Tjp2/Vegfa/Zdhhc21	22	52	0.423076923
BP	GO:0002070	epithelial cell maturation	11/4917	26/28943	0.002122474	0.006536729	0.003263775	Akr1b3/Bhlha15/Cebpa/Epas1/Fem1b/Gata2/Gpat4/Hif1a/Six3/Vegfa/Xbp1	11	26	0.423076923
BP	GO:0060765	regulation of androgen receptor signaling pathway	11/4917	26/28943	0.002122474	0.006536729	0.003263775	Ddx5/Foxp1/Hdac1/Ncor1/Park7/Phb/Prmt2/Rnf14/Safb2/Smarca4/Zbtb7a	11	26	0.423076923
BP	GO:0099010	modification of postsynaptic structure	11/4917	26/28943	0.002122474	0.006536729	0.003263775	Cdc42/Cfl1/Chmp2b/Ctnna2/Cttn/Cttnbp2/Filip1/Gsk3b/Itsn1/Stau1/Wasf3	11	26	0.423076923
BP	GO:1902473	regulation of protein localization to synapse	11/4917	26/28943	0.002122474	0.006536729	0.003263775	Abhd17b/Adam10/Camk2a/Dlg1/Gripap1/Gsk3b/Hras/Magi2/Nlgn2/Prkcz/Rap1a	11	26	0.423076923
BP	GO:1904353	regulation of telomere capping	11/4917	26/28943	0.002122474	0.006536729	0.003263775	Atm/Aurkb/Ercc1/Hnrnpd/Mapk3/Nek7/Rad50/Smg6/Terf2/Tnks2/Xrcc1	11	26	0.423076923
BP	GO:0070507	regulation of microtubule cytoskeleton organization	68/4917	161/28943	4.02E-14	1.03E-12	5.14E-13	Agrn/Akap9/Apc/Arhgef2/Arl2/Bora/Camsap2/Ccsap/Cdh5/Cdk2ap2/Cdk5rap2/Cep97/Chmp2a/Chmp2b/Chmp5/Chmp6/Ckap2/Ckap5/Clasp1/Clasp2/Cyld/Drg1/Dync1h1/Dyrk1a/Dysf/Eml4/Fkbp4/Gba2/Git1/Gpsm2/Gsk3b/Hdac6/Hdgfl3/Hnrnpu/Hspa1a/Hspa1b/Map1b/Map6/Map9/Mapk8/Mapre2/Mid1ip1/Numa1/Nup62/Phldb2/Plk1/Prkaa2/Rassf1/Rnf4/Rock1/Rps3/Sass6/Senp6/Slain2/Spag5/Specc1l/Spryd4/Stmn1/Stmn3/Stmn4/Taok1/Tbcd/Togaram1/Tpx2/T…	68	161	0.422360248
BP	GO:0019319	hexose biosynthetic process	38/4917	90/28943	1.57E-08	1.60E-07	8.00E-08	Akr1b3/Aldoc/Arpp19/Atf3/Atf4/Clk2/Ddb1/Dgkq/Eno1/Eno2/Fbp2/Gapdh/Gpd1/Gpd2/Gpi1/Gpt/Hif1a/Kat2b/Maea/Mdh1/Mdh2/Nr3c1/Ogt/Pck2/Pgam1/Pgk1/Pgp/Ppp4r3a/Ppp4r3b/Ptpn2/Ranbp2/Sirt7/Stk11/Tcf7l2/Tpi1/Usp7/Wdr5/Zfp692	38	90	0.422222222
BP	GO:0008631	intrinsic apoptotic signaling pathway in response to oxidative stress	19/4917	45/28943	6.04E-05	0.000290227	0.000144909	Aldh2/Arl6ip5/Fbxw7/Hif1a/Map3k5/Melk/Nono/P4hb/Park7/Pdcd10/Ppia/Rnf7/Sfpq/Sod1/Sod2/Stk25/Trap1/Ubqln1/Zfp622	19	45	0.422222222
BP	GO:0034504	protein localization to nucleus	135/4917	320/28943	1.53E-26	2.33E-24	1.16E-24	Abca7/Agap3/Akap1/Akt1/App/Appl2/Arl2/Arl2bp/Arntl/Bard1/Brca1/Calr/Card10/Cdk5/Cdk5rap3/Cdkn2a/Cfl1/Chchd10/Chp1/Cnep1r1/Cry2/Dclk2/Ddx5/Dmap1/Dvl1/E2f3/Ect2/Eif4enif1/Fam53c/Fermt2/Fgf9/Flna/Glis2/Glul/Grk2/Gsk3b/Hcls1/Hdac3/Heatr3/Hhex/Hnrnpm/Hnrnpu/Hsp90ab1/Hspa8/Ing1/Ints13/Ipo5/Ipo7/Ipo9/Jup/Kat7/Kpna1/Kpna2/Kpna3/Kpna4/Kpnb1/Lamtor5/Larp7/Lmna/Lmnb2/Lzts2/Mdfic/Med1/Mfhas1/Msx1/Nf1/Nf2/Nfk…	135	320	0.421875
BP	GO:0060999	positive regulation of dendritic spine development	27/4917	64/28943	1.86E-06	1.27E-05	6.34E-06	Actr2/Actr3/Afdn/Arf1/Cask/Cfl1/Crebbp/Dbn1/Dbnl/Dhx36/Dnm1l/Fmr1/Hnrnpk/Itpka/Itsn1/Mapk6/Mfn2/Neurl1a/Nlgn2/Nr3c1/Opa1/Pbrm1/Ppp1r9a/Shank1/Shank3/Tsc2/Zmynd8	27	64	0.421875
BP	GO:0061077	chaperone-mediated protein folding	27/4917	64/28943	1.86E-06	1.27E-05	6.34E-06	Cct2/Cct3/Cct5/Cct6a/Cct7/Chordc1/Dnajb12/Dnajb14/Dnajb4/Dnajc7/Fkbp1a/Fkbp4/Hspa1a/Hspa1b/Hspa5/Hspa8/Hspa9/Pdcd5/Pdia4/Ppid/Ptges3/Sdf2/Sdf2l1/Sgta/St13/Tcp1/Tor1b	27	64	0.421875
BP	GO:0046785	microtubule polymerization	35/4917	83/28943	5.96E-08	5.48E-07	2.74E-07	Akap9/Apc/Arl2/Camsap2/Ccdc57/Cdh5/Cdk5rap2/Ckap5/Clasp1/Clasp2/Drg1/Dyrk1a/Fkbp4/Gba2/Git1/Hdgfl3/Map1b/Mapk8/Mzt1/Ndel1/Numa1/Rps3/Slain2/Stmn1/Tbcd/Togaram1/Tppp3/Tpx2/Tubb4a/Tubg1/Tubg2/Tubgcp2/Tubgcp4/Tubgcp5/Tubgcp6	35	83	0.421686747
BP	GO:0018394	peptidyl-lysine acetylation	86/4917	204/28943	2.08E-17	8.10E-16	4.04E-16	Actb/Actl6a/Actl6b/Apbb1/App/Atat1/Atg5/Bag6/Brca1/Brd4/Brd8/Brd8dc/Brpf1/Chd5/Crebbp/Ctbp1/Dip2a/Dmap1/Epc1/Epc2/Ercc6/Gata2/Gata3/Hcfc1/Hdac2/Ing3/Jade3/Kansl2/Kansl3/Kat14/Kat2b/Kat5/Kat6b/Kat7/Kat8/Kmt2a/Kmt2e/Lef1/Mapk3/Mbd3/Mllt3/Morf4l2/Mrgbp/Msl1/Msl2/Nfya/Ogt/Park7/Pax6/Paxip1/Pcgf2/Phf20/Phf20l1/Por/Prkaa2/Pwwp2a/Rps6ka5/Ruvbl1/Ruvbl2/Setd5/Sf3b1/Sf3b3/Sf3b5/Smad4/Smarca4/Smarcb1/Smc5/S…	86	204	0.421568627
BP	GO:0007422	peripheral nervous system development	32/4917	76/28943	2.26E-07	1.89E-06	9.46E-07	Adam22/Akt1/Cdk5/Cited2/Cntnap1/Dicer1/Egr2/Egr3/Erbb2/Erbb3/Etv1/Hand2/Hoxd10/Hoxd9/Ilk/Lamb2/Med12/Nab1/Nab2/Nefh/Nf1/Ntrk3/Pals1/Pard3/Plec/Pmp22/Pou3f2/Sirt2/Ski/Slc5a3/Sod1/Sox8	32	76	0.421052632
BP	GO:0090329	regulation of DNA-templated DNA replication	24/4917	57/28943	7.15E-06	4.33E-05	2.16E-05	Atrx/Blm/Cdc7/Cdk2/Chtf18/Dbf4/E2f8/Gins1/Gins2/Gins4/Ino80/Kat7/Mcm2/Mcm3/Mcm5/Npm1/Pcna/Rfc3/Stoml2/Tipin/Wiz/Wrnip1/Zfp830/Zmpste24	24	57	0.421052632
BP	GO:0006614	SRP-dependent cotranslational protein targeting to membrane	8/4917	19/28943	0.008847001	0.021993961	0.010981538	Sec61a1/Sec63/Srp19/Srp54c/Srp68/Srp9/Srpr/Ssr3	8	19	0.421052632
BP	GO:0007289	spermatid nucleus differentiation	8/4917	19/28943	0.008847001	0.021993961	0.010981538	Agfg1/Hmgb2/Ift88/Kdm3a/Mfsd14a/Pygo1/Tbpl1/Tmf1	8	19	0.421052632
BP	GO:0010867	positive regulation of triglyceride biosynthetic process	8/4917	19/28943	0.008847001	0.021993961	0.010981538	Acsl5/Cnep1r1/Kat5/Nr1h3/Rgn/Scarb1/Srebf1/Tcf7l2	8	19	0.421052632
BP	GO:0036124	histone H3-K9 trimethylation	8/4917	19/28943	0.008847001	0.021993961	0.010981538	Arid4a/Arid4b/Atrx/Kdm4a/Kdm4c/Lmna/Setdb1/Smarcb1	8	19	0.421052632
BP	GO:0044539	long-chain fatty acid import into cell	8/4917	19/28943	0.008847001	0.021993961	0.010981538	Abcc1/Acsl3/Acsl5/Akt1/Eprs/Irs2/Rps6kb1/Thbs1	8	19	0.421052632
BP	GO:0055003	cardiac myofibril assembly	8/4917	19/28943	0.008847001	0.021993961	0.010981538	Mylk3/Neb/Nebl/Nkx2-5/Pdgfrb/Smad4/Srf/Ttn	8	19	0.421052632
BP	GO:0060123	regulation of growth hormone secretion	8/4917	19/28943	0.008847001	0.021993961	0.010981538	Chd7/Drd2/Gabbr1/Itsn1/Oga/Ptpn11/Selenot/Serp1	8	19	0.421052632
BP	GO:0060396	growth hormone receptor signaling pathway	8/4917	19/28943	0.008847001	0.021993961	0.010981538	Adrm1/Gdf15/Leprotl1/Mbd5/Ptk2/Pxn/Stat3/Stat6	8	19	0.421052632
BP	GO:0071378	cellular response to growth hormone stimulus	8/4917	19/28943	0.008847001	0.021993961	0.010981538	Adrm1/Gdf15/Leprotl1/Mbd5/Ptk2/Pxn/Stat3/Stat6	8	19	0.421052632
BP	GO:1905874	regulation of postsynaptic density organization	8/4917	19/28943	0.008847001	0.021993961	0.010981538	Cdh2/Cfl1/Dbn1/Il1rap/Lrrc4b/Ntrk3/Ptprs/Zmynd8	8	19	0.421052632
BP	GO:2000651	positive regulation of sodium ion transmembrane transporter activity	8/4917	19/28943	0.008847001	0.021993961	0.010981538	Ank3/Chp1/Drd4/Glrx/Slc9a1/Tesc/Wnk1/Wnk3	8	19	0.421052632
BP	GO:0090150	establishment of protein localization to membrane	109/4917	259/28943	1.33E-21	1.04E-19	5.20E-20	Acsl3/Actr3/Afdn/Ank3/Ap3b1/Arl6/Arpc2/Atad1/Atp13a1/Atp2c1/Atp6ap1/Bag6/C2cd5/Cacnb1/Ccdc47/Cdk5/Chm/Cln3/Clstn1/Commd1/Cplx1/Emc10/Emc2/Emc3/Emc7/Emc8/Erbb2/Exoc4/Folr1/Frmpd1/Get1/Get3/Get4/Gga1/Gga2/Gga3/Golga7/Golph3/Gorasp1/Gorasp2/Grip1/Gripap1/Hpca/Hras/Hspa5/Lypla1/Macf1/Mmgt1/Mtcl1/Nsf/Oga/Ogt/Optn/Pard3/Pdcd5/Pex16/Pikfyve/Pkdcc/Prnp/Rab11a/Rab11b/Rab31/Rab3gap1/Rab7/Rabgef1/Rack1/Reep…	109	259	0.420849421
BP	GO:0031060	regulation of histone methylation	42/4917	100/28943	3.41E-09	3.90E-08	1.95E-08	Atrx/Bcor/Brca1/Brd4/Chtop/Ctnnb1/Dnmt1/Dnmt3b/Ehmt2/Fh1/Gata3/Hcfc1/Kansl2/Kansl3/Kat8/Kdm3a/Kdm4a/Kdm4c/Kmt2a/Kmt2b/Kmt2e/Lcor/Lmna/Men1/Mtf2/Myb/Nelfa/Ogt/Pax5/Paxbp1/Paxip1/Phf19/Phf20/Rif1/Rnf20/Rtf1/Setd7/Smad4/Smarcb1/Supt6/Wdr5/Xbp1	42	100	0.42
BP	GO:0030490	maturation of SSU-rRNA	21/4917	50/28943	2.76E-05	0.000145829	7.28E-05	Bms1/Bysl/Ddx52/Mrps11/Nat10/Nob1/Pwp2/Riok2/Riok3/Rps14/Rps16/Rps21/Rps8/Rrs1/Snu13/Tbl3/Utp23/Utp3/Utp4/Utp6/Wdr46	21	50	0.42
BP	GO:0043618	regulation of transcription from RNA polymerase II promoter in response to stress	21/4917	50/28943	2.76E-05	0.000145829	7.28E-05	Arnt/Atf3/Atf4/Cebpb/Cited2/Creb3l1/Ddit3/Epas1/Gcn1/Hif1a/Ino80/Mbtps2/Mt3/Nck1/Nck2/Notch1/Pparg/Rbpj/Sirt2/Tmbim6/Vegfa	21	50	0.42
BP	GO:1901976	regulation of cell cycle checkpoint	21/4917	50/28943	2.76E-05	0.000145829	7.28E-05	Anapc15/Aurka/Aurkb/Bard1/Brca1/Brd4/Ccnb1/Cdk5rap2/Dync1li1/Fem1b/Incenp/Mad1l1/Map3k20/Ndc80/Nek1/Rad51/Rfwd3/Rpa2/Thoc1/Thoc5/Usp44	21	50	0.42
BP	GO:0034470	ncRNA processing	167/4917	398/28943	3.46E-32	1.11E-29	5.54E-30	Aars/Ago1/Ago3/Ago4/Alkbh1/Bcdin3d/Bms1/Bop1/Brix1/Bysl/Cdk5rap1/Cdkn2a/Chd7/Clp1/Ctu1/Ddx1/Ddx17/Ddx18/Ddx3x/Ddx47/Ddx49/Ddx5/Ddx52/Ddx54/Dgcr8/Dicer1/Dimt1/Dtwd1/Dtwd2/Dus3l/Dus4l/Ebna1bp2/Eif6/Esf1/Exosc5/Exosc7/Fbl/Gar1/Gtpbp4/Hnrnpa2b1/Imp3/Imp4/Ints10/Ints11/Ints14/Ints3/Ints5/Ints6/Ints7/Ints9/Kat2b/Larp7/Lin28b/Mak16/Map2k2/Mettl2/Mettl5/Mphosph10/Mrps11/Mrto4/Mterf4/Mtrex/Naf1/Nat10/Ncbp…	167	398	0.41959799
BP	GO:0031503	protein-containing complex localization	91/4917	217/28943	3.74E-18	1.69E-16	8.42E-17	Abce1/Adam10/Adam22/Akap9/Anks1b/Ap2a1/Ap2a2/Ap2b1/Ap2m1/Ap2s1/Ap3d1/Arc/Atad1/Bbs12/Camk2a/Cep112/Cep131/Clstn1/Cnih2/Cplx1/Dbn1/Dlg1/Dlg2/Dlg3/Dnmt3b/Drd4/Dync2h1/Dynll1/Eif6/Ezr/Fkbp4/Fuz/Git1/Grip1/Gripap1/Gsk3b/Hnrnpu/Hpca/Hras/Ift122/Ift140/Ift27/Ift74/Ift88/Intu/Kif3b/Kif5a/Kif5c/Lca5/Lgi1/Lmna/Lmnb2/Magi2/Myo6/Mzt1/Nacc2/Npm1/Nptn/Pcm1/Pick1/Pip5k1c/Prkcz/Rab11a/Ralgapa2/Ran/Rap1a/Rcc2/Ri…	91	217	0.419354839
BP	GO:0048813	dendrite morphogenesis	78/4917	186/28943	9.00E-16	2.89E-14	1.44E-14	Abi1/Abi2/Abitram/Abl2/Actr2/Actr3/Adam10/Afdn/Arc/Atp7a/Btbd3/Camk2a/Cask/Cdc42/Cdk5/Cdkl3/Cfl1/Chrnb2/Cntnap2/Ctnna2/Ctnnd2/Cux1/Dbn1/Dbnl/Dhx36/Dip2a/Dnm1l/Dvl1/Fbxo31/Gorasp1/Grip1/Gsk3b/Hdac6/Id1/Ilk/Itgb1/Itpka/Kif1a/Lzts1/Map6/Mapk8/Mapk8ip2/Mfn2/Nsmf/Numbl/Obsl1/Opa1/Pdlim5/Phactr1/Picalm/Ppfia2/Ppp1r9a/Ppp3ca/Pqbp1/Pten/Rab21/Rbfox2/Rock2/Septin7/Sh3glb1/Shank1/Shank3/Slc11a2/Srcin1/Ss18…	78	186	0.419354839
BP	GO:0007034	vacuolar transport	65/4917	155/28943	2.17E-13	5.03E-12	2.51E-12	Ap1g1/Ap3b1/Ap3d1/Ap3s1/Ap3s2/Ap4m1/Arf1/Arl8b/Becn1/C9orf72/Chmp1b/Chmp2a/Chmp2b/Chmp5/Chmp6/Cln3/Epg5/Gga3/Hgs/Hgsnat/Hook1/Hook3/Hspa1a/Hspa8/Igf2r/Lamp1/Leprotl1/Lrp1/Mvb12a/Ncoa4/Ndfip1/Ndfip2/Plekhf1/Ptpn23/Rab12/Rab7/Rhob/Rnf157/Scarb2/Scyl2/Smurf1/Snapin/Snf8/Snx16/Sort1/Tgfbrap1/Trak1/Trak2/Tsg101/Vcp/Vps13c/Vps18/Vps28/Vps33a/Vps35/Vps36/Vps37a/Vps37d/Vps39/Vps4b/Vps51/Vps52/Vps54/Vti1a…	65	155	0.419354839
BP	GO:0031058	positive regulation of histone modification	52/4917	124/28943	5.24E-11	8.19E-10	4.09E-10	Akap8l/App/BC004004/Brca1/Brd4/Cdk9/Chtop/Ctbp1/Ctnnb1/Dnmt1/Dnmt3b/Ercc6/Gata3/Hcfc1/Ing2/Kansl2/Kansl3/Kat7/Kat8/Kdm2a/Kmt2a/Kmt2e/Lcor/Lmna/Lpin1/Mapk3/Men1/Mtf2/Myb/Ncor1/Nelfa/Nipbl/Ogt/Paxbp1/Paxip1/Phf19/Phf20/Rif1/Rnf20/Rps6ka5/Rtf1/Ruvbl2/Sf3b1/Smad4/Smarcb1/Srebf1/Tada2a/Ube2n/Vegfa/Wbp2/Wdr5/Xbp1	52	124	0.419354839
BP	GO:0001832	blastocyst growth	13/4917	31/28943	0.000943712	0.003272864	0.001634134	Brd4/Cops2/Dicer1/Gins1/Gins4/Ncapg2/Ndel1/Palb2/Pelo/Rtf1/Setdb1/Smarca4/Zfp830	13	31	0.419354839
BP	GO:0006829	zinc ion transport	13/4917	31/28943	0.000943712	0.003272864	0.001634134	Ap3b1/Ap3d1/Mt3/Pik3c2a/Slc30a1/Slc30a4/Slc30a5/Slc30a7/Slc39a10/Slc39a11/Slc39a13/Slc39a6/Slc39a9	13	31	0.419354839
BP	GO:0031116	positive regulation of microtubule polymerization	13/4917	31/28943	0.000943712	0.003272864	0.001634134	Akap9/Apc/Arl2/Cdk5rap2/Ckap5/Drg1/Git1/Map1b/Mapk8/Numa1/Rps3/Slain2/Togaram1	13	31	0.419354839
BP	GO:0032801	receptor catabolic process	13/4917	31/28943	0.000943712	0.003272864	0.001634134	Becn1/Cdk5/Furin/Git1/Itch/Kif16b/Lgmn/Mtmr2/Mvb12a/Mylip/Ptpn1/Sh3glb1/Smurf1	13	31	0.419354839
BP	GO:0045070	positive regulation of viral genome replication	13/4917	31/28943	0.000943712	0.003272864	0.001634134	Cnot7/Ddb1/Ddx3x/Larp1/Notch1/Pabpc1/Ppia/Ppid/Srpk1/Srpk2/Stau1/Top2a/Top2b	13	31	0.419354839
BP	GO:0086010	membrane depolarization during action potential	13/4917	31/28943	0.000943712	0.003272864	0.001634134	Ank3/Cacna1c/Cacna1g/Cacna1h/Cacna2d1/Hcn4/Kcnh2/Scn2a/Scn3a/Scn8a/Scn9a/Slmap/Ywhah	13	31	0.419354839
BP	GO:1903319	positive regulation of protein maturation	13/4917	31/28943	0.000943712	0.003272864	0.001634134	Bag2/Ctnnd1/Eno1/Eno1b/Fuz/Hpn/Lpcat3/Myh9/Ruvbl1/S100a10/Sox4/Tfr2/Timm17a	13	31	0.419354839
BP	GO:0048488	synaptic vesicle endocytosis	31/4917	74/28943	3.98E-07	3.17E-06	1.58E-06	Actb/Actg1/Ap2b1/Ap2m1/Ap3b2/Ap3d1/Ap3m2/Ap3s1/Ap3s2/Arf6/Canx/Cdk5/Dennd1a/Dgkq/Dnajc6/Dnm1l/Fcho2/Itsn1/Itsn2/Nlgn2/Picalm/Pip5k1c/Ppp3cb/Rock1/Scrib/Sh3gl2/Syp/Syt1/Syt11/Vamp2/Vamp4	31	74	0.418918919
BP	GO:0140238	presynaptic endocytosis	31/4917	74/28943	3.98E-07	3.17E-06	1.58E-06	Actb/Actg1/Ap2b1/Ap2m1/Ap3b2/Ap3d1/Ap3m2/Ap3s1/Ap3s2/Arf6/Canx/Cdk5/Dennd1a/Dgkq/Dnajc6/Dnm1l/Fcho2/Itsn1/Itsn2/Nlgn2/Picalm/Pip5k1c/Ppp3cb/Rock1/Scrib/Sh3gl2/Syp/Syt1/Syt11/Vamp2/Vamp4	31	74	0.418918919
BP	GO:0009309	amine biosynthetic process	18/4917	43/28943	0.000107455	0.000487044	0.00024318	Aldh2/Amd1/Atp7a/Azin1/Ddc/Epas1/Gata3/Gch1/Hand2/Insm1/Nr4a2/Odc1/Park7/Sms/Srm/Tgfb2/Th/Vps35	18	43	0.418604651
BP	GO:0042401	cellular biogenic amine biosynthetic process	18/4917	43/28943	0.000107455	0.000487044	0.00024318	Aldh2/Amd1/Atp7a/Azin1/Ddc/Epas1/Gata3/Gch1/Hand2/Insm1/Nr4a2/Odc1/Park7/Sms/Srm/Tgfb2/Th/Vps35	18	43	0.418604651
BP	GO:0060563	neuroepithelial cell differentiation	18/4917	43/28943	0.000107455	0.000487044	0.00024318	Abl2/Afdn/Bccip/Cdh2/Cebpb/Gata2/Insm1/Kdm2a/Lef1/Lhx3/Map1b/Notch1/Pou3f2/Sox4/Tmem231/Tubb5/Vax1/Wnt11	18	43	0.418604651
BP	GO:0098751	bone cell development	18/4917	43/28943	0.000107455	0.000487044	0.00024318	Abi1/Atp6ap1/Fbxw7/Flna/Foxp1/Med1/Meis1/Ninj1/Notch2/Ptpn11/Srf/Tal1/Thpo/Tjp2/Vps33b/Wasf2/Zfp385a/Zfpm1	18	43	0.418604651
BP	GO:0007019	microtubule depolymerization	23/4917	55/28943	1.26E-05	7.29E-05	3.64E-05	Apc/Arhgef2/Camsap2/Ccsap/Ckap2/Clasp1/Clasp2/Dysf/Eml4/Hdac6/Hdgfl3/Kif18b/Map1b/Mid1ip1/Smn1/Specc1l/Stmn1/Stmn3/Stmn4/Taok1/Tpx2/Ttbk2/Wdr47	23	55	0.418181818
BP	GO:0043620	regulation of DNA-templated transcription in response to stress	23/4917	55/28943	1.26E-05	7.29E-05	3.64E-05	Arnt/Atf3/Atf4/Bclaf1/Cebpb/Cited2/Creb3l1/Ddit3/Epas1/Gcn1/Hif1a/Ino80/Jmy/Mbtps2/Mt3/Nck1/Nck2/Notch1/Pparg/Rbpj/Sirt2/Tmbim6/Vegfa	23	55	0.418181818
BP	GO:0046580	negative regulation of Ras protein signal transduction	23/4917	55/28943	1.26E-05	7.29E-05	3.64E-05	Abl2/Arap3/Ccdc125/Cul3/Dgkz/Dlc1/Git1/Itgb1/Mapkap1/Mfn2/Nf1/Nup62/Ppp2cb/Rabgef1/Rapgef1/Rasa2/Ripor1/Spry2/Stmn1/Stmn3/Tgfb2/Timp2/Trim67	23	55	0.418181818
BP	GO:0046605	regulation of centrosome cycle	23/4917	55/28943	1.26E-05	7.29E-05	3.64E-05	Alms1/Atf5/Azin1/Ccdc84/Ccnl1/Ccnl2/Cdk5rap2/Cep131/Chmp2a/Chmp2b/Chmp5/Chordc1/Dync1li1/Kat2b/Mapk8/Nat10/Npm1/Nup62/Rock2/Sass6/Tmem67/Vps4b/Xpo1	23	55	0.418181818
BP	GO:2000378	negative regulation of reactive oxygen species metabolic process	23/4917	55/28943	1.26E-05	7.29E-05	3.64E-05	Abcd1/Akt1/Atg5/Atp5g1/Becn1/Bnip3/Brca1/Coa8/Cryab/Ctns/Cycs/Eef1a1/Hif1a/Hk2/Hspd1/Mfn2/Mt3/Park7/Pax2/Pon3/Sirt2/Stat3/Vdac1	23	55	0.418181818
BP	GO:0007041	lysosomal transport	51/4917	122/28943	9.18E-11	1.37E-09	6.85E-10	Ap1g1/Ap3b1/Ap3d1/Ap4m1/Arf1/Arl8b/Becn1/C9orf72/Chmp1b/Chmp2a/Chmp2b/Chmp5/Chmp6/Cln3/Epg5/Gga3/Hgs/Hgsnat/Hook1/Hook3/Hspa1a/Hspa8/Igf2r/Lamp1/Lrp1/Mvb12a/Ncoa4/Plekhf1/Rab12/Rab7/Rhob/Rnf157/Scarb2/Scyl2/Snapin/Snx16/Sort1/Tgfbrap1/Trak1/Trak2/Tsg101/Vcp/Vps18/Vps33a/Vps35/Vps39/Vps4b/Vps51/Vps52/Vps54/Zfyve16	51	122	0.418032787
BP	GO:0006913	nucleocytoplasmic transport	145/4917	347/28943	6.86E-28	1.29E-25	6.46E-26	1700017N19Rik/Abce1/Adam10/Agap3/Ahcyl1/Akap1/Akap8l/Akt1/Alyref/Ankle1/Ankrd54/Anp32a/Appl2/Arntl/Axin1/Bard1/Brca1/Calr/Cchcr1/Cdk5/Cdkn2a/Cfl1/Chchd4/Chp1/Chtop/Cpsf6/Cry2/Ctdspl2/Ddx19a/Ddx25/Ddx39a/Ddx5/Dhx9/Dmap1/E2f3/Ect2/Egr2/Eif4enif1/Eif6/Fam53c/Fbxo22/Fgf9/Flna/Gsk3b/Hcls1/Hdac3/Heatr3/Hhex/Hnrnpa2b1/Hsp90ab1/Hspa8/Hspa9/Ifi27/Ing1/Ipo5/Ipo7/Ipo9/Jup/Khdrbs1/Kpna1/Kpna2/Kpna3/Kpna4/Kpn…	145	347	0.417867435
BP	GO:0051169	nuclear transport	145/4917	347/28943	6.86E-28	1.29E-25	6.46E-26	1700017N19Rik/Abce1/Adam10/Agap3/Ahcyl1/Akap1/Akap8l/Akt1/Alyref/Ankle1/Ankrd54/Anp32a/Appl2/Arntl/Axin1/Bard1/Brca1/Calr/Cchcr1/Cdk5/Cdkn2a/Cfl1/Chchd4/Chp1/Chtop/Cpsf6/Cry2/Ctdspl2/Ddx19a/Ddx25/Ddx39a/Ddx5/Dhx9/Dmap1/E2f3/Ect2/Egr2/Eif4enif1/Eif6/Fam53c/Fbxo22/Fgf9/Flna/Gsk3b/Hcls1/Hdac3/Heatr3/Hhex/Hnrnpa2b1/Hsp90ab1/Hspa8/Hspa9/Ifi27/Ing1/Ipo5/Ipo7/Ipo9/Jup/Khdrbs1/Kpna1/Kpna2/Kpna3/Kpna4/Kpn…	145	347	0.417867435
BP	GO:0034249	negative regulation of cellular amide metabolic process	89/4917	213/28943	1.15E-17	4.77E-16	2.38E-16	Abca7/Ago1/Ago3/Ago4/Calr/Celf1/Cnot1/Cnot11/Cnot3/Cnot6/Cnot6l/Cnot7/Cnot9/Cpeb1/Cpeb4/Csde1/Dapk1/Dcp1a/Dcp2/Dcps/Ddx3x/Ddx6/Dhx36/Dhx9/Eif2ak2/Eif2s1/Eif4e2/Eif4enif1/Eif6/Enc1/Eprs/Exosc5/Exosc7/Fmr1/Fto/Gapdh/Gga3/Gigyf2/Grb7/Hnrnpd/Hnrnpr/Hnrnpu/Inpp5e/Khsrp/Larp1/Lsm1/Mettl14/Mex3d/Mvk/Ncl/Noct/Otud6b/Pabpc1/Paip1/Paip2/Paip2b/Pan3/Parn/Patl1/Pnldc1/Polr2g/Prnp/Pum1/Rack1/Rc3h1/Rnf139/Rock…	89	213	0.417840376
BP	GO:0007088	regulation of mitotic nuclear division	48/4917	115/28943	3.45E-10	4.68E-09	2.34E-09	Anapc11/Anapc15/Anapc5/Apc/Atm/Aurkb/Bora/Bub1/Bub3/Ccnb1/Cdc16/Cdc20/Cdc23/Cdc27/Cdc42/Cdca2/Cdk5rap2/Cul3/Cul9/Dync1li1/Fgfr2/Igf1r/Ik/Incenp/Insr/Kif20b/L3mbtl1/Mad1l1/Ndc80/Nuf2/Nup62/Obsl1/Pdgfrb/Pdxp/Pebp1/Phip/Plk1/Rb1/Rcc1/Spc24/Spc25/Trip13/Tubg1/Usp44/Ywhah/Zfp207/Zwilch/Zwint	48	115	0.417391304
BP	GO:1903320	regulation of protein modification by small protein conjugation or removal	105/4917	252/28943	1.80E-20	1.13E-18	5.66E-19	Akt1/Amer1/Arnt/Atg5/Axin1/Bag2/Brca1/Bub3/Cblb/Cdc20/Cdk5/Cdk5rap3/Cdk9/Cdkn2a/Chp1/Commd1/Cops9/Ctnnb1/Cul3/Daxx/Dcun1d5/Ddx3x/Derl1/Dnaja1/Dysf/Epas1/Fanci/Fbxw7/Gabarap/Gnl3l/Gtpbp4/Hdac3/Herpud1/Hif1a/Hmg20a/Hmg20b/Hsp90ab1/Hspa5/Huwe1/Itch/Ivns1abp/Kdm2a/Limk1/Mapk8/Marchf7/Mastl/Mycbp2/N4bp1/Ndfip1/Ndfip2/Nop53/Npm1/Nsmce3/Ogt/Otub2/Otud4/Park7/Paxip1/Pdcd6/Pef1/Phf23/Pias1/Pias3/Pinx1/Plk…	105	252	0.416666667
BP	GO:0046822	regulation of nucleocytoplasmic transport	55/4917	132/28943	2.00E-11	3.42E-10	1.71E-10	Akap1/Akap8l/Bard1/Brca1/Cdk5/Cdkn2a/Chchd4/Chp1/Cpsf6/Ctdspl2/Dhx9/Dmap1/Ect2/Flna/Gsk3b/Hcls1/Hdac3/Hsp90ab1/Ifi27/Ipo5/Jup/Khdrbs1/Mdfic/Nf1/Nolc1/Nrde2/Nsun2/Nup153/Nup54/Nup62/Park7/Pik3r2/Pkia/Pkig/Ppm1a/Ppp2ca/Prkaca/Prkcd/Ptpn11/Ran/Rangap1/Riok2/Setd2/Sirt7/Smo/Sumo1/Supt6/Tcf7l2/Thoc2/Thoc5/Trim28/Ubr5/Xbp1/Xpo1/Ywhae	55	132	0.416666667
BP	GO:0042177	negative regulation of protein catabolic process	45/4917	108/28943	1.30E-09	1.58E-08	7.91E-09	Alad/Atraid/Azin1/Bag6/Cdk5rap3/Cyp51/Dedd/Dysf/Eif3h/Flna/Furin/Gabarapl2/Gipc1/Hsp90ab1/Irak3/Laptm4b/Marchf7/Mdm4/Mycbp2/N4bp1/Nop53/Ogt/Park7/Phb/Psme3ip1/Psmf1/Rpl11/Rybp/Senp1/Sf3b3/Sgta/Sirt2/Smad3/Smad4/Snx12/Timp2/Timp3/Tlk2/Ubxn1/Uchl5/Usp19/Usp25/Usp7/Vps35/Wac	45	108	0.416666667
BP	GO:0032008	positive regulation of TOR signaling	20/4917	48/28943	4.89E-05	0.000238965	0.000119315	Akt3/Ctns/Fnip1/Golph3/Gpr137/Hdac3/Lamtor1/Lamtor2/Lamtor3/Lamtor5/Lars/Mlst8/Nckap1l/Rictor/Rraga/Sec13/Seh1l/Slc38a9/Wac/Xbp1	20	48	0.416666667
BP	GO:0035137	hindlimb morphogenesis	20/4917	48/28943	4.89E-05	0.000238965	0.000119315	Atp7a/Bmpr1a/Chd7/Ctnnb1/Dicer1/Gnas/Hoxd10/Hoxd9/Lrp6/Med1/Msx1/Notch1/Ptch1/Rarb/Rpgrip1l/Sall3/Smarca4/Tbx3/Wnt7a/Zbtb16	20	48	0.416666667
BP	GO:0000462	maturation of SSU-rRNA from tricistronic rRNA transcript (SSU-rRNA	5.8S rRNA	LSU-rRNA)	15/4917	36/28943	0.000423137	0.001635302	0.000816503	Bms1/Bysl/Mrps11/Pwp2/Rps14/Rps16/Rps21/Rps8/Rrs1/Tbl3/Utp23/Utp3/Utp4/Utp6/Wdr46	15	36	0.416666667
BP	GO:0048026	positive regulation of mRNA splicing	via spliceosome	15/4917	36/28943	0.000423137	0.001635302	0.000816503	Celf3/Celf4/Hspa8/Ncbp1/Ncl/Nup98/Prmt5/Prpf19/Rbmx/Sf3b4/Snrnp70/Tra2a/Tra2b/Wdr77/Zfp64	15	36	0.416666667
BP	GO:0048048	embryonic eye morphogenesis	15/4917	36/28943	0.000423137	0.001635302	0.000816503	Aldh1a3/Arid1a/Cited2/Ift122/Ihh/Lrp6/Mfap2/Pax2/Pax6/Rarb/Six3/Sp1/Sp3/Th/Zeb1	15	36	0.416666667
BP	GO:0071985	multivesicular body sorting pathway	15/4917	36/28943	0.000423137	0.001635302	0.000816503	Chmp1b/Chmp2a/Chmp2b/Chmp5/Chmp6/Laptm4b/Leprotl1/Mvb12a/Ptpn23/Snf8/Sort1/Vcp/Vps28/Vps36/Vps4b	15	36	0.416666667
BP	GO:0003181	atrioventricular valve morphogenesis	10/4917	24/28943	0.003842086	0.010885911	0.005435312	Bmpr1a/Bmpr2/Mdm4/Notch1/Slit3/Smad4/Sox4/Tgfb2/Zfpm1/Zfpm2	10	24	0.416666667
BP	GO:0007035	vacuolar acidification	10/4917	24/28943	0.003842086	0.010885911	0.005435312	Atp6v0c/Atp6v1b2/Cln3/Cln5/Cln6/Dmxl1/Dmxl2/Snapin/Tcirg1/Tmem9	10	24	0.416666667
BP	GO:0018230	peptidyl-L-cysteine S-palmitoylation	10/4917	24/28943	0.003842086	0.010885911	0.005435312	Golga7/Zdhhc2/Zdhhc20/Zdhhc21/Zdhhc23/Zdhhc24/Zdhhc3/Zdhhc4/Zdhhc7/Zdhhc9	10	24	0.416666667
BP	GO:0018231	peptidyl-S-diacylglycerol-L-cysteine biosynthetic process from peptidyl-cysteine	10/4917	24/28943	0.003842086	0.010885911	0.005435312	Golga7/Zdhhc2/Zdhhc20/Zdhhc21/Zdhhc23/Zdhhc24/Zdhhc3/Zdhhc4/Zdhhc7/Zdhhc9	10	24	0.416666667
BP	GO:0034405	response to fluid shear stress	10/4917	24/28943	0.003842086	0.010885911	0.005435312	Abca1/Akt1/Ass1/Cited2/Hdac3/Ift88/P2rx7/Pkd2/Plec/Xbp1	10	24	0.416666667
BP	GO:0048485	sympathetic nervous system development	10/4917	24/28943	0.003842086	0.010885911	0.005435312	Ctnnb1/Erbb2/Gata3/Hand2/Insm1/Nf1/Ntrk1/Phox2a/Sema3f/Sox4	10	24	0.416666667
BP	GO:0051481	negative regulation of cytosolic calcium ion concentration	10/4917	24/28943	0.003842086	0.010885911	0.005435312	Atp2b1/Drd2/Got1/Gtf2i/Kcnk3/Lrp1/Ryr2/Slc8a1/Smad3/Tmbim6	10	24	0.416666667
BP	GO:0140112	extracellular vesicle biogenesis	10/4917	24/28943	0.003842086	0.010885911	0.005435312	Arrdc1/Chmp2a/Cops5/Hgs/Rab11a/Rab7/Snf8/Steap3/Tsg101/Vps4b	10	24	0.416666667
BP	GO:2000345	regulation of hepatocyte proliferation	10/4917	24/28943	0.003842086	0.010885911	0.005435312	Cdkn2a/Fgf1/Hpn/Itpr1/Lims1/Med1/Rtn4/Smo/Sulf2/Xbp1	10	24	0.416666667
BP	GO:0048762	mesenchymal cell differentiation	102/4917	245/28943	6.77E-20	4.02E-18	2.01E-18	Adipor1/Ager/Akna/Amer1/Anxa6/Axin2/Bambi/Bmpr1a/Cdc42/Cdh2/Cfl1/Cited2/Clasp1/Clasp2/Coro1c/Crb2/Ctnnb1/Dact3/Ddx17/Ddx5/Dicer1/Eng/Ext1/Ezh2/Fam83d/Fermt2/Fgfr2/Flna/Folr1/Foxc1/Foxc2/Fuz/Gata3/Gsk3b/Hand2/Hdac2/Hif1a/Hnrnpab/Hpn/Il17rd/Klhl12/Ldlrad4/Lef1/Lrp6/Mapk3/Mcrip1/Msx1/Nolc1/Notch1/Pax2/Pax6/Pdcd4/Pdcd6/Pef1/Phldb2/Ppp2ca/Pten/Rbpj/Rock1/Rock2/Rps7/Rtn4/Sdhaf2/Sema3e/Sema3f/Sema3g/Sem…	102	245	0.416326531
BP	GO:0031109	microtubule polymerization or depolymerization	52/4917	125/28943	7.50E-11	1.14E-09	5.67E-10	Akap9/Apc/Arhgef2/Arl2/Camsap2/Ccdc57/Ccsap/Cdh5/Cdk5rap2/Ckap2/Ckap5/Clasp1/Clasp2/Cryab/Drg1/Dyrk1a/Dysf/Eml4/Fkbp4/Gba2/Git1/Hdac6/Hdgfl3/Kif18b/Map1b/Mapk8/Mapre2/Mid1ip1/Mzt1/Ndel1/Numa1/Rps3/Slain2/Smn1/Specc1l/Stmn1/Stmn3/Stmn4/Taok1/Tbcd/Togaram1/Tppp3/Tpx2/Ttbk2/Tubb4a/Tubg1/Tubg2/Tubgcp2/Tubgcp4/Tubgcp5/Tubgcp6/Wdr47	52	125	0.416
BP	GO:0006368	transcription elongation by RNA polymerase II promoter	37/4917	89/28943	3.96E-08	3.80E-07	1.90E-07	Adrm1/Axin1/Brd4/Cbx7/Ccnk/Ccnt1/Ccnt2/Cdc73/Cdk12/Cdk9/Ctnnb1/Elob/Elof1/Ercc6/Ezh2/Gtf2f1/Gtf2f2/Hnrnpu/Leo1/Med1/Med10/Med14/Med15/Med17/Med22/Med6/Med8/Ncbp1/Nelfa/Pwwp2a/Recql5/Rnf168/Rtf1/Setd2/Supt4a/Supt5/Supt6	37	89	0.415730337
BP	GO:0016052	carbohydrate catabolic process	64/4917	154/28943	5.42E-13	1.19E-11	5.92E-12	Actn3/Adpgk/Agl/Aldoa/Aldoc/App/Arl2/Bad/Ddit4/Eif6/Eno1/Eno1b/Eno2/Eno3/Enpp1/Gaa/Galk1/Galt/Gapdh/Git1/Glyctk/Gpd1/Gpi1/Gusb/Hexb/Hif1a/Hk2/Hkdc1/Hmgb1/Insr/Jmjd8/Lct/Ldha/Man2c1/Mlst8/Mpi/Myc/Ncor1/Nudt5/Nupr1/Ogdh/Ogt/P2rx7/Pfkl/Pgam1/Pgd/Pgk1/Pgm1/Phkg1/Pkm/Ppp1ca/Ppp1cb/Ppp1r3b/Ppp1r3d/Prkaa2/Prkag2/Pygl/Pygm/Rb1cc1/Scarb2/Slc2a6/Stat3/Tpi1/Zbtb7a	64	154	0.415584416
BP	GO:1903050	regulation of proteolysis involved in protein catabolic process	91/4917	219/28943	7.64E-18	3.33E-16	1.66E-16	Akt1/Alad/Anks1/Arih2/Aurka/Axin1/Axin2/Bag2/Bag6/Cdc20/Cdkn2a/Commd1/Cop1/Csnk2a2/Dda1/Det1/Dlgap1/Dvl1/Ecscr/Eif3h/Fbxo22/Fbxw7/Fmr1/Gabarap/Gabarapl2/Gba/Gipc1/Glmn/Gna12/Gsk3b/Herpud1/Hsp90ab1/Hspa1a/Hspa1b/Mapk8/Marchf7/N4bp1/Nop53/Nupr1/Ogt/Park7/Pias1/Pithd1/Plk1/Plk3/Prickle1/Prkaca/Psmd14/Psme1/Psme2/Psme3/Psme3ip1/Psmf1/Pten/Ptk2/Qrich2/Rack1/Rad23b/Rgn/Rnf139/Rnf14/Rnf19b/Rnft2/Rpl11/R…	91	219	0.415525114
BP	GO:0032968	positive regulation of transcription elongation by RNA polymerase II	22/4917	53/28943	2.23E-05	0.000121064	6.04E-05	Brd4/Cbx7/Ccnk/Ccnt1/Ccnt2/Cdc73/Cdk12/Cdk9/Ctnnb1/Gtf2f1/Leo1/Med1/Med10/Med14/Med15/Med17/Med22/Med6/Med8/Ncbp1/Pwwp2a/Supt6	22	53	0.41509434
BP	GO:0006260	DNA replication	117/4917	282/28943	1.85E-22	1.64E-20	8.20E-21	Actl6a/Actr5/Adra2a/Alyref/Ankrd17/Atr/Atrx/Bard1/Bcar3/Blm/Brca1/Cacybp/Ccdc88a/Ccne2/Cdan1/Cdc42/Cdc45/Cdc7/Cdk2/Cdk9/Chaf1a/Chaf1b/Chrac1/Chtf18/Cinp/Dbf4/Ddx23/Dhx9/Dnajc2/Dtd1/Dtl/E2f8/Ehmt2/Eme2/Esco2/Exd2/Fen1/Gins1/Gins2/Gins4/Gtpbp4/Hras/Ino80/Ino80b/Ino80c/Jade3/Kat7/Kin/Lig4/Lpin1/Map2k4/Mapk8/Mcm2/Mcm3/Mcm5/Mcm8/Mcm9/Mcmbp/Nfib/Nfic/Nfrkb/Npm1/Nucks1/Pcna/Pds5a/Pold1/Pold2/Polg/Polh/P…	117	282	0.414893617
BP	GO:0003230	cardiac atrium development	17/4917	41/28943	0.000190948	0.000807778	0.000403322	Bmpr2/Eng/Lrp6/Mdm4/Myh6/Nkx2-5/Notch1/Notch2/Nsd2/Smo/Sos1/Sox4/Tgfb2/Wnt11/Wnt2/Wnt5a/Zfpm1	17	41	0.414634146
BP	GO:0051567	histone H3-K9 methylation	17/4917	41/28943	0.000190948	0.000807778	0.000403322	Arid4a/Arid4b/Atrx/Brca1/Dnmt1/Dnmt3b/Ehmt2/Kdm3a/Kdm4a/Kdm4c/Lmna/Myb/Pax5/Rif1/Setd7/Setdb1/Smarcb1	17	41	0.414634146
BP	GO:0006473	protein acetylation	97/4917	234/28943	7.75E-19	3.88E-17	1.94E-17	Actb/Actl6a/Actl6b/Apbb1/App/Arntl/Atat1/Atg5/Bag6/Brca1/Brd4/Brd8/Brd8dc/Brpf1/Chd5/Clock/Crebbp/Ctbp1/Ddx3x/Dip2a/Dmap1/Epc1/Epc2/Ercc6/Esco2/Gata2/Gata3/Gsk3b/Hcfc1/Hdac2/Ing3/Jade3/Kansl2/Kansl3/Kat14/Kat2b/Kat5/Kat6b/Kat7/Kat8/Kmt2a/Kmt2e/Lef1/Mapk3/Mbd3/Mllt3/Morf4l2/Mrgbp/Msl1/Msl2/Naa35/Nat10/Nat9/Nfya/Nupr1/Ogt/Park7/Pax6/Paxip1/Pcgf2/Phf20/Phf20l1/Por/Prkaa2/Pwwp2a/Rps6ka5/Ruvbl1/Ruvbl2…	97	234	0.414529915
BP	GO:0050657	nucleic acid transport	63/4917	152/28943	9.47E-13	1.98E-11	9.87E-12	1700017N19Rik/Akap8l/Alyref/Arc/Chtop/Cpeb1/Cpsf6/Ddx19a/Ddx25/Ddx39a/Dhx9/Eif5a/Fmr1/G3bp2/Hhex/Hnrnpa1/Hnrnpa2b1/Igf2bp2/Khdrbs1/Khsrp/Kif5c/Kpnb1/Mrpl18/Ncbp1/Nol6/Npm1/Nrde2/Nsun2/Nup133/Nup153/Nup160/Nup188/Nup37/Nup54/Nup62/Nup98/Nupl2/Nxf3/Pabpn1/Peg10/Ran/Ranbp17/Ranbp2/Rbm8a/Sarnp/Sec13/Seh1l/Sem1/Setd2/Slbp/Srsf1/Srsf3/Srsf7/Supt6/Thoc1/Thoc2/Thoc2l/Thoc5/Thoc7/Tsc1/Xpo1/Ybx1/Ythdc1	63	152	0.414473684
BP	GO:0050658	RNA transport	63/4917	152/28943	9.47E-13	1.98E-11	9.87E-12	1700017N19Rik/Akap8l/Alyref/Arc/Chtop/Cpeb1/Cpsf6/Ddx19a/Ddx25/Ddx39a/Dhx9/Eif5a/Fmr1/G3bp2/Hhex/Hnrnpa1/Hnrnpa2b1/Igf2bp2/Khdrbs1/Khsrp/Kif5c/Kpnb1/Mrpl18/Ncbp1/Nol6/Npm1/Nrde2/Nsun2/Nup133/Nup153/Nup160/Nup188/Nup37/Nup54/Nup62/Nup98/Nupl2/Nxf3/Pabpn1/Peg10/Ran/Ranbp17/Ranbp2/Rbm8a/Sarnp/Sec13/Seh1l/Sem1/Setd2/Slbp/Srsf1/Srsf3/Srsf7/Supt6/Thoc1/Thoc2/Thoc2l/Thoc5/Thoc7/Tsc1/Xpo1/Ybx1/Ythdc1	63	152	0.414473684
BP	GO:0042176	regulation of protein catabolic process	147/4917	355/28943	9.26E-28	1.65E-25	8.24E-26	Adra2a/Akt1/Alad/Amer1/Apc/App/Arih2/Arntl/Atg4b/Atraid/Aurka/Axin1/Axin2/Azin1/Bag2/Bag6/Cblb/Ccdc84/Cd81/Cdc20/Cdk5rap3/Chmp6/Commd1/Cop1/Crebrf/Cul4b/Cyp51/Dda1/Ddb1/Dedd/Det1/Dlgap1/Dtl/Dvl1/Dysf/Ecscr/Egln1/Egln2/Eif3h/Ezr/Fam83d/Fbxl20/Fbxo22/Fbxw7/Flna/Fmr1/Furin/Gabarap/Gabarapl2/Gba/Gga1/Gga3/Gipc1/Glmn/Gna12/Gsk3b/Herpud1/Hsp90ab1/Hspa1a/Hspa1b/Irak3/Itch/Laptm4b/Lpcat1/Lrp1/Mapk8/March…	147	355	0.414084507
BP	GO:0061136	regulation of proteasomal protein catabolic process	77/4917	186/28943	3.21E-15	9.66E-14	4.82E-14	Akt1/Alad/Arih2/Aurka/Axin1/Axin2/Bag2/Bag6/Cdc20/Commd1/Cop1/Dda1/Det1/Dlgap1/Dvl1/Ecscr/Eif3h/Fbxo22/Fbxw7/Fmr1/Gabarap/Gabarapl2/Gba/Gipc1/Glmn/Gna12/Gsk3b/Herpud1/Hsp90ab1/Hspa1a/Hspa1b/Mapk8/Marchf7/N4bp1/Nop53/Nupr1/Ogt/Park7/Pias1/Pithd1/Plk1/Plk3/Prickle1/Prkaca/Psmd14/Psme1/Psme2/Psme3/Psme3ip1/Psmf1/Rack1/Rad23b/Rnf14/Rnf19b/Rnft2/Rpl11/Rybp/Senp1/Sgta/Sh3rf1/Sirt2/Socs4/Sumo1/Tlk2/Tmem…	77	186	0.413978495
BP	GO:0045839	negative regulation of mitotic nuclear division	24/4917	58/28943	1.02E-05	6.05E-05	3.02E-05	Anapc15/Apc/Atm/Aurkb/Bub1/Bub3/Ccnb1/Cdc20/Cdk5rap2/Dync1li1/Fgfr2/Ik/Incenp/Mad1l1/Ndc80/Nuf2/Plk1/Spc24/Spc25/Trip13/Usp44/Zfp207/Zwilch/Zwint	24	58	0.413793103
BP	GO:1904356	regulation of telomere maintenance via telomere lengthening	24/4917	58/28943	1.02E-05	6.05E-05	3.02E-05	Atm/Atr/Aurkb/Cct2/Cct3/Cct5/Cct6a/Cct7/Ctnnb1/Dcp2/Dhx36/Gnl3l/Hnrnpa2b1/Hnrnpu/Mapk3/Naf1/Nat10/Nek7/Parn/Pinx1/Tcp1/Terf1/Terf2/Tnks2	24	58	0.413793103
BP	GO:0035510	DNA dealkylation	12/4917	29/28943	0.001693777	0.005382121	0.002687282	Alkbh1/Alkbh3/Fto/Gata3/Hnrnpab/Otud4/Pax6/Syncrip/Tdg/Tet3/Trim28/Usp7	12	29	0.413793103
BP	GO:0048199	vesicle targeting	to	from or within Golgi	12/4917	29/28943	0.001693777	0.005382121	0.002687282	Cul3/Klhl12/Pdcd6/Pef1/Sar1b/Tmed9/Trappc12/Trappc2l/Trappc3/Trappc5/Trappc8/Wipi1	12	29	0.413793103
BP	GO:0055069	zinc ion homeostasis	12/4917	29/28943	0.001693777	0.005382121	0.002687282	Ap3b1/Ap3d1/Mt1/Mt2/Mt3/Slc30a1/Slc30a4/Slc30a5/Slc30a7/Slc39a10/Slc39a13/Slc39a6	12	29	0.413793103
BP	GO:0060571	morphogenesis of an epithelial fold	12/4917	29/28943	0.001693777	0.005382121	0.002687282	Cecr2/Cfl1/Ctnnb1/Fgfr2/Gatad2a/Gdf7/Hhex/Hif1a/Hoxd13/Luzp1/Wnt2/Wnt5a	12	29	0.413793103
BP	GO:1903055	positive regulation of extracellular matrix organization	12/4917	29/28943	0.001693777	0.005382121	0.002687282	Clasp1/Clasp2/Colgalt1/Efemp2/Emilin1/Fscn1/Phldb2/Rb1/Smad3/Sox9/Tgfb2/Tnxb	12	29	0.413793103
BP	GO:0009895	negative regulation of catabolic process	134/4917	324/28943	2.31E-25	2.84E-23	1.42E-23	Actn3/Adra2a/Akt1/Alad/Alk/Angel2/Anks1/Atraid/Axin2/Azin1/Bag6/Becn1/Cdk5rap3/Cdkn2a/Cnr1/Crtc3/Csde1/Csnk2a2/Cyp51/Dbi/Ddit4/Dedd/Dhx36/Dhx9/Dicer1/Dysf/E2f1/Ehmt2/Eif3h/Eif4enif1/Eif4g1/Eif4g2/Flna/Fmr1/Furin/Fus/Gabarapl2/Gipc1/Git1/Herc1/Hnrnpa0/Hnrnpab/Hnrnpd/Hnrnpu/Hsp90ab1/Igf2bp2/Ikbke/Irak3/Kdm4a/Laptm4b/Larp1/Larp4b/Lzts1/Mapkapk2/Marchf7/Mdm4/Meioc/Mlst8/Mt3/Mtmr2/Mtmr9/Mycbp2/N4bp1/N…	134	324	0.413580247
BP	GO:0072331	signal transduction by p53 class mediator	62/4917	150/28943	1.65E-12	3.33E-11	1.66E-11	Aen/Atm/Atr/Atrx/Bag6/Bok/Bop1/Cdk5rap3/Cdkn2a/Chd5/Cops3/Ddit4/Ddx5/Dyrk1a/E2f1/E2f2/Foxo3/Hnrnpk/Jmy/Kat5/Kmt5a/Marchf7/Mdm4/Mif/Msh2/Msx1/Myc/Myo6/Nop53/Npm1/Nupr1/Paxip1/Phlda3/Pidd1/Rbm38/Rpf2/Rpl11/Rpl23/Rpl26/Rpl37/Rpl37rt/Rpl5/Rps15/Rps20/Rps7/Rrs1/Sh3glb1/Shisa5/Smyd2/Sox4/Spred1/Steap3/Stk11/Tmem109/Triap1/Trim24/Trp53bp2/Trp73/Ubb/Wwox/Zfp385a/Zmpste24	62	150	0.413333333
BP	GO:0070972	protein localization to endoplasmic reticulum	31/4917	75/28943	5.69E-07	4.38E-06	2.18E-06	Ankrd13c/Arxes1/Arxes2/Bag6/Btf3/Folr1/Gabarapl2/Get1/Get3/Get4/Herpud1/Hspa5/Insig1/Insig2/Kdelr1/Macf1/Os9/Rab3gap1/Rtn4/Ryr2/Sec61a1/Sec62/Sec63/Sgta/Spcs1/Srp19/Srp54c/Srp68/Srp9/Srpr/Ssr3	31	75	0.413333333
BP	GO:0071479	cellular response to ionizing radiation	31/4917	75/28943	5.69E-07	4.38E-06	2.18E-06	Atm/Atr/Bard1/Blm/Brca1/Clock/Cryab/Ect2/Eef1d/Fignl1/Gadd45a/Gata3/Grb2/H2ax/Hras/Ino80/Ints7/Lig4/Map3k20/Net1/Nipbl/Nucks1/Rad51/Rhob/Rnf4/Rpl26/Spidr/Tlk2/Tmem109/Xrcc6/Zmpste24	31	75	0.413333333
BP	GO:0006090	pyruvate metabolic process	50/4917	121/28943	2.29E-10	3.26E-09	1.63E-09	Actn3/Adpgk/Aldoa/Aldoc/App/Arl2/Ddit4/Dld/Eif6/Eno1/Eno1b/Eno2/Eno3/Enpp1/Galk1/Galt/Gapdh/Git1/Gpd1/Gpi1/Hif1a/Hk2/Hkdc1/Insr/Jmjd8/Kyat1/Ldha/Me2/Mlst8/Mpi/Myc/Ncor1/Nr4a3/Nupr1/Ogdh/Ogt/P2rx7/Pck2/Pdhb/Pfkl/Pgam1/Pgk1/Pkm/Prkaa2/Prkag2/Slc2a6/Srr/Stat3/Tpi1/Zbtb7a	50	121	0.41322314
BP	GO:0043543	protein acylation	114/4917	276/28943	9.86E-22	7.90E-20	3.94E-20	Actb/Actl6a/Actl6b/Apbb1/App/Arntl/Atat1/Atg5/Bag6/Brca1/Brd4/Brd8/Brd8dc/Brpf1/Chd5/Clock/Crebbp/Ctbp1/Ddx3x/Dip2a/Dld/Dmap1/Epc1/Epc2/Ercc6/Esco2/Gata2/Gata3/Glul/Golga7/Gsk3b/Hcfc1/Hdac2/Hhatl/Ing3/Jade3/Kansl2/Kansl3/Kat14/Kat2b/Kat5/Kat6b/Kat7/Kat8/Kmt2a/Kmt2e/Lef1/Mapk3/Mbd3/Mllt3/Morf4l2/Mrgbp/Msl1/Msl2/Naa35/Nat10/Nat9/Nfya/Nmt1/Nmt2/Nupr1/Ogdh/Ogt/Park7/Pax6/Paxip1/Pcgf2/Phf20/Phf20l1/Po…	114	276	0.413043478
BP	GO:0048675	axon extension	57/4917	138/28943	1.33E-11	2.32E-10	1.16E-10	Actr3/Atp5g1/Bmpr2/C9orf72/Cdk5/Cdkl3/Clasp2/Cttn/D130043K22Rik/Dbn1/Dbnl/Dpysl2/Dvl1/Eif2b2/Gsk3b/Hsp90ab1/Ifrd1/Ilk/Itgb1/Lamb2/Lhx2/Limk1/Lrp1/Macf1/Map1b/Map3k13/Mt3/Ndel1/Ntrk3/Olfm1/Ptprs/Rab21/Raph1/Rpl4/Rtn4/Rtn4r/Rufy3/Sema3e/Sema3f/Sema3g/Sema4c/Sema4f/Sema4g/Sema6c/Shtn1/Slit1/Slit3/Smo/Spg11/Srf/Tnfrsf12a/Trim46/Trpv2/Vegfa/Wdr36/Wnt5a/Zfyve27	57	138	0.413043478
BP	GO:0031110	regulation of microtubule polymerization or depolymerization	38/4917	92/28943	3.22E-08	3.15E-07	1.57E-07	Akap9/Apc/Arhgef2/Arl2/Camsap2/Cdh5/Cdk5rap2/Ckap2/Ckap5/Clasp1/Clasp2/Drg1/Dyrk1a/Dysf/Eml4/Fkbp4/Gba2/Git1/Hdac6/Hdgfl3/Map1b/Mapk8/Mapre2/Mid1ip1/Numa1/Rps3/Slain2/Specc1l/Stmn1/Stmn3/Stmn4/Taok1/Tbcd/Togaram1/Tpx2/Ttbk2/Tubb4a/Wdr47	38	92	0.413043478
BP	GO:0030517	negative regulation of axon extension	19/4917	46/28943	8.66E-05	0.000400188	0.000199813	Actr3/Cdk5/Cdkl3/D130043K22Rik/Ifrd1/Mt3/Ptprs/Rtn4/Rtn4r/Sema3e/Sema3f/Sema3g/Sema4c/Sema4f/Sema4g/Sema6c/Slit1/Trim46/Wnt5a	19	46	0.413043478
BP	GO:0035136	forelimb morphogenesis	19/4917	46/28943	8.66E-05	0.000400188	0.000199813	Atrx/Cacna1c/Ctnnb1/Enpp1/Hoxd10/Hoxd11/Hoxd9/Ift122/Lnpk/Lrp6/Msx1/Nipbl/Reck/Rpgrip1l/Runx2/Sall3/Tbx3/Wnt7a/Zbtb16	19	46	0.413043478
BP	GO:2000142	regulation of DNA-templated transcription initiation	33/4917	80/28943	2.63E-07	2.17E-06	1.08E-06	Atf7ip/Bclaf1/Cebpa/Ctnnbip1/Dhx36/Ercc1/Ercc6/Gtf2a1/Hmgb1/Med1/Med10/Med12/Med13/Med14/Med15/Med17/Med22/Med6/Med8/Myc/Nkx2-5/Paxip1/Psmc6/Pwwp2a/Srf/Taf10/Taf11/Taf2/Taf4b/Taf6/Tbp/Thra/Zfp451	33	80	0.4125
BP	GO:0051648	vesicle localization	87/4917	211/28943	7.09E-17	2.54E-15	1.27E-15	Actn4/Ahi1/Ap3b1/Ap3b2/Ap3d1/Ap3m2/Ap3s1/Ap3s2/Arf1/Bloc1s2/Bloc1s4/Cdh2/Cdk5/Chmp2a/Chp1/Clasp1/Clasp2/Cln3/Cnih2/Cops5/Ctnnb1/Cul3/Dctn2/Dpysl2/Dync1h1/Exoc4/Exoc6b/Exoc8/F8a/Fgfr2/Fyco1/Hgs/Ikbkg/Kif1a/Kif1b/Kif5a/Kif5c/Klhl12/Magi2/Map4k2/Mapk8/Myo19/Myo6/Ndel1/Nlgn2/Pclo/Pdcd6/Pef1/Picalm/Ppfia2/Prkcz/Pten/Rab11a/Rab11b/Rab3gap1/Rab7/Sar1b/Scrib/Snapin/Snf8/Spg11/Steap3/Stk11/Sybu/Syn2/Syn3/…	87	211	0.412322275
BP	GO:0031929	TOR signaling	54/4917	131/28943	4.97E-11	7.82E-10	3.91E-10	Akt3/Arntl/Atm/Bmt2/C9orf72/Ccdc88a/Cntnap2/Ctns/Ddit4/Depdc5/Dgkq/Fam83d/Fnip1/Gata3/Gba/Gna12/Golph3/Gpr137/Gsk3b/Hdac3/Hif1a/Icmt/Lamtor1/Lamtor2/Lamtor3/Lamtor5/Larp1/Lars/Mapkap1/Mlst8/Nckap1l/Pdcd6/Prkaa2/Rictor/Rps6/Rps6kb1/Rps6kb2/Rraga/Sec13/Seh1l/Sesn1/Slc38a9/Smg1/Stk11/Syap1/Tiprl/Tsc1/Tsc2/Tti1/Ubr1/Ubr2/Wac/Xbp1/Zmpste24	54	131	0.41221374
BP	GO:0006103	2-oxoglutarate metabolic process	7/4917	17/28943	0.016236409	0.037270467	0.018609065	Dld/Got1/Idh3a/Idh3b/Idh3g/Ogdh/Phyh	7	17	0.411764706
BP	GO:0006677	glycosylceramide metabolic process	7/4917	17/28943	0.016236409	0.037270467	0.018609065	B4galt3/Gba/Gba2/Gla/Lct/Prkcd/Ugcg	7	17	0.411764706
BP	GO:0006878	cellular copper ion homeostasis	7/4917	17/28943	0.016236409	0.037270467	0.018609065	App/Atox1/Atp7a/Commd1/Prnp/Sco2/Slc31a1	7	17	0.411764706
BP	GO:0035337	fatty-acyl-CoA metabolic process	7/4917	17/28943	0.016236409	0.037270467	0.018609065	Abcd1/Acot7/Acsl3/Acsl4/Acsl5/Far1/Hsd17b4	7	17	0.411764706
BP	GO:0040015	negative regulation of multicellular organism growth	7/4917	17/28943	0.016236409	0.037270467	0.018609065	Alms1/Gdf15/Gnas/H19/Lgmn/Ptch1/Rai1	7	17	0.411764706
BP	GO:0044320	cellular response to leptin stimulus	7/4917	17/28943	0.016236409	0.037270467	0.018609065	Adipor1/Mt3/Nr4a3/Prmt2/Pten/Stat3/Ugcg	7	17	0.411764706
BP	GO:0048268	clathrin coat assembly	7/4917	17/28943	0.016236409	0.037270467	0.018609065	Ap1b1/Ap2b1/Clta/Epn1/Fcho2/Picalm/Sgip1	7	17	0.411764706
BP	GO:0051127	positive regulation of actin nucleation	7/4917	17/28943	0.016236409	0.037270467	0.018609065	Abi2/Brk1/Fchsd2/Nckap1/Wasf2/Wasf3/Wasl	7	17	0.411764706
BP	GO:0051284	positive regulation of sequestering of calcium ion	7/4917	17/28943	0.016236409	0.037270467	0.018609065	Calm1/Calm2/Calm3/Gsto1/Pkd2/Ryr2/Tgfb2	7	17	0.411764706
BP	GO:0051382	kinetochore assembly	7/4917	17/28943	0.016236409	0.037270467	0.018609065	Cenpa/Cenpn/Cenpw/Pogz/Rnf4/Senp6/Trappc12	7	17	0.411764706
BP	GO:0061709	reticulophagy	7/4917	17/28943	0.016236409	0.037270467	0.018609065	Atg2a/Atg2b/Rb1cc1/Retreg1/Retreg2/Snx7/Ufc1	7	17	0.411764706
BP	GO:0070571	negative regulation of neuron projection regeneration	7/4917	17/28943	0.016236409	0.037270467	0.018609065	D130043K22Rik/Kremen1/Pten/Ptprs/Rtn4/Rtn4r/Xylt1	7	17	0.411764706
BP	GO:0071295	cellular response to vitamin	7/4917	17/28943	0.016236409	0.037270467	0.018609065	Dcps/Folr1/Kank2/Med1/Ndor1/Pim1/Trim24	7	17	0.411764706
BP	GO:0099171	presynaptic modulation of chemical synaptic transmission	7/4917	17/28943	0.016236409	0.037270467	0.018609065	Fbxl20/Fmr1/Git1/Grik1/P2rx7/Prkcb/Rpl22	7	17	0.411764706
BP	GO:1903358	regulation of Golgi organization	7/4917	17/28943	0.016236409	0.037270467	0.018609065	Akap9/Camsap2/Map2k2/Mapk3/Pdcd10/Rab33b/Usp6nl	7	17	0.411764706
BP	GO:2000047	regulation of cell-cell adhesion mediated by cadherin	7/4917	17/28943	0.016236409	0.037270467	0.018609065	Adam19/Afdn/Dennd6a/Notch1/Ppm1f/Vegfa/Wnt5a	7	17	0.411764706
BP	GO:0006605	protein targeting	116/4917	282/28943	6.50E-22	5.41E-20	2.70E-20	Actr3/Aifm1/Aip/Ank3/Ap3b1/Ap3d1/Ap4b1/Ap4m1/Arpc2/Arxes1/Arxes2/Bag6/Becn1/Bnip3l/C2cd5/Cacnb1/Cdk5/Cdkn2a/Chchd4/Chm/Dnajc15/Dnlz/Erbb2/Erbin/Exoc4/Fbxw7/Folr1/Get1/Get3/Get4/Gga3/Gipc1/Golga7/Herpud1/Hgs/Hpca/Hras/Hspa5/Hspa8/Hspd1/Immp1l/Macf1/Mfn2/Mtcl1/Mterf4/Myo6/Nbea/Ncoa4/Nup54/Oga/Ogt/Os9/Pam16/Pan3/Pard3/Parl/Pdcd5/Pex13/Pex16/Pex6/Pex7/Pick1/Pikfyve/Prnp/Rab7/Rabgef1/Romo1/Rpl11/Samm5…	116	282	0.411347518
BP	GO:0008333	endosome to lysosome transport	30/4917	73/28943	9.97E-07	7.21E-06	3.60E-06	Ap3d1/Arl8b/Chmp1b/Chmp2a/Chmp2b/Chmp5/Chmp6/Epg5/Hgs/Hook1/Hook3/Mvb12a/Plekhf1/Rab12/Rab7/Rhob/Rnf157/Scyl2/Snapin/Snx16/Sort1/Tgfbrap1/Trak1/Trak2/Tsg101/Vcp/Vps18/Vps33a/Vps39/Vps4b	30	73	0.410958904
BP	GO:0017156	calcium-ion regulated exocytosis	30/4917	73/28943	9.97E-07	7.21E-06	3.60E-06	Adra2a/Arf1/Arhgap17/Arl8b/Atp2a2/Cacna1c/Cacna1g/Cacna1h/Cdk5/Cdk5r2/Gnai2/Myh9/Notch1/P2rx7/Ppp3cb/Rab3gap1/Rap1b/Rims2/Rph3a/Snap25/Snapin/Stx1b/Stxbp1/Syn2/Syt1/Syt11/Syt9/Unc13a/Unc13d/Vamp2	30	73	0.410958904
BP	GO:0051205	protein insertion into membrane	23/4917	56/28943	1.80E-05	0.000100355	5.01E-05	Bag6/Ccdc47/Emc10/Emc2/Emc3/Emc7/Emc8/Get1/Get3/Get4/Mmgt1/Pdcd5/Reep1/Romo1/Samm50/Sec61a1/Sgta/Sh3glb1/Timm13/Tomm22/Tomm40/Trmt10b/Wdr83os	23	56	0.410714286
BP	GO:0010212	response to ionizing radiation	55/4917	134/28943	4.03E-11	6.53E-10	3.26E-10	Aen/Atm/Atr/Bard1/Blm/Brca1/Clk2/Clock/Cop1/Cryab/Ect2/Eef1d/Ercc1/Ercc6/Eya1/Fignl1/Gadd45a/Gata3/Grb2/H2ax/Hras/Ino80/Ints3/Ints7/Kat5/Lig4/Map3k20/Men1/Msh2/Myc/Nabp1/Nek1/Net1/Nhej1/Nipbl/Nucks1/Paxip1/Prkdc/Rad51/Rad54l/Rfwd3/Rhob/Rnf168/Rnf4/Rpl26/Sod2/Spidr/Stk11/Tlk2/Tmem109/Topbp1/Trp53bp2/Xrcc2/Xrcc6/Zmpste24	55	134	0.410447761
BP	GO:0030201	heparan sulfate proteoglycan metabolic process	16/4917	39/28943	0.00033891	0.001348277	0.000673192	B3gat3/Ctnnb1/Ext1/Extl3/Glce/Gusb/Hgsnat/Hs2st1/Hs6st1/Idua/Naglu/Ndst2/Sulf2/Tcf7l2/Ugdh/Xylt1	16	39	0.41025641
BP	GO:0060292	long-term synaptic depression	16/4917	39/28943	0.00033891	0.001348277	0.000673192	Abhd6/Ager/App/Arc/Arf1/Dgki/Fmr1/Grid2ip/Pick1/Ppp1r9a/Prrt1/Pten/Shank3/Slc24a1/Srf/Stxbp1	16	39	0.41025641
BP	GO:0048524	positive regulation of viral process	25/4917	61/28943	8.26E-06	4.97E-05	2.48E-05	Atg5/Bsg/Cnot7/Ddb1/Ddx3x/Dhx9/Fmr1/Kpna2/Larp1/Lgals1/Mdfic/Notch1/P4hb/Pabpc1/Ppia/Ppid/Rab7/Rsf1/Srpk1/Srpk2/Stau1/Stom/Top2a/Top2b/Tsg101	25	61	0.409836066
BP	GO:0097193	intrinsic apoptotic signaling pathway	127/4917	310/28943	1.14E-23	1.16E-21	5.81E-22	Aen/Aifm1/Akt1/Aldh2/Apaf1/Arl6ip5/Atf4/Atm/Atp2a1/Bad/Bag6/Bclaf1/Becn1/Bnip3/Bok/Brca1/Brsk2/Bub1/Cdkn2d/Cebpb/Chac1/Coa8/Creb3l1/Crip1/Cycs/Cyld/Ddit3/Ddit4/Ddx3x/Ddx5/Dnaja1/Dnm1l/E2f1/E2f2/Eno1/Eno1b/Ercc6/Fbxw7/Fignl1/G2e3/Grina/Gsdme/Gsk3b/Hdac1/Hdac2/Hells/Herpud1/Hif1a/Hnrnpk/Hras/Hyou1/Ikbke/Ikbkg/Itpr1/Ivns1abp/Jmy/Map3k5/Mapk8ip1/Marchf7/Mdm4/Melk/Mif/Msh2/Msh6/Msx1/Myc/Nacc2/Nck1/Nck…	127	310	0.409677419
BP	GO:1901990	regulation of mitotic cell cycle phase transition	140/4917	342/28943	6.56E-26	9.34E-24	4.66E-24	Actb/Actl6a/Actl6b/Adam17/Adamts1/Akt1/Ambra1/Anapc11/Anapc15/Anapc4/Anapc5/Ankrd17/Apc/App/Appl2/Arid1a/Arid2/Atm/Aurkb/Bard1/Bcl7b/Blm/Brca1/Brd4/Bub1/Bub3/Ccnb1/Ccnd1/Ccnd3/Cdc16/Cdc20/Cdc23/Cdc25c/Cdc27/Cdc7/Cdc73/Cdk2/Cdk2ap2/Cdk4/Cdk5rap2/Cdk5rap3/Cdk7/Cdkn2a/Cdkn2c/Cdkn2d/Cenpf/Crebbp/Ctdspl/Cul3/Cul4b/Dbf4/Ddb1/Ddx3x/Dgkz/Dlg1/Dpf1/Dtl/Dync1li1/E2f1/Ecd/Eif4g1/Ercc3/Ezh2/Fbxo31/Gigyf2/Ik/…	140	342	0.409356725
BP	GO:0071456	cellular response to hypoxia	45/4917	110/28943	2.61E-09	3.06E-08	1.53E-08	Akt1/Bad/Bnip3/Bnip3l/Cbs/Chchd2/Cited2/Commd1/Cpeb1/Cr1l/Egln1/Egln2/Eno1/Eno1b/Epas1/Gnb1/Hif1a/Hyou1/Kcnd2/Kcnk3/Mlst8/Myc/Nop53/Notch1/Npepps/Ogt/Oprd1/P4hb/Pgk1/Plk3/Pparg/Pten/Rbpj/Rock2/Rtn4/Scn2a/Sdhd/Sirt2/Slc8a3/Slc9a1/Tmbim6/Ubqln1/Usp19/Vegfa/Vldlr	45	110	0.409090909
BP	GO:0051881	regulation of mitochondrial membrane potential	36/4917	88/28943	9.84E-08	8.72E-07	4.36E-07	Abcd1/Akt1/Arl6ip5/Atp5g1/Bad/Bnip3/Bnip3l/Bok/Cdkn2a/Clic1/Ctns/Got1/Gsk3b/Mfn2/Myc/Ndufs1/Ndufs4/Ngfr/Oga/Oprd1/P2rx7/Park7/Ppid/Ppp2r3c/Pycr1/Rack1/Rnf122/Slc25a27/Slc25a33/Slc25a36/Sod1/Sod2/Stoml2/Ubb/Ucp2/Vcp	36	88	0.409090909
BP	GO:0044275	cellular carbohydrate catabolic process	18/4917	44/28943	0.000153128	0.000666259	0.000332662	Agl/Gaa/Gusb/Hmgb1/Lct/Mlst8/Pgd/Pgm1/Phkg1/Ppp1ca/Ppp1cb/Ppp1r3b/Ppp1r3d/Pygl/Pygm/Rb1cc1/Scarb2/Tpi1	18	44	0.409090909
BP	GO:0006907	pinocytosis	9/4917	22/28943	0.006954414	0.018043043	0.009008853	Actn4/Appl2/Cdc42/Cln3/Ehd4/Mapkapk2/Mapkapk3/Nr1h3/Tsc2	9	22	0.409090909
BP	GO:0030252	growth hormone secretion	9/4917	22/28943	0.006954414	0.018043043	0.009008853	Cacna1c/Chd7/Drd2/Gabbr1/Itsn1/Oga/Ptpn11/Selenot/Serp1	9	22	0.409090909
BP	GO:0046931	pore complex assembly	9/4917	22/28943	0.006954414	0.018043043	0.009008853	Adam10/Afdn/Atp5g1/Bad/Cct3/Nup153/Nup98/P2rx7/Rtn4	9	22	0.409090909
BP	GO:0048791	calcium ion-regulated exocytosis of neurotransmitter	9/4917	22/28943	0.006954414	0.018043043	0.009008853	Atp2a2/P2rx7/Rab3gap1/Rims2/Snap25/Stx1b/Stxbp1/Syt1/Unc13a	9	22	0.409090909
BP	GO:0051383	kinetochore organization	9/4917	22/28943	0.006954414	0.018043043	0.009008853	Cenpa/Cenpn/Cenpw/Ndc80/Nuf2/Pogz/Rnf4/Senp6/Trappc12	9	22	0.409090909
BP	GO:0060253	negative regulation of glial cell proliferation	9/4917	22/28943	0.006954414	0.018043043	0.009008853	Dicer1/Idh2/Mfn2/Nf1/Nf2/Notch1/Rb1/Rnf10/Ski	9	22	0.409090909
BP	GO:0097734	extracellular exosome biogenesis	9/4917	22/28943	0.006954414	0.018043043	0.009008853	Chmp2a/Cops5/Hgs/Rab11a/Rab7/Snf8/Steap3/Tsg101/Vps4b	9	22	0.409090909
BP	GO:0150104	transport across blood-brain barrier	9/4917	22/28943	0.006954414	0.018043043	0.009008853	Abcc1/Abcc2/Ager/Fabp5/Lrp1/Slc1a5/Slc22a5/Slc5a1/Slc5a6	9	22	0.409090909
BP	GO:1900242	regulation of synaptic vesicle endocytosis	9/4917	22/28943	0.006954414	0.018043043	0.009008853	Ap2m1/Dgkq/Dnm1l/Picalm/Pip5k1c/Ppp3cb/Rock1/Syt11/Vamp4	9	22	0.409090909
BP	GO:1901522	positive regulation of transcription from RNA polymerase II promoter involved in cellular response to chemical stimulus	9/4917	22/28943	0.006954414	0.018043043	0.009008853	Atf4/Hif1a/Mt3/Notch1/Rbpj/Runx2/Smad1/Vegfa/Xbp1	9	22	0.409090909
BP	GO:0001838	embryonic epithelial tube formation	65/4917	159/28943	8.85E-13	1.88E-11	9.38E-12	Abl2/Apaf1/Arid1a/Brd2/Brpf1/Cecr2/Celsr1/Cfl1/Cited2/Ctnnb1/Deaf1/Dlc1/Dvl1/Dvl3/Folr1/Fuz/Fzd1/Fzd2/Gata3/Gatad2a/Gdf7/Glmn/Grhl2/Hectd1/Hes5/Hif1a/Hs2st1/Ift122/Kdm2a/Kdm6a/Kif20b/Lhx2/Lrp6/Luzp1/Med12/Mthfd1l/Nckap1/Opa1/Pax2/Plxnb2/Prickle1/Prkaca/Ptch1/Rala/Rock2/Rps7/Scrib/Sema4c/Setd2/Shank3/Six1/Ski/Sox4/Sox8/Sox9/Specc1l/Stk3/Tgfb2/Tgif1/Tsc1/Tsc2/Wnt5a/Zeb2/Zic2/Zic5	65	159	0.408805031
BP	GO:0099504	synaptic vesicle cycle	94/4917	230/28943	8.24E-18	3.54E-16	1.77E-16	Actb/Actg1/Adra2a/Ap2b1/Ap2m1/Ap3b1/Ap3b2/Ap3d1/Ap3m2/Ap3s1/Ap3s2/Apba1/Arf6/Atp2a2/Bace1/Bsn/Camk2a/Canx/Cask/Cdh2/Cdk5/Chrna4/Chrnb2/Clcn3/Cplx1/Cplx2/Ctbp2/Ctnnb1/Ddc/Dennd1a/Dgki/Dgkq/Dnajc6/Dnm1l/Drd2/Drd4/Dvl1/Erc2/Fbxl20/Fcho2/Fgf14/Fmr1/Gipc1/Git1/Gripap1/Gsk3b/Itsn1/Itsn2/Magi2/Myo6/Ncs1/Nlgn2/Nrn1/P2rx2/P2rx7/P2ry2/Pclo/Picalm/Pip5k1c/Ppfia2/Ppp3cb/Prkaca/Prkcb/Pten/Rab3gap1/Rap1a/Rap1b…	94	230	0.408695652
BP	GO:0007029	endoplasmic reticulum organization	38/4917	93/28943	4.56E-08	4.32E-07	2.15E-07	Atl1/Atl2/Bag6/Bnip1/Casq1/Ccdc47/Emc10/Emc2/Emc3/Emc7/Emc8/Esyt1/Get1/Get3/Get4/Gramd2/Lman2/Lman2l/Lnpk/Lpcat3/Mmgt1/Rab18/Rab3gap1/Reep1/Reep3/Retreg1/Retreg2/Rtn3/Rtn4/Sec31a/Sec61a1/Sgta/Shtn1/Tmem33/Tmem38b/Tor1b/Wdr83os/Zfyve27	38	93	0.408602151
BP	GO:0006457	protein folding	69/4917	169/28943	1.92E-13	4.51E-12	2.25E-12	Ahsa1/Aip/Arl2/Calr/Canx/Cct2/Cct3/Cct5/Cct6a/Cct7/Cdc37/Chchd4/Chordc1/Cryab/Cwc27/Dnaja1/Dnajb12/Dnajb14/Dnajb4/Dnajc1/Dnajc2/Dnajc7/Dnlz/Fkbp1a/Fkbp4/Fkbp8/Fkbp9/Hsp90ab1/Hspa1a/Hspa1b/Hspa5/Hspa8/Hspa9/Hspb2/Hspd1/Mesd/Nktr/Nudc/P3h1/P4hb/Pdcd5/Pdcl/Pdia4/Pdia5/Pfdn1/Pfdn2/Pfdn5/Pfdn6/Ppia/Ppib/Ppid/Ppif/Prdx4/Ptges3/Ranbp2/Sdf2/Sdf2l1/Sgta/Sh3glb1/St13/Tbca/Tbcc/Tbcd/Tbcel/Tcp1/Tor1b/Trap1/T…	69	169	0.408284024
BP	GO:0031396	regulation of protein ubiquitination	89/4917	218/28943	6.60E-17	2.39E-15	1.19E-15	Akt1/Amer1/Atg5/Axin1/Bag2/Brca1/Bub3/Cblb/Cdc20/Cdk5/Cdk5rap3/Cdk9/Cdkn2a/Chp1/Commd1/Cul3/Daxx/Dcun1d5/Ddx3x/Derl1/Dnaja1/Dysf/Fanci/Fbxw7/Gabarap/Gnl3l/Gtpbp4/Hdac3/Herpud1/Hsp90ab1/Hspa5/Huwe1/Ivns1abp/Kdm2a/Limk1/Mapk8/Marchf7/Mastl/Mycbp2/N4bp1/Ndfip1/Ndfip2/Npm1/Nsmce3/Ogt/Otub2/Park7/Paxip1/Pdcd6/Pef1/Phf23/Pinx1/Plk1/Ppia/Prickle1/Pten/Rassf1/Rnf20/Rpl11/Rpl23/Rpl37rt/Rpl5/Rps2/Rps3/Rps7…	89	218	0.408256881
BP	GO:1901992	positive regulation of mitotic cell cycle phase transition	40/4917	98/28943	2.11E-08	2.12E-07	1.06E-07	Adam17/Adamts1/Akt1/Anapc11/Anapc5/Ankrd17/App/Brd4/Ccnb1/Ccnd1/Ccnd3/Cdc16/Cdc23/Cdc25c/Cdc27/Cdc7/Cdk4/Crebbp/Cul3/Cul4b/Dbf4/Ddx3x/Dtl/Eif4g1/Klhl18/Kmt2e/Larp7/Mad1l1/Pbx1/Plrg1/Rab11a/Rb1/Rcc2/Rpl17/Sass6/Smarcd3/Tmod3/Ube2c/Ube2e2/Vps4b	40	98	0.408163265
BP	GO:0032210	regulation of telomere maintenance via telomerase	20/4917	49/28943	6.95E-05	0.000329315	0.000164426	Atm/Atr/Aurkb/Cct2/Cct3/Cct5/Cct6a/Cct7/Ctnnb1/Dcp2/Gnl3l/Hnrnpu/Mapk3/Nat10/Nek7/Parn/Pinx1/Tcp1/Terf1/Terf2	20	49	0.408163265
BP	GO:0045214	sarcomere organization	20/4917	49/28943	6.95E-05	0.000329315	0.000164426	Actg1/Actn2/Ankrd23/Casq1/Cfl2/Csrp1/Flnc/Hdac2/Itgb1/Mfn2/Myh6/Mylk3/Neb/Plec/Prkar1a/Srf/Tnnt3/Tpm1/Ttn/Wdr1	20	49	0.408163265
BP	GO:0046847	filopodium assembly	31/4917	76/28943	8.05E-07	5.96E-06	2.98E-06	Abitram/Actr3/Agrn/Arf6/Arpc2/Bcas3/Capzb/Cdc42/Cln3/Dbn1/Dock11/Dpysl3/Espn/Ezr/Fgd2/Fgd4/Fmr1/Fscn1/Gap43/Itga6/Myo10/Neurl1a/Ppp1r9a/Ppp1r9b/Prkcd/Rala/Rhoq/Srf/Srgap2/Wasl/Zmynd8	31	76	0.407894737
BP	GO:0099003	vesicle-mediated transport in synapse	106/4917	260/28943	8.39E-20	4.93E-18	2.46E-18	Actb/Actg1/Adra2a/Ap2a1/Ap2a2/Ap2b1/Ap2m1/Ap2s1/Ap3b1/Ap3b2/Ap3d1/Ap3m2/Ap3s1/Ap3s2/Apba1/Arc/Arf6/Atad1/Atp2a2/Bace1/Bsn/Camk2a/Canx/Cask/Cdh2/Cdk5/Chrna4/Chrnb2/Clcn3/Clstn1/Cplx1/Cplx2/Ctbp2/Ctnnb1/Ddc/Dennd1a/Dgki/Dgkq/Dnajc6/Dnm1l/Drd2/Drd4/Dvl1/Erc2/Fbxl20/Fcho2/Fgf14/Fmr1/Gipc1/Git1/Grip1/Gripap1/Gsk3b/Hpca/Itsn1/Itsn2/Magi2/Myo6/Ncs1/Nlgn2/Nrn1/P2rx2/P2rx7/P2ry2/Pclo/Picalm/Pick1/Pip5k1c/…	106	260	0.407692308
BP	GO:0000018	regulation of DNA recombination	55/4917	135/28943	5.69E-11	8.78E-10	4.38E-10	Actb/Actl6a/Actr2/Alyref/Ankle1/Arid2/Blm/Brd8/Dmap1/Epc1/Epc2/Ercc6/Fignl1/Fus/H1f0/H1f10/H1f2/H1f3/H1f4/Hdgfl2/Hmces/Ing3/Kat5/Kmt5b/Mms19/Morf4l2/Mrgbp/Msh2/Msh3/Msh6/Ndfip1/Nsd2/Paxip1/Pms2/Pogz/Ppp4r2/Rad50/Rad51/Rbbp8/Recql5/Rif1/Rpa2/Ruvbl1/Ruvbl2/Setd2/Spidr/Stat6/Supt6/Terf2/Thoc1/Trrap/Ube2b/Vps72/Wdr48/Zfp365	55	135	0.407407407
BP	GO:0035088	establishment or maintenance of apical/basal cell polarity	22/4917	54/28943	3.17E-05	0.000164971	8.24E-05	Arf4/Cdc42/Crb2/Dlg1/Dlg2/Dlg3/Eya1/Ezr/Fat1/Fscn1/Ilk/Lhx2/Lin7c/Msn/Mtcl1/Myo9a/Pals1/Pard3/Scrib/Wdr1/Wnt11/Wnt5a	22	54	0.407407407
BP	GO:0061245	establishment or maintenance of bipolar cell polarity	22/4917	54/28943	3.17E-05	0.000164971	8.24E-05	Arf4/Cdc42/Crb2/Dlg1/Dlg2/Dlg3/Eya1/Ezr/Fat1/Fscn1/Ilk/Lhx2/Lin7c/Msn/Mtcl1/Myo9a/Pals1/Pard3/Scrib/Wdr1/Wnt11/Wnt5a	22	54	0.407407407
BP	GO:0071709	membrane assembly	22/4917	54/28943	3.17E-05	0.000164971	8.24E-05	Ank3/Ankle2/Banf1/Cdh2/Chmp2a/Chmp2b/Chmp5/Chmp6/Hdac3/Mafb/Magi2/Nlgn2/Nrxn2/Picalm/Pten/Reep3/S100a10/Stx4a/Syt11/Tlcd1/Ugcg/Vps4b	22	54	0.407407407
BP	GO:0010165	response to X-ray	11/4917	27/28943	0.003037438	0.008864726	0.004426139	Atm/Blm/Ercc1/Ercc6/Gata3/Lig4/Msh2/Nipbl/Nucks1/Xrcc2/Xrcc6	11	27	0.407407407
BP	GO:0045838	positive regulation of membrane potential	11/4917	27/28943	0.003037438	0.008864726	0.004426139	Akt1/Ank3/Bad/Ctns/Glrx/Gsk3b/Mfn2/Myc/Pias3/Stoml2/Vcp	11	27	0.407407407
BP	GO:0046473	phosphatidic acid metabolic process	11/4917	27/28943	0.003037438	0.008864726	0.004426139	Abhd5/Dgka/Dgkd/Dgkh/Dgki/Dgkq/Dgkz/Lpin1/Pla2g3/Pld2/Sh3glb1	11	27	0.407407407
BP	GO:1902175	regulation of oxidative stress-induced intrinsic apoptotic signaling pathway	11/4917	27/28943	0.003037438	0.008864726	0.004426139	Fbxw7/Hif1a/Nono/P4hb/Park7/Ppia/Sfpq/Sod1/Sod2/Trap1/Ubqln1	11	27	0.407407407
BP	GO:0021987	cerebral cortex development	46/4917	113/28943	2.11E-09	2.51E-08	1.25E-08	Adgrg1/Afdn/Aspm/Btbd3/Ccdc85c/Cdh2/Cdk5/Cdk5r2/Celf1/Crkl/Ctnnb1/Cul5/Dicer1/Efhc1/Fut10/Gsk3b/Hif1a/Hnrnpk/Kif14/Lhx2/Lhx6/Lrp6/Nars/Ndel1/Nf1/Pals1/Pax5/Pax6/Pex13/Phactr1/Pou3f2/Ptprs/Rnf7/Rtn4/Smo/Srgap2/Syne2/Tacc1/Tacc2/Tbr1/Tra2b/Tsc1/Wdr47/Ywhae/Zbtb18/Zmiz1	46	113	0.407079646
BP	GO:0006903	vesicle targeting	24/4917	59/28943	1.45E-05	8.27E-05	4.13E-05	Ahi1/Chp1/Clasp1/Clasp2/Cul3/Exoc4/Exoc6b/Exoc8/Klhl12/Map4k2/Pclo/Pdcd6/Pef1/Sar1b/Scrib/Tbc1d23/Tmed9/Trappc12/Trappc2l/Trappc3/Trappc5/Trappc6b/Trappc8/Wipi1	24	59	0.406779661
BP	GO:0098815	modulation of excitatory postsynaptic potential	24/4917	59/28943	1.45E-05	8.27E-05	4.13E-05	Afdn/App/Celf4/Chrna4/Dbn1/Drd4/Dvl1/Grk2/Gsk3b/Mtmr2/Ngfr/Nlgn2/Pclo/Prkcz/Pten/Rims2/Shank1/Shank3/Slc8a3/Stx1b/Tmem108/Tmem25/Wnt7a/Zmynd8	24	59	0.406779661
BP	GO:0032388	positive regulation of intracellular transport	76/4917	187/28943	1.58E-14	4.47E-13	2.23E-13	Actn2/Actr3/Ank3/Arf1/Arpc2/Asph/B3gat3/Bcas3/Brca1/C2cd5/Cd81/Cdc42/Cdk5/Cep131/Cep290/Commd1/Cpsf6/Crebrf/Ctdspl2/Dhx9/Dmap1/Dync1h1/Ect2/Ehd1/Erbb2/Ezr/Fbxw7/Flna/Gsk3b/Hcls1/Hdac3/Hpca/Hras/Hsp90ab1/Ipo5/Jup/Khdrbs1/Kif20b/Msn/Mtcl1/Mtmr2/Nrde2/Numa1/Pcm1/Pdcd10/Pdcd5/Pik3r2/Plk3/Ppm1a/Prkaca/Prkcd/Prnp/Ptpn23/Rab21/Ran/Riok2/Ripor1/Rufy3/Sar1b/Sh3glb1/Smo/Spag5/Stk11/Stom/Tcaf1/Tcf7l2/Tm9sf4…	76	187	0.406417112
BP	GO:0035264	multicellular organism growth	91/4917	224/28943	4.32E-17	1.60E-15	7.99E-16	Abl2/Add1/Alms1/Apba1/App/Arid5b/Atf5/Atm/Atp8a2/Atrx/Ccm2/Cdk4/Celf1/Chd7/Cntnap2/Csf1/Daxx/Dhcr7/Dicer1/Dlg1/Drd2/Duox2/Enpp1/Ercc1/Ercc6/Etnk2/Ext1/Ezr/Fkbp8/Flvcr1/Fto/Gdf15/Gigyf2/Gnas/Gpat4/Gpd2/Grhl2/H19/H2-Q2/H3f3a/Hdac3/Hhex/Icmt/Ihh/Kdm2a/Kdm6a/Kmt2c/Lgmn/Mbd5/Ncoa3/Ncor1/Nek1/Nipbl/Notch2/Palb2/Pde4d/Pkdcc/Plag1/Plec/Pls1/Pmp22/Pou3f2/Ppib/Ppp1r13l/Ptch1/Ptpn11/Rai1/Rarb/Rasal2/Rbbp6/R…	91	224	0.40625
BP	GO:0051650	establishment of vesicle localization	78/4917	192/28943	7.34E-15	2.14E-13	1.07E-13	Actn4/Ahi1/Ap3b1/Ap3b2/Ap3d1/Ap3m2/Ap3s1/Ap3s2/Arf1/Bloc1s2/Bloc1s4/Cdk5/Chmp2a/Chp1/Clasp1/Clasp2/Cln3/Cnih2/Cops5/Ctnnb1/Cul3/Dctn2/Dpysl2/Dync1h1/Exoc4/Exoc6b/Exoc8/F8a/Fgfr2/Fyco1/Hgs/Ikbkg/Kif1a/Kif1b/Kif5a/Kif5c/Klhl12/Map4k2/Mapk8/Myo19/Myo6/Ndel1/Pclo/Pdcd6/Pef1/Picalm/Ppfia2/Prkcz/Rab11a/Rab11b/Rab3gap1/Rab7/Sar1b/Scrib/Snapin/Snf8/Spg11/Steap3/Stk11/Sybu/Syt11/Tanc2/Tbc1d23/Tcirg1/Tmed9…	78	192	0.40625
BP	GO:0070296	sarcoplasmic reticulum calcium ion transport	13/4917	32/28943	0.001344307	0.00446639	0.002230059	Atp2a1/Atp2a2/Calm1/Calm2/Calm3/Casq1/Chd7/Gsto1/Pde4d/Ryr2/Slc8a1/Tmem38b/Zmpste24	13	32	0.40625
BP	GO:0044772	mitotic cell cycle phase transition	183/4917	451/28943	6.84E-33	2.58E-30	1.29E-30	Actb/Actl6a/Actl6b/Adam17/Adamts1/Akt1/Ambra1/Anapc11/Anapc15/Anapc4/Anapc5/Ankrd17/Apc/App/Appl2/Arid1a/Arid2/Arpp19/Atm/Aurkb/Bard1/Bcl7b/Blm/Brca1/Brd4/Brsk2/Bub1/Bub3/Calm1/Calm2/Calm3/Camk2a/Camk2g/Ccdc57/Ccnb1/Ccnd1/Ccnd3/Ccne2/Ccng2/Ccni/Ccny/Cdc16/Cdc20/Cdc23/Cdc25c/Cdc27/Cdc7/Cdc73/Cdk15/Cdk2/Cdk2ap2/Cdk4/Cdk5/Cdk5rap2/Cdk5rap3/Cdk7/Cdkn2a/Cdkn2c/Cdkn2d/Cenpf/Chmp2a/Clasp1/Clasp2/Crebbp/…	183	451	0.405764967
BP	GO:0098876	vesicle-mediated transport to the plasma membrane	60/4917	148/28943	9.96E-12	1.79E-10	8.93E-11	Acsl3/Actn2/Ank3/Arf6/Atp2c1/Atp6ap1/Cln3/Clstn1/Commd1/Cplx1/Dennd1a/Ehd1/Ehd4/Entr1/Epg5/Exoc4/Exoc6b/Exoc8/Gga1/Gga2/Gga3/Golga7/Golph3/Grip1/Gripap1/Hgs/Lmtk2/Lypla1/Macf1/Nsf/Optn/Pkdcc/Pla2g3/Ptpn23/Rab11a/Rab11b/Rab11fip3/Rab11fip4/Rab14/Rab31/Rab7/Rack1/Scrib/Snap25/Snap47/Snf8/Snx12/Snx7/Stx1b/Stx4a/Stx6/Vamp2/Vamp4/Vps26c/Vps35/Vps39/Vps50/Vps51/Vps52/Zdhhc2	60	148	0.405405405
BP	GO:0034243	regulation of transcription elongation by RNA polymerase II	30/4917	74/28943	1.41E-06	9.86E-06	4.93E-06	Axin1/Brd4/Cbx7/Ccnk/Ccnt1/Ccnt2/Cdc73/Cdk12/Cdk9/Ctnnb1/Ercc6/Ezh2/Gtf2f1/Hnrnpu/Leo1/Med1/Med10/Med14/Med15/Med17/Med22/Med6/Med8/Ncbp1/Nelfa/Pwwp2a/Recql5/Rnf168/Supt4a/Supt6	30	74	0.405405405
BP	GO:0099518	vesicle cytoskeletal trafficking	30/4917	74/28943	1.41E-06	9.86E-06	4.93E-06	Actn4/Ap3b1/Ap3b2/Ap3d1/Ap3m2/Ap3s1/Ap3s2/Bloc1s2/Bloc1s4/Cln3/Cnih2/Dync1h1/F8a/Fyco1/Kif1a/Kif1b/Kif5a/Myo19/Myo6/Ndel1/Ppfia2/Prkcz/Snapin/Stk11/Sybu/Tanc2/Trak1/Trak2/Trim46/Wasl	30	74	0.405405405
BP	GO:0003309	type B pancreatic cell differentiation	15/4917	37/28943	0.000600671	0.0022343	0.001115581	Arntl/Bad/Bhlha15/Cdh2/Cdk6/Cftr/Clock/Insm1/Men1/Mir7-1/Pax6/Pdpk1/Smo/Wnt5a/Zbed6	15	37	0.405405405
BP	GO:0035329	hippo signaling	15/4917	37/28943	0.000600671	0.0022343	0.001115581	Amotl1/Map2k3/Mob1a/Mob1b/Nf2/Pja2/Stk3/Tead1/Tead3/Tial1/Vgll4/Wtip/Wwc1/Wwc2/Wwtr1	15	37	0.405405405
BP	GO:0061384	heart trabecula morphogenesis	15/4917	37/28943	0.000600671	0.0022343	0.001115581	Adamts1/Bmpr1a/Chd7/Egln1/Eng/Fkbp1a/Med1/Nkx2-5/Notch1/Rbpj/Smarca4/Sos1/Srf/Tgfb2/Tgfbr3	15	37	0.405405405
BP	GO:0090100	positive regulation of transmembrane receptor protein serine/threonine kinase signaling pathway	49/4917	121/28943	7.93E-10	1.02E-08	5.09E-09	Acvr2a/Acvr2b/Adam17/Axin1/Bmp8a/Bmpr1a/Bmpr2/Cdh5/Cited2/Crb2/Crebbp/D130043K22Rik/Eng/Fgf9/Fkbp8/Foxd1/Furin/Gdf15/Gdf6/Gdf7/Gipc1/Got1/Hes5/Hsp90ab1/Ilk/Ing2/Kcp/Men1/Msx1/Notch1/Notch2/Npnt/Numa1/Pelo/Pparg/Rbpj/Rbpms/Scube3/Slc2a10/Smad4/Stk11/Tgfb1i1/Tgfb2/Tgfbr3/Thbs1/Twsg1/Ube2o/Zeb2/Zic2	49	121	0.404958678
BP	GO:0006470	protein dephosphorylation	102/4917	252/28943	7.63E-19	3.85E-17	1.92E-17	Acp1/Akap1/Ambra1/Ankle2/Arpp19/Bod1/Calm1/Calm2/Calm3/Cdc25c/Cdca2/Cdh5/Cdkn3/Cnep1r1/Cry2/Ctdspl2/Cttnbp2nl/Dlc1/Drd2/Dusp10/Dusp12/Dusp4/Eya1/Gba/Gna12/Gnai2/Hsp90ab1/Ikbkb/Magi2/Mastl/Mfhas1/Mgat5/Mprip/Mtmr3/Mtmr4/Nck1/Nckap1l/Nsmf/Pdgfrb/Pdp1/Pdxp/Pgam5/Pgp/Phlpp1/Ppia/Ppm1a/Ppm1e/Ppm1f/Ppm1g/Ppm1k/Ppm1m/Ppp1ca/Ppp1cb/Ppp1r11/Ppp1r15b/Ppp1r16b/Ppp1r8/Ppp1r9b/Ppp2ca/Ppp2cb/Ppp2r1a/Ppp2r1b/Pp…	102	252	0.404761905
BP	GO:0042147	retrograde transport	endosome to Golgi	34/4917	84/28943	2.99E-07	2.45E-06	1.22E-06	Ap1s1/Arfip1/Bet1l/Cln5/Dennd2a/Dennd5a/Gga1/Gosr1/Pikfyve/Plekhj1/Rab7/Rnf126/Slc66a2/Snx12/Snx8/Spag9/Stx16/Stx6/Tbc1d10a/Tbc1d10b/Tbc1d14/Tbc1d23/Tmem87a/Tmem87b/Ube2o/Usp7/Vps26b/Vps35/Vps50/Vps51/Vps52/Vps54/Vti1a/Washc2	34	84	0.404761905
BP	GO:0006356	regulation of transcription by RNA polymerase I	17/4917	42/28943	0.000270335	0.001100748	0.000549601	Atf4/Dedd/Erbb2/Ercc6/Flna/Maf1/Mars1/Ncl/Nop53/Phf8/Pwp1/Rasl11a/Sf3b1/Sirt7/Smarca4/Smarcb1/Zmpste24	17	42	0.404761905
BP	GO:0060323	head morphogenesis	19/4917	47/28943	0.00012235	0.000546821	0.000273027	Arid5b/Asph/Cdk2ap1/Crebbp/Flvcr1/Ihh/Lef1/Lrp6/Msx1/Nipbl/Ptpn11/Rab3gap1/Ski/Specc1l/Ssbp3/Tbx1/Tcf7l2/Tgfb2/Tiparp	19	47	0.404255319
BP	GO:0060043	regulation of cardiac muscle cell proliferation	21/4917	52/28943	5.56E-05	0.000269045	0.000134334	Apc/Bmpr1a/Ccnb1/Cited2/Fgf9/Fgfr2/Foxp1/Hdac2/Mapk11/Meis1/Ncam1/Nkx2-5/Notch1/Pim1/Pten/Rbpj/Tgfbr3/Trp73/Vgll4/Wnt2/Zfpm2	21	52	0.403846154
BP	GO:0072666	establishment of protein localization to vacuole	21/4917	52/28943	5.56E-05	0.000269045	0.000134334	Ap3b1/Ap3d1/Ap4m1/Becn1/Gga3/Hgs/Hspa8/Ncoa4/Ptpn23/Rab7/Scarb2/Smurf1/Snf8/Snx16/Sort1/Vps13c/Vps28/Vps36/Vps37a/Vps37d/Zfyve16	21	52	0.403846154
BP	GO:0006165	nucleoside diphosphate phosphorylation	44/4917	109/28943	6.38E-09	6.91E-08	3.45E-08	Actn3/Adpgk/Ak1/Aldoa/Aldoc/App/Arl2/Cmpk2/Ddit4/Eif6/Eno1/Eno1b/Eno2/Eno3/Enpp1/Galk1/Galt/Gapdh/Git1/Gpd1/Gpi1/Hif1a/Hk2/Hkdc1/Insr/Jmjd8/Mlst8/Mpi/Myc/Ncor1/Nupr1/Ogdh/Ogt/P2rx7/Pfkl/Pgam1/Pgk1/Pkm/Prkaa2/Prkag2/Slc2a6/Stat3/Tpi1/Zbtb7a	44	109	0.403669725
BP	GO:0006695	cholesterol biosynthetic process	23/4917	57/28943	2.54E-05	0.000135321	6.76E-05	Abcg1/Cftr/Cyb5r3/Cyp51/Dhcr24/Dhcr7/Erlin1/Erlin2/Fdft1/Fgf1/Insig1/Insig2/Lbr/Lpcat3/Mvd/Mvk/Npc1l1/Por/Prkaa2/Scap/Sod1/Srebf1/Srebf2	23	57	0.403508772
BP	GO:1902653	secondary alcohol biosynthetic process	23/4917	57/28943	2.54E-05	0.000135321	6.76E-05	Abcg1/Cftr/Cyb5r3/Cyp51/Dhcr24/Dhcr7/Erlin1/Erlin2/Fdft1/Fgf1/Insig1/Insig2/Lbr/Lpcat3/Mvd/Mvk/Npc1l1/Por/Prkaa2/Scap/Sod1/Srebf1/Srebf2	23	57	0.403508772
BP	GO:2001222	regulation of neuron migration	23/4917	57/28943	2.54E-05	0.000135321	6.76E-05	Adam17/Adgrg1/Arhgef2/Camk2a/Ctnna2/Drd2/Fbxo31/Flna/Gsk3b/Kif20b/Mapk8/Mapk8ip3/Nipbl/Nsmf/Ntng2/Pax6/Phactr1/Plxnb2/Scrt1/Shtn1/Srgap2/Stat3/Zfp609	23	57	0.403508772
BP	GO:0006612	protein targeting to membrane	50/4917	124/28943	6.39E-10	8.30E-09	4.14E-09	Actr3/Ank3/Arpc2/Bag6/C2cd5/Cacnb1/Cdk5/Chm/Erbb2/Exoc4/Folr1/Get1/Get3/Get4/Golga7/Hpca/Hras/Hspa5/Macf1/Mtcl1/Oga/Ogt/Pard3/Pex16/Pikfyve/Prnp/Rabgef1/Sec61a1/Sec62/Sec63/Sgta/Srp19/Srp54c/Srp68/Srp9/Srpr/Ssr3/Stom/Tcaf1/Vps37a/Vps37d/Zdhhc2/Zdhhc20/Zdhhc21/Zdhhc23/Zdhhc24/Zdhhc3/Zdhhc4/Zdhhc7/Zdhhc9	50	124	0.403225806
BP	GO:0051058	negative regulation of small GTPase mediated signal transduction	25/4917	62/28943	1.16E-05	6.76E-05	3.37E-05	Abl2/Arap3/Arhgap12/Ccdc125/Cul3/Cyrib/Dgkz/Dlc1/Git1/Itgb1/Mapkap1/Mfn2/Nf1/Nup62/Ppp2cb/Rabgef1/Rapgef1/Rasa2/Ripor1/Spry2/Stmn1/Stmn3/Tgfb2/Timp2/Trim67	25	62	0.403225806
BP	GO:1902017	regulation of cilium assembly	29/4917	72/28943	2.45E-06	1.63E-05	8.12E-06	Atg5/Ccdc88a/Ccp110/Cdk10/Cep97/Crocc/Cyld/Dynll1/Entr1/Evi5l/Fuz/Gdi2/Gsk3b/Ift140/Ift88/Intu/Map4/Odf2/Odf2l/Pqbp1/Rabep2/Septin7/Septin9/Syne1/Syne2/Tchp/Tmem67/Ttbk2/Vdac3	29	72	0.402777778
BP	GO:0006497	protein lipidation	39/4917	97/28943	5.15E-08	4.83E-07	2.41E-07	Abca1/Atg101/Atg13/Atg16l1/Atg16l2/Atg5/Cwh43/Dbi/Gba/Glul/Golga7/Hhatl/Mppe1/Nmt1/Nmt2/Pgap3/Pgap4/Piga/Pigf/Pigk/Pigp/Pigs/Pigt/Ppm1a/Rab3gap1/Rb1cc1/Ugcg/Wdr45/Wdr45b/Wipi1/Zdhhc2/Zdhhc20/Zdhhc21/Zdhhc23/Zdhhc24/Zdhhc3/Zdhhc4/Zdhhc7/Zdhhc9	39	97	0.402061856
BP	GO:0006892	post-Golgi vesicle-mediated transport	41/4917	102/28943	2.39E-08	2.37E-07	1.18E-07	Acsl3/Ank3/Ap1g1/Ap3d1/Ap3s1/Ap3s2/Ap4m1/Atp2c1/Cln3/Commd1/Dop1a/Dop1b/Exoc4/Exoc6b/Exoc8/Gga1/Gga2/Gga3/Golga7/Golph3/Kif16b/Klhl20/Lamp1/Lypla1/Macf1/Nbea/Nsf/Optn/Pkdcc/Plcb3/Rab14/Rab31/Rack1/Scfd1/Sort1/Vamp2/Vamp4/Vps52/Vps54/Vti1a/Wipi1	41	102	0.401960784
BP	GO:0036503	ERAD pathway	43/4917	107/28943	1.11E-08	1.16E-07	5.78E-08	Amfr/Ankzf1/Bag6/Brsk2/Calr/Canx/Ccdc47/Derl1/Derl2/Dnajb12/Dnajb14/Dnajb9/Ecpas/Edem3/Erlin1/Erlin2/Get4/Herpud1/Hspa5/Os9/Psmc6/Rnf139/Rnf5/Rnft2/Sdf2l1/Selenos/Sgta/Stt3b/Syvn1/Tmem259/Tmem67/Trim25/Ube2j1/Ube4a/Ubqln1/Ubxn1/Ufd1/Uggt1/Usp19/Usp25/Vcp/Wfs1/Yod1	43	107	0.401869159
BP	GO:0007498	mesoderm development	49/4917	122/28943	1.11E-09	1.38E-08	6.87E-09	Acvr2a/Acvr2b/Armc5/Axin1/Bmpr1a/Bmpr2/Churc1/Cited2/Crb2/Exoc4/Ext1/Eya1/Foxc1/Foxc2/Gpi1/Kdm6a/Lef1/Lhx2/Macf1/Mesd/Msgn1/Nckap1/Nf2/Nr4a3/Nup133/Palb2/Pax2/Ppp2ca/Prkaca/Prkar1a/Setd2/Smad1/Smad3/Smad4/Smo/Srf/Ssbp3/Taf10/Tal1/Tbx1/Tbx3/Tead1/Tlx2/Twsg1/Txnrd1/Vegfa/Wnt11/Wnt5a/Zic2	49	122	0.401639344
BP	GO:0046928	regulation of neurotransmitter secretion	49/4917	122/28943	1.11E-09	1.38E-08	6.87E-09	Adra2a/Apba1/Asic1/Atp2a2/Bace1/Cacna1b/Camk2a/Cask/Chrna4/Chrnb2/Cplx1/Cplx2/Dgki/Dnm1l/Drd2/Drd4/Dvl1/Fbxl20/Fmr1/Gipc1/Git1/Gsk3b/Kcnc3/Mctp1/Myo6/Ncs1/Nf1/Nrn1/P2rx2/P2rx7/P2ry2/Ppfia2/Ppp1r9a/Prkcb/Rab3gap1/Rap1a/Rap1b/Rims2/Slc30a1/Snapin/Stx1b/Stxbp1/Stxbp5/Stxbp5l/Syp/Syt1/Unc13a/Vps18/Wnt7a	49	122	0.401639344
BP	GO:0032386	regulation of intracellular transport	136/4917	339/28943	3.25E-24	3.53E-22	1.76E-22	Actn2/Actr3/Akap1/Akap8l/Ank3/Arf1/Arfip1/Arpc2/Asph/B3gat3/Bard1/Bcas3/Bnip3l/Brca1/C2cd5/Cd81/Cdc42/Cdk5/Cdkn2a/Cep131/Cep290/Chchd4/Chp1/Cnih2/Commd1/Cpsf6/Crebrf/Cryab/Ctdspl2/Dbn1/Derl2/Dhx9/Dmap1/Dync1h1/Ect2/Ehd1/Erbb2/Ezr/Fbxw7/Flna/Gripap1/Gsk3b/Hcls1/Hdac3/Hpca/Hras/Hsp90ab1/Ifi27/Insig1/Ipo5/Jup/Khdrbs1/Kif20b/Lamp1/Map1b/Map2k2/Mapk3/Mapk8/Mdfic/Msn/Mtcl1/Mtmr2/Ndel1/Nefh/Nf1/Nolc1/Nr…	136	339	0.401179941
BP	GO:0006606	protein import into nucleus	71/4917	177/28943	2.46E-13	5.62E-12	2.81E-12	Agap3/Akap1/Akt1/Appl2/Arntl/Brca1/Cfl1/Chp1/Cry2/Ddx5/Dmap1/E2f3/Ect2/Eif4enif1/Fam53c/Fgf9/Flna/Hcls1/Hdac3/Heatr3/Hsp90ab1/Hspa8/Ing1/Ipo5/Ipo7/Ipo9/Jup/Kpna1/Kpna2/Kpna3/Kpna4/Kpnb1/Lmna/Mdfic/Med1/Nf1/Nfkbia/Nolc1/Notch1/Nup133/Nup153/Nup188/Nup54/Nup62/Nup98/Nutf2/Phip/Pik3r2/Pkia/Pkig/Ppp2ca/Ppp3ca/Prickle1/Prkcd/Ran/Ranbp2/Ranbp6/Sec13/Six3/Smo/Spg11/Sqstm1/Stat3/Stk3/Sumo1/Tnpo1/Tnpo3/Tr…	71	177	0.401129944
BP	GO:0032869	cellular response to insulin stimulus	85/4917	212/28943	1.17E-15	3.65E-14	1.82E-14	Adipor1/Akt1/Akt3/Apc/Appl2/Atp2b1/Bcar3/C2cd5/Ccnd3/Cdk2/Cdk4/Cpeb1/Enpp1/Eprs/Esrra/Fer/Ffar3/Foxc2/Gnai2/Grb14/Grb2/Grk2/Gsk3b/H2az1/Hdac9/Hnrnpk/Igf1r/Insig1/Insig2/Insr/Irs2/Kat2b/Lonp1/Lpin1/Lpin2/Mars1/Mfn2/Nck1/Ncl/Ndel1/Nucks1/Ogt/Opa1/Osbpl8/Otop1/Pck2/Phip/Pik3r2/Pik3r3/Pip4k2c/Pkm/Pparg/Prkcb/Prkcd/Prkcz/Prkdc/Pten/Ptpn1/Ptpn11/Ptpn2/Ptpra/Rab12/Rab31/Rb1/Rhoq/Rps6kb1/Slc25a33/Slc9a1/…	85	212	0.400943396
BP	GO:0045732	positive regulation of protein catabolic process	80/4917	200/28943	9.30E-15	2.70E-13	1.35E-13	Adra2a/Akt1/Amer1/Apc/App/Arih2/Atg4b/Aurka/Axin1/Axin2/Bag2/Bag6/Cblb/Cd81/Cdc20/Cop1/Crebrf/Cul4b/Dda1/Ddb1/Det1/Dtl/Dvl1/Ecscr/Egln2/Ezr/Fbxo22/Fbxw7/Fmr1/Gabarap/Gba/Gga1/Gga3/Gsk3b/Herpud1/Hspa1a/Hspa1b/Itch/Lpcat1/Lrp1/Mapk8/Marchf2/Msn/Mylip/Ndfip1/Nop53/Nrd1/Nsf/Nupr1/Pacsin3/Pias1/Plk1/Plk3/Prickle1/Rab7/Rack1/Rnf14/Rnf19b/Rnf41/Rnft2/Sec22b/Sgsm3/Sgta/Sh3rf1/Sirt2/Snf8/Snx9/Socs4/Sox9/S…	80	200	0.4
BP	GO:0000910	cytokinesis	76/4917	190/28943	4.29E-14	1.09E-12	5.44E-13	Actr2/Actr3/Ank3/Anln/Anxa11/Apc/Arf1/Aurka/Aurkb/Becn1/Birc6/Calm1/Calm2/Calm3/Ccp110/Cdc42/Cenpa/Cenpv/Cfl1/Chmp2a/Chmp2b/Chmp5/Chmp6/Ckap2/Cspp1/Cul3/Daxx/Drd2/E2f8/Ect2/Efhc1/Entr1/Exoc4/Exoc6b/Exoc8/Gipc1/Git1/Igf1r/Incenp/Kif14/Kif20a/Kif20b/Kif23/Kif3b/Klhdc8b/Klhl9/Map9/Myh9/Myo19/Nup62/Pdxp/Plec/Plk1/Plk3/Prpf40a/Pstpip1/Rab11a/Rab11fip3/Rab11fip4/Rhob/Rock1/Rock2/Rtkn/Septin4/Septin7/Se…	76	190	0.4
BP	GO:0035148	tube formation	74/4917	185/28943	9.20E-14	2.23E-12	1.12E-12	Abl2/Apaf1/Arid1a/Atoh8/Bcas3/Brd2/Brpf1/Cecr2/Celsr1/Cfl1/Cited2/Ctnnb1/Deaf1/Dlc1/Dvl1/Dvl3/Eda/Fgfr2/Folr1/Fuz/Fzd1/Fzd2/Gata3/Gatad2a/Gdf7/Glmn/Grhl2/Hectd1/Hes5/Hif1a/Hoxa1/Hs2st1/Ift122/Kdm2a/Kdm6a/Kif20b/Lhx2/Lrp6/Luzp1/Med12/Mthfd1l/Nckap1/Nfib/Notch1/Opa1/Pax2/Plxnb2/Prickle1/Prkaca/Ptch1/Rala/Rock2/Rps7/Scrib/Sema4c/Setd2/Shank3/Six1/Ski/Sox4/Sox8/Sox9/Specc1l/Stk3/Tgfb2/Tgif1/Tgm2/Tsc1…	74	185	0.4
BP	GO:0030433	ubiquitin-dependent ERAD pathway	34/4917	85/28943	4.18E-07	3.29E-06	1.64E-06	Amfr/Ankzf1/Bag6/Calr/Canx/Ccdc47/Derl1/Derl2/Dnajb12/Dnajb14/Dnajb9/Ecpas/Edem3/Erlin1/Erlin2/Herpud1/Hspa5/Os9/Psmc6/Rnf5/Selenos/Sgta/Stt3b/Syvn1/Tmem67/Trim25/Ube2j1/Ube4a/Ubqln1/Ufd1/Usp19/Vcp/Wfs1/Yod1	34	85	0.4
BP	GO:0051865	protein autoubiquitination	32/4917	80/28943	9.05E-07	6.64E-06	3.32E-06	Amfr/Bard1/Brca1/Cnot4/Cul3/Ddb2/Hectd1/Itch/Lrsam1/Ltn1/Marchf7/Nfx1/Rad51/Rnf10/Rnf11/Rnf122/Rnf141/Rnf146/Rnf157/Rnf181/Rnf187/Rnf19b/Rnf208/Rnf220/Rnf4/Rnf41/Sash1/Sh3rf1/Traf2/Ube2b/Ube3a/Uhrf2	32	80	0.4
BP	GO:0031113	regulation of microtubule polymerization	22/4917	55/28943	4.44E-05	0.000219642	0.000109667	Akap9/Apc/Arl2/Camsap2/Cdh5/Cdk5rap2/Ckap5/Clasp2/Drg1/Dyrk1a/Fkbp4/Gba2/Git1/Map1b/Mapk8/Numa1/Rps3/Slain2/Stmn1/Tbcd/Togaram1/Tubb4a	22	55	0.4
BP	GO:0090102	cochlea development	20/4917	50/28943	9.75E-05	0.000446838	0.000223105	Adam10/Cecr2/Dvl1/Dvl3/Eya1/Fzd2/Gabrb3/Hoxa1/Hpn/Ift27/Ift88/Mcm2/Pax2/Rpgrip1l/Six1/Sobp/Sox9/Tbx1/Wnt5a/Zeb1	20	50	0.4
BP	GO:0016578	histone deubiquitination	18/4917	45/28943	0.000214941	0.000896263	0.000447502	Asxl1/Bap1/Bard1/Brca1/Mysm1/Sf3b3/Sf3b5/Supt3/Tada1/Taf10/Taf2/Taf5l/Taf6/Taf6l/Trrap/Usp22/Usp3/Usp7	18	45	0.4
BP	GO:1902742	apoptotic process involved in development	18/4917	45/28943	0.000214941	0.000896263	0.000447502	Cdkn2a/Cryab/Enpp1/Foxc1/Foxc2/Hand2/Jag2/Lef1/Megf10/Nkx2-5/Notch1/Pax2/Ppp2r1b/Scrib/Six3/Tgfb2/Tgfbr3/Xkr5	18	45	0.4
BP	GO:0010591	regulation of lamellipodium assembly	16/4917	40/28943	0.000476411	0.001807766	0.000902614	Abi2/Actr2/Actr3/Akirin1/Arpc2/Atp7a/Brk1/Capzb/Cdc42/Cfl1/Fer/Fscn1/Nckap1/Plce1/Twf1/Wasf2	16	40	0.4
BP	GO:0032232	negative regulation of actin filament bundle assembly	16/4917	40/28943	0.000476411	0.001807766	0.000902614	Arhgap28/Cfl1/Clasp1/Clasp2/Coro2b/Dbn1/Dlc1/Kank2/Pak2/Phldb2/Ppfia1/Ppp1r9a/Shank1/Shank3/Stmn1/Wasf2	16	40	0.4
BP	GO:0033144	negative regulation of intracellular steroid hormone receptor signaling pathway	16/4917	40/28943	0.000476411	0.001807766	0.000902614	Arntl/Brca1/Calr/Clock/Cnot1/Cnot9/Cry2/Foxp1/Hdac1/Kank2/Ncor1/Phb/Smarca4/Strn3/Vps18/Zbtb7a	16	40	0.4
BP	GO:0035116	embryonic hindlimb morphogenesis	14/4917	35/28943	0.001062788	0.00363469	0.001814793	Chd7/Ctnnb1/Dicer1/Gnas/Lrp6/Med1/Msx1/Notch1/Rarb/Rpgrip1l/Smarca4/Tbx3/Wnt7a/Zbtb16	14	35	0.4
BP	GO:0140718	facultative heterochromatin formation	14/4917	35/28943	0.001062788	0.00363469	0.001814793	Atf7ip/Dnmt1/Dnmt3b/Hdac1/Hells/Kmt2b/Mbd3/Morc2a/Mphosph8/Phf8/Setdb1/Smarca4/Tasor/Trim28	14	35	0.4
BP	GO:0016556	mRNA modification	12/4917	30/28943	0.00239094	0.007283047	0.00363641	Cbll1/Cmtr1/Cmtr2/Hnrnpab/Mettl14/Nsun2/Pus1/Pus3/Rpusd2/Syncrip/Trmt6/Trub2	12	30	0.4
BP	GO:0034508	centromere complex assembly	12/4917	30/28943	0.00239094	0.007283047	0.00363641	Cenpa/Cenpi/Cenpn/Cenpv/Cenpw/Dicer1/H3f3a/Hells/Pogz/Rnf4/Senp6/Trappc12	12	30	0.4
BP	GO:0044788	modulation by host of viral process	12/4917	30/28943	0.00239094	0.007283047	0.00363641	Ccnk/Cfl1/Fmr1/Hspa8/Ifi27/Igf2r/Nucks1/Phb/Ppib/Psmc3/Stom/Tmem41b	12	30	0.4
BP	GO:0045724	positive regulation of cilium assembly	12/4917	30/28943	0.00239094	0.007283047	0.00363641	Ccdc88a/Ccp110/Crocc/Dynll1/Entr1/Fuz/Gsk3b/Pqbp1/Septin7/Septin9/Tmem67/Ttbk2	12	30	0.4
BP	GO:0090314	positive regulation of protein targeting to membrane	12/4917	30/28943	0.00239094	0.007283047	0.00363641	Actr3/Ank3/Arpc2/C2cd5/Cdk5/Erbb2/Hpca/Hras/Mtcl1/Prnp/Stom/Tcaf1	12	30	0.4
BP	GO:1900273	positive regulation of long-term synaptic potentiation	12/4917	30/28943	0.00239094	0.007283047	0.00363641	App/Crtc1/Drd2/Fmr1/Hnrnpk/Lgmn/Nptn/Shank3/Shisa7/Sqstm1/Stau1/Zdhhc2	12	30	0.4
BP	GO:0014808	release of sequestered calcium ion into cytosol by sarcoplasmic reticulum	10/4917	25/28943	0.005440561	0.014577156	0.007278343	Calm1/Calm2/Calm3/Casq1/Chd7/Gsto1/Pde4d/Ryr2/Slc8a1/Tmem38b	10	25	0.4
BP	GO:0034453	microtubule anchoring	10/4917	25/28943	0.005440561	0.014577156	0.007278343	Bccip/Cep20/Cep350/Cep43/Cep57/Clasp1/Clasp2/Gsk3b/Hook3/Pcm1	10	25	0.4
BP	GO:0150105	protein localization to cell-cell junction	10/4917	25/28943	0.005440561	0.014577156	0.007278343	Actb/Actg1/Actn4/Cdh5/Flna/Mapk8/Pak2/Scrib/Tjp2/Zdhhc7	10	25	0.4
BP	GO:0000729	DNA double-strand break processing	8/4917	20/28943	0.012583111	0.0299351	0.014946531	Blm/Brip1/Exd2/Rad50/Rad52/Rbbp8/Ube2n/Wdr70	8	20	0.4
BP	GO:0003159	morphogenesis of an endothelium	8/4917	20/28943	0.012583111	0.0299351	0.014946531	Bsg/Ccm2/Ctnnb1/Fgf1/Foxp1/Rbpj/Rhob/Stard13	8	20	0.4
BP	GO:0006349	regulation of gene expression by genomic imprinting	8/4917	20/28943	0.012583111	0.0299351	0.014946531	Arid4a/Arid4b/Brca1/Dnmt3b/Gsk3b/Pcgf5/Prmt7/Xist	8	20	0.4
BP	GO:0006613	cotranslational protein targeting to membrane	8/4917	20/28943	0.012583111	0.0299351	0.014946531	Sec61a1/Sec63/Srp19/Srp54c/Srp68/Srp9/Srpr/Ssr3	8	20	0.4
BP	GO:0007039	protein catabolic process in the vacuole	8/4917	20/28943	0.012583111	0.0299351	0.014946531	Cd81/Cln3/Laptm4b/Lrp1/Marchf2/Tcirg1/Tpp1/Vps35	8	20	0.4
BP	GO:0044321	response to leptin	8/4917	20/28943	0.012583111	0.0299351	0.014946531	Adipor1/Ccnd1/Mt3/Nr4a3/Prmt2/Pten/Stat3/Ugcg	8	20	0.4
BP	GO:0045948	positive regulation of translational initiation	8/4917	20/28943	0.012583111	0.0299351	0.014946531	Ddx3x/Khdrbs1/Larp1/Nck1/Polr2g/Rps6kb1/Rps6kb2/Ythdf2	8	20	0.4
BP	GO:0060314	regulation of ryanodine-sensitive calcium-release channel activity	8/4917	20/28943	0.012583111	0.0299351	0.014946531	Calm1/Calm2/Calm3/Fkbp1a/Gsto1/Jph3/Pde4d/Pkd2	8	20	0.4
BP	GO:0060841	venous blood vessel development	8/4917	20/28943	0.012583111	0.0299351	0.014946531	Acvr2b/Bmpr2/Ccm2/Eng/Ephb4/Nkx2-5/Notch1/Vegfa	8	20	0.4
BP	GO:0061154	endothelial tube morphogenesis	8/4917	20/28943	0.012583111	0.0299351	0.014946531	Bsg/Ccm2/Ctnnb1/Fgf1/Foxp1/Rbpj/Rhob/Stard13	8	20	0.4
BP	GO:0061744	motor behavior	8/4917	20/28943	0.012583111	0.0299351	0.014946531	Cntnap2/Ext1/Gabrb3/Gba/Ndufs4/Pmp22/Spg11/Wdr47	8	20	0.4
BP	GO:0090141	positive regulation of mitochondrial fission	8/4917	20/28943	0.012583111	0.0299351	0.014946531	Aurka/Bnip3/Ddhd2/Dnm1l/Pgam5/Rala/Spire1/Vps35	8	20	0.4
BP	GO:1905564	positive regulation of vascular endothelial cell proliferation	8/4917	20/28943	0.012583111	0.0299351	0.014946531	Adam17/Akt3/Col18a1/Dicer1/Hmgb1/Plcg1/Sp1/Stat3	8	20	0.4
BP	GO:2000671	regulation of motor neuron apoptotic process	8/4917	20/28943	0.012583111	0.0299351	0.014946531	Agrn/Cntfr/Crlf1/Erbb3/Map2k4/Nefl/Rock1/Vps54	8	20	0.4
BP	GO:0000075	cell cycle checkpoint signaling	75/4917	188/28943	7.40E-14	1.82E-12	9.07E-13	Anapc15/Apc/Atm/Atr/Aurka/Aurkb/Bard1/Blm/Brca1/Brd4/Bub1/Bub3/Ccnb1/Ccnd1/Cdc20/Cdk5rap2/Cdk5rap3/Clock/Dgkz/Dot1l/Dtl/Dync1li1/E2f1/Eme2/Ercc6/Fbxo31/Fem1b/Gigyf2/Hinfp/Ik/Incenp/Ints3/Ints7/Mad1l1/Map3k20/Msh2/Nabp1/Nae1/Ndc80/Nek1/Nop53/Nsun2/Nuf2/Pidd1/Plk1/Plk3/Prkdc/Prpf19/Ptpn11/Rad50/Rad51/Rbbp8/Rbm38/Rfwd3/Rpa2/Rpl26/Rps6/Spc24/Spc25/Taok1/Taok2/Taok3/Thoc1/Thoc5/Tipin/Tiprl/Topbp1/Trip…	75	188	0.39893617
BP	GO:2000058	regulation of ubiquitin-dependent protein catabolic process	67/4917	168/28943	1.57E-12	3.18E-11	1.59E-11	Akt1/Anks1/Arih2/Aurka/Axin1/Axin2/Bag6/Cdc20/Cdkn2a/Commd1/Cop1/Csnk2a2/Dda1/Det1/Dvl1/Eif3h/Fbxo22/Fbxw7/Gabarap/Gba/Gipc1/Glmn/Gna12/Gsk3b/Herpud1/Hsp90ab1/Hspa1a/Hspa1b/Mapk8/N4bp1/Nop53/Ogt/Park7/Pias1/Plk1/Plk3/Prickle1/Pten/Ptk2/Qrich2/Rack1/Rad23b/Rnf139/Rnf14/Rnf19b/Rpl11/Rpl23/Rpl5/Rps7/Rybp/Senp1/Sgta/Sh3rf1/Sirt2/Smurf1/Socs4/Sumo1/Tlk2/Trim67/Ube3a/Ubqln1/Ubxn1/Uchl5/Usp7/Vcp/Wac/Xpo1	67	168	0.398809524
BP	GO:0006275	regulation of DNA replication	57/4917	143/28943	7.19E-11	1.10E-09	5.47E-10	Actl6a/Actr5/Ankrd17/Atr/Atrx/Bcar3/Blm/Cacybp/Ccdc88a/Cdan1/Cdc42/Cdc7/Cdk2/Chrac1/Chtf18/Dbf4/Dhx9/E2f8/Ehmt2/Esco2/Gins1/Gins2/Gins4/Gtpbp4/Hras/Ino80/Ino80b/Ino80c/Jade3/Kat7/Lpin1/Map2k4/Mapk8/Mcm2/Mcm3/Mcm5/Nfrkb/Npm1/Nucks1/Pcna/Pds5a/Rbbp6/Rfc3/Ruvbl1/Ruvbl2/Smc3/Stoml2/Terf1/Tipin/Uchl5/Usp37/Wapl/Wiz/Wrnip1/Yy1/Zfp830/Zmpste24	57	143	0.398601399
BP	GO:0046939	nucleotide phosphorylation	45/4917	113/28943	7.14E-09	7.67E-08	3.83E-08	Actn3/Adpgk/Ak1/Aldoa/Aldoc/App/Arl2/Cmpk2/Ddit4/Eif6/Eno1/Eno1b/Eno2/Eno3/Enpp1/Galk1/Galt/Gapdh/Git1/Gpd1/Gpi1/Hif1a/Hk2/Hkdc1/Insr/Jmjd8/Mlst8/Mpi/Myc/Ncor1/Nt5c2/Nupr1/Ogdh/Ogt/P2rx7/Pfkl/Pgam1/Pgk1/Pkm/Prkaa2/Prkag2/Slc2a6/Stat3/Tpi1/Zbtb7a	45	113	0.398230088
BP	GO:0010657	muscle cell apoptotic process	43/4917	108/28943	1.54E-08	1.57E-07	7.84E-08	Ambra1/Apaf1/Atf4/Atg5/Atp2a2/Bnip3/Camk2a/Cdkn2a/Cftr/Dicer1/Dnmt1/E2f3/Eif5a/Fbxo32/Gapdh/Gnb1/Grk2/Gsk3b/Hand2/Hspa8/Igf1r/Ilk/Kifap3/Lrp6/Ltk/Map2k4/Mapk8/Mfn2/Nkx2-5/Npm1/Nr4a3/Nupr1/Pdcd4/Pdpk1/Pparg/Pten/Rbm10/Rgl2/Slc25a4/Slc7a5/Smad4/Sod2/Trip10	43	108	0.398148148
BP	GO:0010660	regulation of muscle cell apoptotic process	41/4917	103/28943	3.32E-08	3.22E-07	1.61E-07	Ambra1/Atf4/Atg5/Atp2a2/Bnip3/Camk2a/Cdkn2a/Cftr/Dicer1/Dnmt1/E2f3/Eif5a/Fbxo32/Gapdh/Grk2/Gsk3b/Hand2/Hspa8/Igf1r/Ilk/Kifap3/Lrp6/Ltk/Map2k4/Mapk8/Mfn2/Nkx2-5/Npm1/Nr4a3/Nupr1/Pdcd4/Pdpk1/Pparg/Pten/Rbm10/Rgl2/Slc25a4/Slc7a5/Smad4/Sod2/Trip10	41	103	0.398058252
BP	GO:0051656	establishment of organelle localization	181/4917	455/28943	2.97E-31	7.93E-29	3.96E-29	Abce1/Actn4/Ahi1/Ap3b1/Ap3b2/Ap3d1/Ap3m2/Ap3s1/Ap3s2/Arf1/Arhgap21/Arhgef2/Atm/Aurkb/Bccip/Becn1/Bloc1s2/Bloc1s4/Borcs6/Borcs8/Ccnb1/Cdc23/Cdc42/Cdc42bpa/Cdk5/Cdk5rap2/Cenpa/Cenpf/Cenpq/Cfl1/Chga/Chmp2a/Chmp2b/Chmp5/Chmp6/Chp1/Clasp1/Clasp2/Cln3/Cnih2/Cops5/Cplx2/Crocc/Ctnnb1/Cul3/D6Wsu163e/Dctn2/Dlg1/Dock7/Dpysl2/Dync1h1/Eif6/Eml4/Exoc4/Exoc6b/Exoc8/Eya1/Ezr/F8a/Fam83d/Fer/Fgfr2/Fyco1/Gata2/Gem/…	181	455	0.397802198
BP	GO:0051170	import into nucleus	72/4917	181/28943	2.74E-13	6.25E-12	3.12E-12	Agap3/Akap1/Akt1/Appl2/Arntl/Brca1/Cfl1/Chp1/Cry2/Ddx5/Dmap1/E2f3/Ect2/Eif4enif1/Fam53c/Fgf9/Flna/Hcls1/Hdac3/Heatr3/Hsp90ab1/Hspa8/Ing1/Ipo5/Ipo7/Ipo9/Jup/Kpna1/Kpna2/Kpna3/Kpna4/Kpnb1/Lmna/Mdfic/Med1/Nf1/Nfkbia/Nolc1/Notch1/Nup133/Nup153/Nup188/Nup54/Nup62/Nup98/Nutf2/Phip/Pik3r2/Pkia/Pkig/Ppp2ca/Ppp3ca/Prickle1/Prkcd/Rab18/Ran/Ranbp2/Ranbp6/Sec13/Six3/Smo/Spg11/Sqstm1/Stat3/Stk3/Sumo1/Tnpo1/Tn…	72	181	0.397790055
BP	GO:0070646	protein modification by small protein removal	62/4917	156/28943	1.25E-11	2.20E-10	1.10E-10	Abraxas2/Asxl1/Atxn3/Bap1/Bard1/Brca1/Cops2/Cops3/Cops4/Cops5/Cops6/Cops7a/Cyld/Desi2/Eif3f/Gps1/Itch/Mysm1/Nop53/Otub2/Otud1/Otud3/Otud4/Otud6b/Park7/Psmd14/Senp1/Senp5/Senp6/Sf3b3/Sf3b5/Spata2/Supt3/Tada1/Taf10/Taf2/Taf5l/Taf6/Taf6l/Trrap/Ubxn1/Uchl1/Uchl3/Uchl5/Usp19/Usp22/Usp24/Usp25/Usp27x/Usp3/Usp34/Usp37/Usp39/Usp44/Usp45/Usp54/Usp7/Usp8/Vcp/Wdr48/Yod1/Zranb1	62	156	0.397435897
BP	GO:0034394	protein localization to cell surface	29/4917	73/28943	3.41E-06	2.20E-05	1.10E-05	Abca7/Actn2/Akt1/Ap3b1/Arf6/Commd1/Ctnnb1/Fbln5/Flna/Gga1/Gga2/Gga3/Gpd1l/Gpm6b/Hnrnpk/Hsp90ab1/Mesd/Nlgn2/Picalm/Pigk/Prrt1/Rab11a/Rab11b/Ric3/Smurf1/Stx4a/Tm9sf4/Tsc2/Wnt11	29	73	0.397260274
BP	GO:0072594	establishment of protein localization to organelle	170/4917	428/28943	2.46E-29	6.07E-27	3.03E-27	Agap3/Aifm1/Aip/Akap1/Akt1/Ap3b1/Ap3d1/Ap4m1/Appl2/Arntl/Arxes1/Arxes2/Bag6/Becn1/Bnip3l/Brca1/Cct2/Cct3/Cct5/Cct6a/Cct7/Cdkn2a/Cfl1/Chchd4/Chp1/Cry2/Ddit3/Ddx5/Dmap1/Dnaja1/Dnajc15/Dnlz/E2f3/Ect2/Eif4enif1/Fam53c/Fbxw7/Fgf9/Flna/Folr1/Get1/Get3/Get4/Gga3/Hcls1/Hdac3/Heatr3/Herpud1/Hgs/Hk2/Hsp90ab1/Hspa5/Hspa8/Hspd1/Ift122/Immp1l/Ing1/Ipo5/Ipo7/Ipo9/Jup/Kpna1/Kpna2/Kpna3/Kpna4/Kpnb1/Lamp1/Lmna/Lr…	170	428	0.397196262
BP	GO:0044843	cell cycle G1/S phase transition	102/4917	257/28943	3.97E-18	1.78E-16	8.89E-17	Actb/Actl6a/Actl6b/Adam17/Adamts1/Akt1/Ambra1/Ankrd17/Apbb1/Apc/Appl2/Arid1a/Arid2/Bcl7b/Brd4/Camk2a/Camk2g/Ccnd1/Ccnd3/Ccne2/Cdc73/Cdk15/Cdk2/Cdk2ap2/Cdk4/Cdk5/Cdk7/Cdkn2a/Cdkn2c/Cdkn2d/Crebbp/Ctdspl/Cul4b/Dbf4/Ddx3x/Dgkz/Dlg1/Dpf1/E2f1/E2f3/E2f4/Ecd/Eif4g1/Ezh2/Fam83d/Fbxo31/Gigyf2/Hinfp/Ino80/Itgb1/Kank2/Kif14/Klf11/Kmt2e/Larp7/Men1/Mnat1/Myb/Myc/Nacc2/Npat/Pbrm1/Phf10/Phf8/Pidd1/Pim2/Pkd2/Plk…	102	257	0.39688716
BP	GO:0006914	autophagy	186/4917	469/28943	6.97E-32	2.03E-29	1.01E-29	1600014C10Rik/Ager/Akt1/Ambra1/Ap4m1/Arfip2/Arl8b/Arsa/Atg101/Atg13/Atg16l1/Atg16l2/Atg2a/Atg2b/Atg4a/Atg4b/Atg4c/Atg4d/Atg5/Atm/Atp2a2/Becn1/Bnip3/Bnip3l/Bok/C9orf72/Cdc37/Cdkn2a/Chmp2a/Chmp2b/Chmp5/Chmp6/Cln3/Cttn/Dapk1/Ddit3/Depdc5/Dnm1l/Dram2/Drd2/Ehmt2/Eif4g1/Eif4g2/Elapor1/Epg5/Fbxw7/Foxo3/Fundc1/Fyco1/Gaa/Gabarap/Gabarapl2/Gba/Gnai3/Gpr137/Gpsm1/Gramd1a/Gsk3b/Hdac6/Herc1/Hif1a/Hk2/Hmgb1/Hs…	186	469	0.396588486
BP	GO:0061919	process utilizing autophagic mechanism	186/4917	469/28943	6.97E-32	2.03E-29	1.01E-29	1600014C10Rik/Ager/Akt1/Ambra1/Ap4m1/Arfip2/Arl8b/Arsa/Atg101/Atg13/Atg16l1/Atg16l2/Atg2a/Atg2b/Atg4a/Atg4b/Atg4c/Atg4d/Atg5/Atm/Atp2a2/Becn1/Bnip3/Bnip3l/Bok/C9orf72/Cdc37/Cdkn2a/Chmp2a/Chmp2b/Chmp5/Chmp6/Cln3/Cttn/Dapk1/Ddit3/Depdc5/Dnm1l/Dram2/Drd2/Ehmt2/Eif4g1/Eif4g2/Elapor1/Epg5/Fbxw7/Foxo3/Fundc1/Fyco1/Gaa/Gabarap/Gabarapl2/Gba/Gnai3/Gpr137/Gpsm1/Gramd1a/Gsk3b/Hdac6/Herc1/Hif1a/Hk2/Hmgb1/Hs…	186	469	0.396588486
BP	GO:0060840	artery development	46/4917	116/28943	5.72E-09	6.25E-08	3.12E-08	Acvr2b/Adamts9/Akt3/Ap2b1/Arid2/Bmpr1a/Bmpr2/Chd7/Cited2/Ctnnb1/Dctn5/Ddit3/Efemp2/Egr2/Eng/Enpp1/Ephb4/Eya1/Folr1/Foxc1/Foxc2/Fuz/Hand2/Hectd1/Hoxa1/Kif7/Lrp1/Luzp1/Nf1/Ngfr/Notch1/Pdgfrb/Plxnd1/Prickle1/Rbpj/Rtn4/Six1/Slc2a10/Smarca4/Sox4/Srf/Tbx1/Tgfb2/Vegfa/Wnt11/Zmiz1	46	116	0.396551724
BP	GO:0098754	detoxification	23/4917	58/28943	3.53E-05	0.000181872	9.08E-05	Abcc1/Abcc2/Akr1a1/Aldh2/Atp7a/Cat/Dhfr/Fancc/Fbln5/Gch1/Gsta3/Mt1/Mt2/Mt3/Oscp1/Park7/Pim1/Prdx2/Selenot/Sesn1/Slc30a1/Sod1/Sod2	23	58	0.396551724
BP	GO:0051054	positive regulation of DNA metabolic process	130/4917	328/28943	1.20E-22	1.10E-20	5.50E-21	Actb/Actl6a/Actl6b/Actr2/Actr5/Akt1/Apbb1/Arid1a/Arid2/Atm/Atr/Atrx/Aurkb/Bcar3/Bcl7b/Blm/Brca1/Brd8/Cacybp/Ccdc117/Cct2/Cct3/Cct5/Cct6a/Cct7/Cdc42/Cdc7/Cdk2/Chtf18/Ctnnb1/Dbf4/Dhx36/Dhx9/Dmap1/Dpf1/E2f8/Epc1/Epc2/Ercc1/Ercc6/Eya1/Fam168a/Fh1/Fus/Gins1/Gins2/Gins4/Grhl2/Gsk3b/Hdgfl2/Hmces/Hmgb1/Hnrnpa2b1/Hnrnpab/Hnrnpd/Hras/Hsp90ab1/Igf1r/Ing3/Ino80/Ino80b/Ino80c/Kat5/Kat7/Kmt5b/Lpin1/Map2k4/Mapk…	130	328	0.396341463
BP	GO:0001704	formation of primary germ layer	42/4917	106/28943	2.66E-08	2.62E-07	1.31E-07	Arid1a/Armc5/Atoh8/Axin1/Bmpr1a/Bmpr2/Cdc73/Crb2/Ctnnb1/Dusp4/Exoc4/Eya1/Foxc1/Foxc2/Fzd7/Gpi1/Grb2/Hsbp1/Kdm6a/Kif16b/Lef1/Leo1/Macf1/Msgn1/Nf2/Nr4a3/Pax2/Prkaca/Prkar1a/Rtf1/Setd2/Smad1/Smad3/Srf/Taf10/Tal1/Tlx2/Tnrc6c/Twsg1/Txnrd1/Wnt11/Wnt5a	42	106	0.396226415
BP	GO:0031103	axon regeneration	21/4917	53/28943	7.75E-05	0.000361838	0.000180665	Adam17/D130043K22Rik/Dhfr/Enpp1/Flna/Folr1/Gap43/Igf1r/Kremen1/Lamb2/Lrp1/Map2k2/Mapk8ip3/Ndel1/Nefh/Nefl/Ntrk3/Pten/Ptprs/Rtn4r/Xylt1	21	53	0.396226415
BP	GO:0007179	transforming growth factor beta receptor signaling pathway	80/4917	202/28943	1.78E-14	4.94E-13	2.47E-13	Adam17/Adamtsl2/Amhr2/Appl2/Arid4a/Arid4b/Axin1/Bambi/Bmp8a/Brms1l/Cdh5/Cited2/Crebbp/Dcp1a/Emilin1/Eng/Fermt2/Folr1/Fos/Furin/Gipc1/Glg1/Got1/Hdac1/Hdac2/Hsp90ab1/Hspa5/Htra1/Il17rd/Ing1/Ing2/Itgb5/Ldlrad4/Lrp1/Ltbp3/Men1/Mtmr4/Nlk/Npnt/Ogt/Pals1/Peg10/Pmepa1/Pparg/Ppm1a/Ptk2/Pxn/Rasl11b/Rbbp4/Rbbp7/Sap130/Sap30/Sap30l/Sinhcaf/Ski/Skil/Slc2a10/Smad1/Smad3/Smad4/Smurf1/Spred1/Spred3/Spry2/Stat3/S…	80	202	0.396039604
BP	GO:0031056	regulation of histone modification	80/4917	202/28943	1.78E-14	4.94E-13	2.47E-13	Akap8l/App/Atg5/Atrx/BC004004/Bcor/Brca1/Brd4/Cdk9/Chtop/Ctbp1/Ctnnb1/Dnmt1/Dnmt3b/Ehmt2/Ercc6/Fh1/Gata2/Gata3/Hcfc1/Hpf1/Ing2/Kansl2/Kansl3/Kat14/Kat7/Kat8/Kdm2a/Kdm3a/Kdm4a/Kdm4c/Kdm5a/Kmt2a/Kmt2b/Kmt2e/Lcor/Lmna/Lpin1/Mapk3/Men1/Mtf2/Myb/Ncor1/Nelfa/Nfya/Nipbl/Ogt/Otub2/Park7/Pax5/Paxbp1/Paxip1/Phf19/Phf20/Pwwp2a/Rif1/Rnf20/Rps6ka5/Rtf1/Ruvbl2/Setd5/Setd7/Sf3b1/Smad4/Smarcb1/Srebf1/Supt6/Tada2…	80	202	0.396039604
BP	GO:0003382	epithelial cell morphogenesis	19/4917	48/28943	0.00017046	0.000730755	0.000364864	Ccdc88c/Cldn3/Col18a1/Col24a1/Fat1/Frmd6/Grhl2/Id1/Ift88/Ihh/Jmjd1c/Pard3/Plod3/Rilpl1/Rilpl2/Rock1/Scrib/Sipa1l3/Vsig1	19	48	0.395833333
BP	GO:0045197	establishment or maintenance of epithelial cell apical/basal polarity	19/4917	48/28943	0.00017046	0.000730755	0.000364864	Arf4/Cdc42/Crb2/Dlg1/Dlg2/Dlg3/Fat1/Ilk/Lhx2/Lin7c/Msn/Mtcl1/Myo9a/Pals1/Pard3/Scrib/Wdr1/Wnt11/Wnt5a	19	48	0.395833333
BP	GO:0090317	negative regulation of intracellular protein transport	19/4917	48/28943	0.00017046	0.000730755	0.000364864	Akap1/Bard1/Cdk5/Chp1/Derl2/Hdac3/Insig1/Mdfic/Nf1/Ogt/Os9/Park7/Pkia/Pkig/Ppp2ca/Rangap1/Sumo1/Ube2j1/Yod1	19	48	0.395833333
BP	GO:0060079	excitatory postsynaptic potential	36/4917	91/28943	2.67E-07	2.21E-06	1.10E-06	Afdn/App/Begain/Cdk5/Celf4/Chrna4/Ckap5/Cntnap2/Dbn1/Dgki/Drd4/Dvl1/Grik1/Grk2/Gsk3b/Mapk8ip2/Mtmr2/Ngfr/Nlgn2/Npas4/Pclo/Ppp1r9a/Ppp3ca/Prkcz/Pten/Rab3gap1/Rims2/Shank1/Shank3/Slc29a1/Slc8a3/Stx1b/Tmem108/Tmem25/Wnt7a/Zmynd8	36	91	0.395604396
BP	GO:0016579	protein deubiquitination	53/4917	134/28943	4.60E-10	6.07E-09	3.03E-09	Abraxas2/Asxl1/Atxn3/Bap1/Bard1/Brca1/Cops5/Cyld/Desi2/Eif3f/Itch/Mysm1/Nop53/Otub2/Otud1/Otud3/Otud4/Otud6b/Park7/Psmd14/Sf3b3/Sf3b5/Spata2/Supt3/Tada1/Taf10/Taf2/Taf5l/Taf6/Taf6l/Trrap/Ubxn1/Uchl1/Uchl3/Uchl5/Usp19/Usp22/Usp24/Usp25/Usp27x/Usp3/Usp34/Usp37/Usp39/Usp44/Usp45/Usp54/Usp7/Usp8/Vcp/Wdr48/Yod1/Zranb1	53	134	0.395522388
BP	GO:0021543	pallium development	66/4917	167/28943	3.74E-12	7.23E-11	3.61E-11	Adgrg1/Afdn/Alk/Aspm/Atat1/Atg16l1/Btbd3/Ccdc85c/Cdh2/Cdk5/Cdk5r2/Celf1/Crkl/Ctnnb1/Cul5/Dclk2/Dicer1/Dlx2/Efhc1/Fezf2/Fut10/Gsk3b/Hdac1/Hdac2/Hif1a/Hnrnpk/Kif14/Lef1/Lhx2/Lhx6/Lrp6/Nars/Ndel1/Nf1/Nf2/Nr4a3/Ogdh/Pals1/Pax5/Pax6/Pex13/Phactr1/Pou3f2/Pten/Ptprs/Rnf7/Rtn4/Sct/Smo/Srf/Srgap2/Syne2/Tacc1/Tacc2/Tbr1/Tmem108/Tra2b/Trp73/Tsc1/Uqcrq/Wdr47/Xrcc1/Ywhae/Zbtb18/Zeb2/Zmiz1	66	167	0.395209581
BP	GO:0034655	nucleobase-containing compound catabolic process	160/4917	405/28943	2.23E-27	3.76E-25	1.88E-25	Abcd1/Acat1/Acot7/Ago1/Ago3/Ago4/Ahcy/Aifm1/Ampd3/Angel2/Apaf1/Atm/Axin2/Cdadc1/Cdkn2a/Celf1/Cnot1/Cnot11/Cnot3/Cnot6/Cnot6l/Cnot7/Cnot9/Csdc2/Csde1/Ctif/Dcp1a/Dcp2/Dcps/Ddx49/Ddx5/Dhx36/Dhx9/Dicer1/Dpyd/E2f1/Edc4/Eif3e/Eif4enif1/Enpp1/Enpp4/Entpd3/Exog/Exosc5/Exosc7/Fastk/Fen1/Fmr1/Fto/Fus/Galt/Gigyf2/Gmpr2/Gspt2/Gtpbp1/Gtpbp2/Helz2/Hnrnpa0/Hnrnpab/Hnrnpd/Hnrnpm/Hnrnpr/Hnrnpu/Igf2bp2/Ikbke/Itpa/…	160	405	0.395061728
BP	GO:0048844	artery morphogenesis	32/4917	81/28943	1.25E-06	8.84E-06	4.42E-06	Adamts9/Akt3/Arid2/Bmpr1a/Bmpr2/Chd7/Cited2/Ctnnb1/Efemp2/Eng/Ephb4/Eya1/Folr1/Foxc1/Foxc2/Hand2/Hoxa1/Lrp1/Nf1/Notch1/Pdgfrb/Rbpj/Rtn4/Six1/Smarca4/Sox4/Srf/Tbx1/Tgfb2/Vegfa/Wnt11/Zmiz1	32	81	0.395061728
BP	GO:0032984	protein-containing complex disassembly	94/4917	238/28943	1.17E-16	4.07E-15	2.03E-15	Abce1/Actn2/Add1/Apc/Arhgef2/Arid1a/Arid2/Arpc2/Asph/Atg5/Atp2a2/Becn1/Bnip3/Camsap2/Capza1/Capzb/Ccsap/Cfl1/Cfl2/Chmp2a/Chmp2b/Chmp5/Chmp6/Ckap2/Clasp1/Clasp2/Cln3/Ddit4/Dnajc17/Dnajc6/Dysf/Eif5a/Eml4/Epg5/Flii/Fyco1/Gba/Gsk3b/Hdac6/Hdgfl3/Hspa8/Igf1r/Insr/Irak3/Kif18b/Klc1/Lima1/Map1b/Map1lc3a/Mcoln1/Mical3/Mid1ip1/Mphosph8/Mrpl58/Myc/Nsf/Oga/Ogfod1/Pdxp/Phf23/Pym1/Rpl23/Sh3gl2/Smarca4/Smarcb1/…	94	238	0.394957983
BP	GO:1901989	positive regulation of cell cycle phase transition	47/4917	119/28943	4.58E-09	5.10E-08	2.55E-08	Adam17/Adamts1/Akt1/Anapc11/Anapc5/Ankrd17/App/Aurka/Brd4/Ccnb1/Ccnd1/Ccnd3/Cdc16/Cdc23/Cdc25c/Cdc27/Cdc7/Cdc73/Cdk4/Crebbp/Cul3/Cul4b/Dbf4/Ddx3x/Dtl/Eif4g1/Ezh2/Fam83d/Klhl18/Kmt2e/Larp7/Mad1l1/Npm1/Pbx1/Plrg1/Rab11a/Rb1/Rcc2/Rpl17/Sass6/Smarcd3/Thoc1/Thoc5/Tmod3/Ube2c/Ube2e2/Vps4b	47	119	0.394957983
BP	GO:1902806	regulation of cell cycle G1/S phase transition	77/4917	195/28943	6.58E-14	1.63E-12	8.13E-13	Actb/Actl6a/Actl6b/Adam17/Adamts1/Akt1/Ambra1/Ankrd17/Apbb1/Apc/Appl2/Arid1a/Arid2/Bcl7b/Ccnd1/Ccnd3/Cdc73/Cdk2ap2/Cdk7/Cdkn2a/Cdkn2c/Cdkn2d/Crebbp/Ctdspl/Cul4b/Dbf4/Ddx3x/Dgkz/Dlg1/Dpf1/E2f1/Ecd/Eif4g1/Ezh2/Fam83d/Fbxo31/Gigyf2/Ino80/Kank2/Kif14/Kmt2e/Larp7/Men1/Mnat1/Nacc2/Pbrm1/Phf10/Pidd1/Pkd2/Plk3/Plrg1/Ppp2ca/Ppp2r3d/Prkdc/Prmt2/Psme1/Psme2/Psme3/Pten/Rassf1/Rb1/Rbl1/Rbm38/Rfwd3/Rpa2/Rpl17/…	77	195	0.394871795
BP	GO:0032438	melanosome organization	15/4917	38/28943	0.000837836	0.002952003	0.001473929	Ap1b1/Ap1g1/Ap1m1/Ap1s1/Ap3b1/Ap3d1/Ap3s1/Ap3s2/Bloc1s2/Bloc1s4/Hps3/Hps5/Pikfyve/Snapin/Zeb2	15	38	0.394736842
BP	GO:0099590	neurotransmitter receptor internalization	15/4917	38/28943	0.000837836	0.002952003	0.001473929	Ap2a1/Ap2a2/Ap2b1/Ap2m1/Ap2s1/Arc/Atad1/Drd4/Hpca/Myo6/Pick1/Pip5k1c/Scrib/Sirt2/Snap25	15	38	0.394736842
BP	GO:0071559	response to transforming growth factor beta	97/4917	246/28943	4.35E-17	1.60E-15	8.00E-16	Actr3/Adam17/Adamtsl2/Amhr2/Apaf1/Appl2/Arid4a/Arid4b/Axin1/Bambi/Bmp8a/Brms1l/Cdh5/Cited2/Crebbp/Crkl/Dbn1/Dcp1a/Dnmt1/Emilin1/Eng/Fermt2/Folr1/Fos/Furin/Gipc1/Glg1/Got1/Hdac1/Hdac2/Hsp90ab1/Hspa5/Htra1/Igf1r/Il17rd/Ing1/Ing2/Itgb5/Ldlrad4/Lrp1/Ltbp3/Men1/Mtmr4/Nlk/Npnt/Nr3c1/Ogt/Pals1/Pdcd5/Peg10/Pmepa1/Pparg/Ppm1a/Ptk2/Pxn/Rasl11b/Rbbp4/Rbbp7/Rock1/Rock2/Runx3/Sap130/Sap30/Sap30l/Sinhcaf/Ski/S…	97	246	0.394308943
BP	GO:0090630	activation of GTPase activity	41/4917	104/28943	4.58E-08	4.33E-07	2.16E-07	Agap1/Agap3/Arhgap22/Arhgef19/Bcas3/Ccdc125/Coro1c/Crkl/Dock7/Ect2/Eif5/Evi5l/Garnl3/Gmip/Ndel1/Ntrk3/Ralgapa2/Rangap1/Rapgef1/Rasa1/Rcc2/Rundc1/Scrib/Sgsm3/Sipa1/Sipa1l3/Tbc1d1/Tbc1d10a/Tbc1d10b/Tbc1d13/Tbc1d14/Tbc1d15/Tbc1d16/Tbc1d22a/Tbc1d22b/Tbc1d4/Tbc1d9/Tiam1/Tsc1/Usp6nl/Wnt5a	41	104	0.394230769
BP	GO:0016079	synaptic vesicle exocytosis	54/4917	137/28943	3.68E-10	4.95E-09	2.47E-09	Adra2a/Apba1/Atp2a2/Bace1/Camk2a/Cask/Chrna4/Chrnb2/Cplx1/Cplx2/Ctbp2/Dgki/Dnm1l/Drd2/Drd4/Dvl1/Erc2/Fbxl20/Fmr1/Gipc1/Git1/Gsk3b/Myo6/Ncs1/Nrn1/P2rx2/P2rx7/P2ry2/Pclo/Ppfia2/Prkaca/Prkcb/Rab3gap1/Rap1a/Rap1b/Rims2/Scrib/Snap25/Snap29/Snap47/Snapin/Stx1b/Stx4a/Stxbp1/Stxbp5/Stxbp5l/Syde1/Syp/Syt1/Syt9/Unc13a/Vamp2/Vps18/Wnt7a	54	137	0.394160584
BP	GO:0072175	epithelial tube formation	67/4917	170/28943	3.00E-12	5.84E-11	2.92E-11	Abl2/Apaf1/Arid1a/Brd2/Brpf1/Cecr2/Celsr1/Cfl1/Cited2/Ctnnb1/Deaf1/Dlc1/Dvl1/Dvl3/Fgfr2/Folr1/Fuz/Fzd1/Fzd2/Gata3/Gatad2a/Gdf7/Glmn/Grhl2/Hectd1/Hes5/Hif1a/Hs2st1/Ift122/Kdm2a/Kdm6a/Kif20b/Lhx2/Lrp6/Luzp1/Med12/Mthfd1l/Nckap1/Opa1/Pax2/Plxnb2/Prickle1/Prkaca/Ptch1/Rala/Rock2/Rps7/Scrib/Sema4c/Setd2/Shank3/Six1/Ski/Sox4/Sox8/Sox9/Specc1l/Stk3/Tgfb2/Tgif1/Tsc1/Tsc2/Vegfa/Wnt5a/Zeb2/Zic2/Zic5	67	170	0.394117647
BP	GO:1901987	regulation of cell cycle phase transition	171/4917	434/28943	5.17E-29	1.18E-26	5.91E-27	Actb/Actl6a/Actl6b/Adam17/Adamts1/Akt1/Ambra1/Anapc11/Anapc15/Anapc4/Anapc5/Ankrd17/Apbb1/Apbb3/Apc/App/Appl2/Arid1a/Arid2/Atf5/Atm/Atr/Aurka/Aurkb/Bard1/Bcl7b/Blm/Brca1/Brd4/Bub1/Bub3/Ccnb1/Ccnd1/Ccnd3/Cdc16/Cdc20/Cdc23/Cdc25c/Cdc27/Cdc7/Cdc73/Cdk10/Cdk2/Cdk2ap2/Cdk4/Cdk5rap2/Cdk5rap3/Cdk7/Cdkn2a/Cdkn2c/Cdkn2d/Cenpf/Clock/Crebbp/Ctdspl/Cul3/Cul4b/Dbf4/Ddb1/Ddx3x/Dgkz/Dlg1/Dot1l/Dpf1/Dtl/Dync1li1…	171	434	0.394009217
BP	GO:0032212	positive regulation of telomere maintenance via telomerase	13/4917	33/28943	0.001876539	0.005909945	0.002950823	Atm/Atr/Aurkb/Cct2/Cct3/Cct5/Cct6a/Cct7/Ctnnb1/Mapk3/Nek7/Parn/Tcp1	13	33	0.393939394
BP	GO:0150117	positive regulation of cell-substrate junction organization	13/4917	33/28943	0.001876539	0.005909945	0.002950823	Arf6/Cfl1/Fermt2/Lims1/Map4k4/Mapre2/Ppm1f/Ptpn11/Rock1/S100a10/Smad3/Tsc1/Vegfa	13	33	0.393939394
BP	GO:1904646	cellular response to amyloid-beta	13/4917	33/28943	0.001876539	0.005909945	0.002950823	Abcc1/Ager/App/Atp1a3/Cacna2d1/Cacnb1/Cdk5/Gsk3b/Igf1r/Lgmn/Lrp1/Ngfr/Prnp	13	33	0.393939394
BP	GO:0044091	membrane biogenesis	24/4917	61/28943	2.81E-05	0.000148072	7.39E-05	Ank3/Ankle2/Banf1/Cdh2/Chmp2a/Chmp2b/Chmp5/Chmp6/Exoc4/Hdac3/Mafb/Magi2/Nlgn2/Nrxn2/Pex16/Picalm/Pten/Reep3/S100a10/Stx4a/Syt11/Tlcd1/Ugcg/Vps4b	24	61	0.393442623
BP	GO:0006310	DNA recombination	127/4917	323/28943	8.47E-22	6.96E-20	3.47E-20	Actb/Actl6a/Actr2/Actr5/Alyref/Ankle1/Arid2/Atm/Aunip/Bard1/Blm/Brca1/Brd8/Brip1/Cdc45/Cdc7/Chtf18/Dmap1/Eme2/Epc1/Epc2/Ercc1/Ercc6/Exd2/Ezh2/Fignl1/Foxp1/Fus/Gins2/Gins4/H1f0/H1f10/H1f2/H1f3/H1f4/H2ax/Hdgfl2/Hfm1/Hmces/Hmgb1/Hmgb2/Hrob/Hspd1/Ing3/Ino80/Ino80b/Ino80c/Ints3/Kat5/Kin/Kmt5b/Lef1/Lig4/Mcm2/Mcm3/Mcm5/Mcm8/Mcm9/Meiob/Mms19/Morf4l2/Mrgbp/Msh2/Msh3/Msh5/Msh6/Nabp1/Ndfip1/Nfrkb/Nhej1/Nipb…	127	323	0.393188854
BP	GO:0090316	positive regulation of intracellular protein transport	57/4917	145/28943	1.37E-10	2.00E-09	1.00E-09	Actr3/Ank3/Arpc2/Asph/B3gat3/Bcas3/Brca1/C2cd5/Cd81/Cdc42/Cdk5/Cep131/Cep290/Commd1/Ctdspl2/Dmap1/Ect2/Erbb2/Fbxw7/Flna/Gsk3b/Hcls1/Hdac3/Hpca/Hras/Hsp90ab1/Ipo5/Jup/Kif20b/Mtcl1/Pcm1/Pdcd10/Pdcd5/Pik3r2/Plk3/Ppm1a/Prkaca/Prkcd/Prnp/Ran/Ripor1/Rufy3/Sar1b/Sh3glb1/Smo/Stom/Tcaf1/Tcf7l2/Tm9sf4/Tomm7/Trim28/Ubr5/Vamp2/Xbp1/Ywhae/Zdhhc2/Zfand1	57	145	0.393103448
BP	GO:0034976	response to endoplasmic reticulum stress	101/4917	257/28943	1.30E-17	5.29E-16	2.64E-16	Abca7/Aifm1/Amfr/Ankzf1/Apaf1/App/Atf3/Atf4/Atp2a1/Bag6/Bhlha15/Bok/Brsk2/Calr/Canx/Ccdc47/Ccnd1/Cdk5rap3/Cebpb/Cftr/Chac1/Cops5/Creb3l1/Crebrf/Ddit3/Ddx3x/Derl1/Derl2/Dnajb12/Dnajb14/Dnajb9/Ecpas/Edem3/Eif2ak2/Eif2s1/Eif4g1/Erlin1/Erlin2/Get4/Gorasp2/Grina/Gsk3b/Herpud1/Hspa5/Hyou1/Ikbkg/Itpr1/Lpcat3/Map3k5/Mbtps2/Nck1/Nck2/Niban1/Nr1h3/Nupr1/Opa1/Os9/P4hb/Park7/Parp16/Pdia4/Pdia6/Pik3r2/Pmp22/P…	101	257	0.392996109
BP	GO:0031670	cellular response to nutrient	11/4917	28/28943	0.004244064	0.011857109	0.005920229	Dcps/Folr1/Kank2/Med1/Ndor1/Pim1/Scd4/Srf/Trim24/Usf1/Xbp1	11	28	0.392857143
BP	GO:0032469	endoplasmic reticulum calcium ion homeostasis	11/4917	28/28943	0.004244064	0.011857109	0.005920229	App/Atp2a1/Atp2a2/Ccdc47/Grina/Herpud1/Itpr1/Rap1gds1/Tgm2/Tmbim6/Wfs1	11	28	0.392857143
BP	GO:0051894	positive regulation of focal adhesion assembly	11/4917	28/28943	0.004244064	0.011857109	0.005920229	Cfl1/Fermt2/Lims1/Map4k4/Ppm1f/Ptpn11/Rock1/S100a10/Smad3/Tsc1/Vegfa	11	28	0.392857143
BP	GO:0070199	establishment of protein localization to chromosome	11/4917	28/28943	0.004244064	0.011857109	0.005920229	Cct2/Cct3/Cct5/Cct6a/Cct7/Nipbl/Ruvbl2/Spidr/Tcp1/Terf1/Wbp2	11	28	0.392857143
BP	GO:0090090	negative regulation of canonical Wnt signaling pathway	53/4917	135/28943	6.32E-10	8.22E-09	4.10E-09	Amer1/Amfr/Ankrd6/Apc/App/Axin1/Axin2/Ccdc88c/Cdh2/Chd8/Csnk1a1/Ctnnb1/Ctnnbip1/Ctnnd1/Cyld/Dact3/Ddit3/Dkk3/Foxo3/Fuz/Fzd1/G3bp1/Gsk3b/Hdac1/Hdac2/Kremen1/Lzts2/Mllt3/Nkx2-5/Notch1/Nphp4/Pfdn5/Prickle1/Rapgef1/Rbms3/Ruvbl2/Scyl2/Sdhaf2/Shisa3/Sox13/Sox9/Stk11/Stk3/Tcf7l2/Tle3/Tle5/Tmem131l/Tmem170b/Tmem64/Tpbgl/Wnt11/Wnt5a/Wwtr1	53	135	0.392592593
BP	GO:0032006	regulation of TOR signaling	42/4917	107/28943	3.66E-08	3.53E-07	1.76E-07	Akt3/Arntl/Atm/Bmt2/C9orf72/Ctns/Ddit4/Depdc5/Dgkq/Fam83d/Fnip1/Gba/Gna12/Golph3/Gpr137/Gsk3b/Hdac3/Hif1a/Lamtor1/Lamtor2/Lamtor3/Lamtor5/Lars/Mlst8/Nckap1l/Pdcd6/Prkaa2/Rictor/Rraga/Sec13/Seh1l/Sesn1/Slc38a9/Stk11/Tsc1/Tsc2/Tti1/Ubr1/Ubr2/Wac/Xbp1/Zmpste24	42	107	0.392523364
BP	GO:0006261	DNA-templated DNA replication	60/4917	153/28943	5.09E-11	7.98E-10	3.99E-10	Alyref/Atr/Atrx/Bard1/Blm/Brca1/Ccne2/Cdc45/Cdc7/Cdk2/Cdk9/Chtf18/Dbf4/Ddx23/E2f8/Eme2/Exd2/Gins1/Gins2/Gins4/Ino80/Kat7/Mcm2/Mcm3/Mcm5/Mcm9/Mcmbp/Npm1/Nucks1/Pcna/Pold1/Pold2/Polg/Prim2/Rad50/Rad51/Rbbp8/Recql4/Recql5/Rfc3/Rfwd3/Rnaseh1/Rny1/Rtf2/Samhd1/Sirt7/Srpk2/Stoml2/Thoc1/Tipin/Topbp1/Traip/Upf1/Wdr18/Wiz/Wrnip1/Zfp365/Zfp830/Zgrf1/Zmpste24	60	153	0.392156863
BP	GO:0042158	lipoprotein biosynthetic process	40/4917	102/28943	7.89E-08	7.14E-07	3.56E-07	Abca1/Atg101/Atg13/Atg16l1/Atg16l2/Atg5/Cwh43/Dbi/Gba/Glul/Golga7/Hhatl/Lcat/Mppe1/Nmt1/Nmt2/Pgap3/Pgap4/Piga/Pigf/Pigk/Pigp/Pigs/Pigt/Ppm1a/Rab3gap1/Rb1cc1/Ugcg/Wdr45/Wdr45b/Wipi1/Zdhhc2/Zdhhc20/Zdhhc21/Zdhhc23/Zdhhc24/Zdhhc3/Zdhhc4/Zdhhc7/Zdhhc9	40	102	0.392156863
BP	GO:0097352	autophagosome maturation	20/4917	51/28943	0.000134906	0.000592605	0.000295886	Atg5/Atp2a2/Becn1/Chmp2a/Chmp2b/Chmp5/Chmp6/Cln3/Epg5/Fyco1/Map1lc3a/Mcoln1/Phf23/Snap29/Snapin/Tecpr1/Ubqln1/Vcp/Vps33a/Vps4b	20	51	0.392156863
BP	GO:0048193	Golgi vesicle transport	109/4917	278/28943	8.35E-19	4.12E-17	2.06E-17	Acsl3/Ank3/Ap1g1/Ap3d1/Ap3s1/Ap3s2/Ap4m1/Arcn1/Arf1/Arf3/Arf4/Arf5/Atp2c1/Bet1l/Bnip1/Cln3/Cog1/Cog3/Cog4/Cog5/Commd1/Copa/Copb1/Copb2/Cope/Copz1/Copz2/Cul3/Cux1/Cyth3/Dop1a/Dop1b/Ergic1/Ergic2/Exoc4/Exoc6b/Exoc8/Gabarapl2/Gga1/Gga2/Gga3/Golga7/Golph3/Gosr1/Gosr2/Hyou1/Insig1/Kdelr1/Kif16b/Klhl12/Klhl20/Lamp1/Lman2/Lman2l/Lypla1/Macf1/Mia2/Mppe1/Nbea/Nrbp1/Nsf/Optn/Pdcd6/Pef1/Pitpnb/Pkdcc/Plcb3/R…	109	278	0.392086331
BP	GO:0001885	endothelial cell development	29/4917	74/28943	4.70E-06	2.97E-05	1.48E-05	Add1/Afdn/Akap11/Ccm2/Cdh5/Cldn3/Col18a1/Col24a1/Dicer1/Ezr/Fasn/Id1/Ift88/Ikbkb/Msn/Pde4d/Plod3/Ppp1r16b/Ptprs/Rap1a/Rap1b/Rapgef1/Rock1/Rock2/Sox18/Tjp2/Vegfa/Vezf1/Zdhhc21	29	74	0.391891892
BP	GO:0006888	endoplasmic reticulum to Golgi vesicle-mediated transport	47/4917	120/28943	6.29E-09	6.82E-08	3.41E-08	Arcn1/Arf1/Cog3/Copa/Copb1/Copb2/Cope/Cul3/Ergic1/Ergic2/Gosr1/Hyou1/Insig1/Kdelr1/Klhl12/Lman2/Lman2l/Mia2/Mppe1/Nrbp1/Pdcd6/Pef1/Rnf139/Sar1b/Scfd1/Sec13/Sec22a/Sec22b/Sec23a/Sec23b/Sec24a/Sec24c/Sec31a/Tex261/Tmed5/Tmed7/Tmed9/Trappc12/Trappc2l/Trappc3/Trappc5/Trappc6b/Trappc8/Vcp/Vti1a/Yipf4/Yipf5	47	120	0.391666667
BP	GO:0030326	embryonic limb morphogenesis	56/4917	143/28943	2.35E-10	3.33E-09	1.66E-09	Bmpr1a/C2cd3/Cacna1c/Chd7/Cplane1/Ctnnb1/Cyp26b1/Dicer1/Dync2h1/Fgf9/Flvcr1/Fuz/Gna12/Gnaq/Gnas/Grhl2/Hand2/Hdac1/Hdac2/Hoxa10/Hoxc10/Hoxd10/Hoxd11/Hoxd13/Hoxd9/Ift122/Ift140/Ift88/Ihh/Intu/Lef1/Lnpk/Lrp6/Map3k20/Mbnl1/Med1/Msx1/Nipbl/Notch1/Notch2/Pbx1/Ptch1/Rarb/Reck/Rpgrip1l/Runx2/Ski/Smad4/Smarca4/Tbx3/Tgfb2/Tmem231/Ttbk2/Wnt5a/Wnt7a/Zbtb16	56	143	0.391608392
BP	GO:0035113	embryonic appendage morphogenesis	56/4917	143/28943	2.35E-10	3.33E-09	1.66E-09	Bmpr1a/C2cd3/Cacna1c/Chd7/Cplane1/Ctnnb1/Cyp26b1/Dicer1/Dync2h1/Fgf9/Flvcr1/Fuz/Gna12/Gnaq/Gnas/Grhl2/Hand2/Hdac1/Hdac2/Hoxa10/Hoxc10/Hoxd10/Hoxd11/Hoxd13/Hoxd9/Ift122/Ift140/Ift88/Ihh/Intu/Lef1/Lnpk/Lrp6/Map3k20/Mbnl1/Med1/Msx1/Nipbl/Notch1/Notch2/Pbx1/Ptch1/Rarb/Reck/Rpgrip1l/Runx2/Ski/Smad4/Smarca4/Tbx3/Tgfb2/Tmem231/Ttbk2/Wnt5a/Wnt7a/Zbtb16	56	143	0.391608392
BP	GO:0006091	generation of precursor metabolites and energy	182/4917	465/28943	2.24E-30	5.74E-28	2.86E-28	1700066M21Rik/Abcd1/Acat1/Aco2/Acox1/Actn3/Adpgk/Agl/Akt1/Aldoa/Aldoc/App/Arl2/Atp5a1/Atp5b/Atp5c1/Atp5d/Atp5e/Atp5h/Atp5j/Atp5k/Atp5o/Atp5pb/Atp7a/Bnip3/Cat/Ccnb1/Chchd10/Chchd2/Chchd4/Coa8/Coq9/Cox4i1/Cox5b/Cox7a2/Cox7a2l/Cox7c/Cs/Cyb561/Cyc1/Cycs/Ddit4/Dld/Dnajc15/Eif6/Eno1/Eno1b/Eno2/Eno3/Enox2/Enpp1/Etfb/Etfdh/Fh1/Gaa/Gadd45gip1/Galk1/Galt/Gapdh/Gba/Gbe1/Gfpt1/Git1/Gnas/Gpd1/Gpi1/Gsk3b/Gyg/G…	182	465	0.391397849
BP	GO:0006406	mRNA export from nucleus	27/4917	69/28943	1.02E-05	6.05E-05	3.02E-05	1700017N19Rik/Akap8l/Alyref/Chtop/Ddx19a/Ddx25/Ddx39a/Hhex/Hnrnpa2b1/Ncbp1/Nsun2/Nup133/Nup160/Nxf3/Pabpn1/Rbm8a/Sarnp/Sem1/Setd2/Srsf3/Supt6/Thoc1/Thoc2/Thoc2l/Thoc5/Thoc7/Ythdc1	27	69	0.391304348
BP	GO:0072665	protein localization to vacuole	27/4917	69/28943	1.02E-05	6.05E-05	3.02E-05	Ap3b1/Ap3d1/Ap4m1/Becn1/Cd81/Gga3/Hgs/Hspa8/Lamtor5/Lmbrd1/Ncoa4/Ptpn23/Rab7/Rock2/Rtn4/Scarb2/Sh3glb1/Smurf1/Snf8/Snx16/Sort1/Vps13c/Vps28/Vps36/Vps37a/Vps37d/Zfyve16	27	69	0.391304348
BP	GO:0010824	regulation of centrosome duplication	18/4917	46/28943	0.000297442	0.001205758	0.000602033	Alms1/Azin1/Ccdc84/Cdk5rap2/Cep131/Chmp2a/Chmp2b/Chmp5/Chordc1/Kat2b/Nat10/Npm1/Nup62/Rock2/Sass6/Tmem67/Vps4b/Xpo1	18	46	0.391304348
BP	GO:0006654	phosphatidic acid biosynthetic process	9/4917	23/28943	0.009728687	0.023898488	0.011932464	Abhd5/Dgka/Dgkd/Dgkh/Dgki/Dgkq/Dgkz/Pld2/Sh3glb1	9	23	0.391304348
BP	GO:0010232	vascular transport	9/4917	23/28943	0.009728687	0.023898488	0.011932464	Abcc1/Abcc2/Ager/Fabp5/Lrp1/Slc1a5/Slc22a5/Slc5a1/Slc5a6	9	23	0.391304348
BP	GO:0010666	positive regulation of cardiac muscle cell apoptotic process	9/4917	23/28943	0.009728687	0.023898488	0.011932464	Atp2a2/Bnip3/Camk2a/Eif5a/Fbxo32/Ltk/Mapk8/Pten/Smad4	9	23	0.391304348
BP	GO:0036119	response to platelet-derived growth factor	9/4917	23/28943	0.009728687	0.023898488	0.011932464	Arpc2/Atp7a/Ddit3/Enpp1/Fer/Mars1/Pparg/Rasa1/Syap1	9	23	0.391304348
BP	GO:0038083	peptidyl-tyrosine autophosphorylation	9/4917	23/28943	0.009728687	0.023898488	0.011932464	Aatk/Ctnnd1/Dyrk1a/Igf1r/Insr/Mapk3/Ntrk1/Ptk2/Vegfa	9	23	0.391304348
BP	GO:0090201	negative regulation of release of cytochrome c from mitochondria	9/4917	23/28943	0.009728687	0.023898488	0.011932464	Akt1/Lmna/Mfn2/Opa1/Bcl2l2/Pam16/Parl/Ppif/Triap1	9	23	0.391304348
BP	GO:2000010	positive regulation of protein localization to cell surface	9/4917	23/28943	0.009728687	0.023898488	0.011932464	Abca7/Akt1/Commd1/Gpd1l/Hnrnpk/Hsp90ab1/Ric3/Stx4a/Tm9sf4	9	23	0.391304348
BP	GO:0045931	positive regulation of mitotic cell cycle	52/4917	133/28943	1.09E-09	1.36E-08	6.77E-09	Adam17/Adamts1/Akt1/Anapc11/Anapc5/Ankrd17/App/Asns/Brd4/Ccdc57/Ccnb1/Ccnd1/Ccnd3/Cdc16/Cdc23/Cdc25c/Cdc27/Cdc7/Cdk4/Crebbp/Cul3/Cul4b/Dbf4/Ddx3x/Dtl/Dynlt3/Eif4g1/Hmgb1/Klhl18/Kmt2e/Larp7/Lgmn/Mad1l1/Meis2/Pbx1/Plrg1/Poldip2/Ptpn11/Rab11a/Rb1/Rcc2/Rpl17/Rps6kb1/Sass6/Shb/Smarcd3/Tal1/Tmod3/Ube2c/Ube2e2/Usp22/Vps4b	52	133	0.390977444
BP	GO:0009064	glutamine family amino acid metabolic process	25/4917	64/28943	2.23E-05	0.000120736	6.03E-05	Amdhd1/Apc/Asl/Asns/Asrgl1/Ass1/Cad/Cln3/Cps1/Ctps/Ctps2/Ddah2/Fh1/Gfpt1/Gls/Glul/Gmps/Got1/Nit2/Oat/Pfas/Phgdh/Pycr1/Pycrl/Slc7a7	25	64	0.390625
BP	GO:0010659	cardiac muscle cell apoptotic process	25/4917	64/28943	2.23E-05	0.000120736	6.03E-05	Ambra1/Apaf1/Atg5/Atp2a2/Bnip3/Camk2a/Eif5a/Fbxo32/Gnb1/Hand2/Hspa8/Ilk/Kifap3/Ltk/Mapk8/Mfn2/Nkx2-5/Npm1/Nupr1/Pdpk1/Pten/Rgl2/Slc25a4/Smad4/Trip10	25	64	0.390625
BP	GO:0051851	modulation by host of symbiont process	25/4917	64/28943	2.23E-05	0.000120736	6.03E-05	Brd4/Card9/Ccnk/Ccnt1/Cdk9/Cfl1/Chd1/Fmr1/Hdac1/Hpn/Hspa8/Ifi27/Igf2r/Lef1/Nucks1/Phb/Ppib/Psmc3/Sap30/Smarca4/Smarcb1/Sp1/Stom/Taf11/Tmem41b	25	64	0.390625
BP	GO:0060261	positive regulation of transcription initiation by RNA polymerase II	25/4917	64/28943	2.23E-05	0.000120736	6.03E-05	Dhx36/Ercc1/Ercc6/Gtf2a1/Med1/Med10/Med12/Med13/Med14/Med15/Med17/Med22/Med6/Med8/Myc/Nkx2-5/Paxip1/Psmc6/Srf/Taf10/Taf11/Taf2/Taf4b/Taf6/Tbp	25	64	0.390625
BP	GO:0043414	macromolecule methylation	132/4917	338/28943	2.74E-22	2.37E-20	1.18E-20	Arid4a/Arid4b/Ash1l/Atf7ip/Atrx/Bcdin3d/Bcor/Brca1/Brd4/Camkmt/Cbll1/Chd5/Chtop/Cmtr1/Cmtr2/Crebbp/Ctnnb1/Dimt1/Dnmt1/Dnmt3b/Dot1l/Dpy30/Ehmt2/Ezh1/Ezh2/Fam98a/Fam98b/Fbl/Fh1/Gata3/Gnas/Grhl2/Gsk3b/H19/H1f2/H1f3/H1f4/Hcfc1/Hdac2/Hells/Hemk1/Icmt/Kansl2/Kansl3/Kat8/Kdm3a/Kdm4a/Kdm4c/Kmt2a/Kmt2b/Kmt2c/Kmt2d/Kmt2e/Kmt5a/Kmt5b/Larp7/Lcor/Lmna/Men1/Mettl14/Mettl2/Mettl22/Mettl5/Mettl9/Mphosph8/Mta2/Mt…	132	338	0.390532544
BP	GO:0033157	regulation of intracellular protein transport	89/4917	228/28943	1.74E-15	5.31E-14	2.65E-14	Actr3/Akap1/Ank3/Arpc2/Asph/B3gat3/Bard1/Bcas3/Bnip3l/Brca1/C2cd5/Cd81/Cdc42/Cdk5/Cdkn2a/Cep131/Cep290/Chchd4/Chp1/Commd1/Ctdspl2/Derl2/Dmap1/Ect2/Erbb2/Fbxw7/Flna/Gripap1/Gsk3b/Hcls1/Hdac3/Hpca/Hras/Hsp90ab1/Ifi27/Insig1/Ipo5/Jup/Kif20b/Mdfic/Mtcl1/Ndel1/Nf1/Nolc1/Nup54/Nup62/Ogt/Os9/Park7/Parl/Pcm1/Pdcd10/Pdcd5/Pik3r2/Pkia/Pkig/Plk3/Ppm1a/Ppp2ca/Prkaca/Prkcd/Prnp/Ptpn1/Ptpn11/Ran/Rangap1/Ripor1…	89	228	0.390350877
BP	GO:0010613	positive regulation of cardiac muscle hypertrophy	16/4917	41/28943	0.000659107	0.002423532	0.001210065	Adk/Becn1/Cdk9/Hand2/Nr3c1/Nr4a3/Parp2/Ppp3ca/Ptk2/Rock1/Rock2/Slc25a4/Slc9a1/Trip10/Trpc3/Twf1	16	41	0.390243902
BP	GO:0060325	face morphogenesis	16/4917	41/28943	0.000659107	0.002423532	0.001210065	Arid5b/Asph/Cdk2ap1/Crebbp/Lef1/Lrp6/Msx1/Nipbl/Ptpn11/Rab3gap1/Ski/Specc1l/Tbx1/Tcf7l2/Tgfb2/Tiparp	16	41	0.390243902
BP	GO:2000463	positive regulation of excitatory postsynaptic potential	16/4917	41/28943	0.000659107	0.002423532	0.001210065	Afdn/App/Dbn1/Drd4/Dvl1/Grk2/Gsk3b/Ngfr/Nlgn2/Prkcz/Pten/Rims2/Shank1/Shank3/Stx1b/Wnt7a	16	41	0.390243902
BP	GO:0048863	stem cell differentiation	110/4917	282/28943	9.12E-19	4.46E-17	2.23E-17	Anxa6/Ap2a2/Bbs12/Bmpr1a/Ccnk/Cdc42/Cdh2/Cdk12/Cdk6/Cfl1/Chd2/Chd3/Chd4/Cited2/Coro1c/Ctnnb1/Dhx36/Dicer1/Eif2ak2/Etv4/Ext1/Ezh2/Fgfr2/Folr1/Foxc1/Foxc2/Fzd1/Gatad2a/Gsk3b/Hand2/Hdac1/Hdac2/Hes5/Hhex/Hif1a/Hnrnpu/Hoxd4/Hspa9/Itgb1/Kat5/Kdm3a/Kdm4c/Klhl12/Lrp6/Ltbp3/Mapk3/Mbd3/Med1/Men1/Mettl5/Mir181c/Mir7-1/Mllt3/Msi2/Msx1/Mta2/Mtf2/Ncoa3/Nkx2-5/Nolc1/Notch1/Nsun2/Pax2/Pax6/Pdcd6/Pef1/Phf19/Prdm4…	110	282	0.390070922
BP	GO:0016575	histone deacetylation	39/4917	100/28943	1.36E-07	1.17E-06	5.86E-07	Akap8l/BC004004/Brms1l/Chd3/Chd4/Ctbp1/Gatad2a/Hdac1/Hdac2/Hdac3/Hdac6/Hdac7/Hdac9/Ing2/Kat14/Kdm5a/Lpin1/Mbd3/Mier1/Mier2/Morf4l2/Mta2/Ncor1/Nipbl/Phb/Rbbp4/Rbbp7/Sfpq/Sirt2/Sirt7/Srebf1/Suds3/Tada2a/Tbl1x/Tbl1xr1/Tbr1/Vegfa/Wdr5/Yeats2	39	100	0.39
BP	GO:0007528	neuromuscular junction development	23/4917	59/28943	4.86E-05	0.000237992	0.000118829	Agrn/App/Cacnb1/Cntnap1/Cntnap2/Crkl/Dvl1/Erbb2/Fgfr2/Gsk3b/Lamb2/Mesd/Mycbp2/P2rx2/Pmp22/Ppfibp1/Ppfibp2/Six1/Snta1/Spg11/Tmeff1/Unc13a/Utrn	23	59	0.389830508
BP	GO:0042987	amyloid precursor protein catabolic process	23/4917	59/28943	4.86E-05	0.000237992	0.000118829	Abca7/Abcg1/Adam10/Adam17/Adam19/Ager/Aph1a/App/Bace1/Cln3/Dhcr24/Dyrk1a/Gga3/Picalm/Prnp/Psenen/Rock1/Rock2/Rtn2/Rtn3/Rtn4/Sp1/Unc13a	23	59	0.389830508
BP	GO:0043388	positive regulation of DNA binding	23/4917	59/28943	4.86E-05	0.000237992	0.000118829	Brd4/Calm1/Ctnnb1/Edf1/Foxc1/Gata3/H1f0/Hand2/Hipk3/Hmgb1/Hmgb2/Itga2/Lamtor5/Myc/Park7/Pax6/Pinx1/Pparg/Rb1/Sirt2/Ski/Smarca4/Trim28	23	59	0.389830508
BP	GO:0031331	positive regulation of cellular catabolic process	168/4917	431/28943	6.83E-28	1.29E-25	6.46E-26	Abcd1/Abhd5/Acsl5/Adra2a/Ager/Akt1/Ambra1/App/Arih2/Atg101/Atg13/Atg16l1/Atg2a/Atm/Aurka/Axin1/Axin2/Becn1/Bnip3/Bnip3l/C9orf72/Cdc20/Celf1/Cnot1/Cnot3/Cnot6/Cnot6l/Cnot7/Cop1/Csde1/Dapk1/Dcp1a/Dcp2/Dcps/Dda1/Ddit3/Depdc5/Det1/Dhx36/Dhx9/Dvl1/Eif4enif1/Elapor1/Exosc5/Exosc7/Fbxo22/Fbxw7/Foxo3/Fto/Fyco1/Gabarap/Gba/Gigyf2/Git1/Gnai3/Gpd1/Gpsm1/Gsk3b/Gtpbp1/Herpud1/Hif1a/Hmgb1/Hnrnpd/Hnrnpr/Hnrnpu/…	168	431	0.389791183
BP	GO:0048146	positive regulation of fibroblast proliferation	30/4917	77/28943	3.73E-06	2.39E-05	1.20E-05	Ager/Brk1/Ccnb1/Cdk4/Cdk6/Dhx9/Dicer1/E2f1/Fbrs/Fndc3b/Fntb/Fosl2/Grk2/Hras/Icmt/Kmt2c/Lig4/Mif/Myc/Ndufs4/Ngfr/Pdgfrb/Phip/Prkdc/Rasa1/Rps3a1/Tgif1/Wnt2/Wnt5a/Zmiz1	30	77	0.38961039
BP	GO:0034101	erythrocyte homeostasis	63/4917	162/28943	2.59E-11	4.32E-10	2.16E-10	Abcb10/Acvr2a/Add1/Ampd3/Ankrd54/Arid4a/Axin1/Bap1/Cdin1/Cdk5rap3/Cdk6/Cited2/Epas1/Flvcr1/Foxo3/Gata2/Gata3/Gpi1/Hba-a1/Hcls1/Hif1a/Hmgb2/Hspa9/Kat7/Kmt2e/Lmo2/Maea/Mafb/Med1/Mfhas1/Ncapg2/Nckap1l/Ncor1/Pknox1/Prkdc/Prmt1/Ptpn2/Rb1/Rbfox2/Rps14/Rps17/Rps24/Rps6/Senp1/Setd1a/Sfxn1/Slc11a2/Smap1/Smarca4/Sox6/Sp1/Sp3/Srf/Stat3/Tal1/Tcea1/Tgfbr3/Thra/Tmod3/Vegfa/Ypel4/Zbtb7a/Zfpm1	63	162	0.388888889
BP	GO:0045995	regulation of embryonic development	35/4917	90/28943	6.32E-07	4.81E-06	2.40E-06	Actl6a/Actr5/Bag6/Cfl1/Clasp1/Clasp2/Crb2/Ctnnb1/Dhx36/Hspa5/Ino80/Ino80b/Ino80c/Insr/Kat14/Lrp6/Nfrkb/Nipbl/Noct/Notch1/Phldb2/Rab14/Ruvbl1/Ruvbl2/Tada2a/Tdg/Tenm4/Tgif1/Tgif2/Trip12/Uchl5/Wdr5/Wnt2/Yeats2/Yy1	35	90	0.388888889
BP	GO:0000731	DNA synthesis involved in DNA repair	14/4917	36/28943	0.001469839	0.004767307	0.002380306	Cdkn2d/Dtl/Hrob/Pcna/Pold1/Pold2/Poldip2/Polh/Polk/Rev1/Rev3l/Sprtn/Vcp/Wrnip1	14	36	0.388888889
BP	GO:0006471	protein ADP-ribosylation	14/4917	36/28943	0.001469839	0.004767307	0.002380306	Arf4/Arl6/Art1/Enpp1/Hpf1/Kat2b/Parp12/Parp16/Parp2/Pum3/Tiparp/Tnks2/Trim23/Xrcc1	14	36	0.388888889
BP	GO:0008045	motor neuron axon guidance	14/4917	36/28943	0.001469839	0.004767307	0.002380306	Cdk5/Egr2/Erbb2/Etv4/Foxp1/Hoxa1/Kif5c/Lamc2/Lhx3/Lhx4/Mycbp2/Ntn3/Sema3f/Slit1	14	36	0.388888889
BP	GO:0033273	response to vitamin	14/4917	36/28943	0.001469839	0.004767307	0.002380306	Bche/Cbs/Cdkn2d/Dcps/Eif2ak2/Enpp1/Folr1/Kank2/Lrp6/Med1/Ndor1/Pim1/Runx2/Trim24	14	36	0.388888889
BP	GO:0035115	embryonic forelimb morphogenesis	14/4917	36/28943	0.001469839	0.004767307	0.002380306	Cacna1c/Ctnnb1/Hoxd11/Hoxd9/Ift122/Lnpk/Lrp6/Msx1/Nipbl/Reck/Rpgrip1l/Runx2/Tbx3/Wnt7a	14	36	0.388888889
BP	GO:1902745	positive regulation of lamellipodium organization	14/4917	36/28943	0.001469839	0.004767307	0.002380306	Abi2/Actr2/Actr3/Akirin1/Arpc2/Atp7a/Brk1/Cdc42/Cfl1/Coro1c/Fscn1/Nckap1/Plce1/Wasf2	14	36	0.388888889
BP	GO:1905508	protein localization to microtubule organizing center	14/4917	36/28943	0.001469839	0.004767307	0.002380306	Apc/Aurka/C2cd3/Cep131/Cep250/Cep350/Dctn2/Golgb1/Gsk3b/Hook3/Numa1/Nup62/Pcm1/Spag5	14	36	0.388888889
BP	GO:0007398	ectoderm development	7/4917	18/28943	0.0227473	0.049352554	0.024641625	Bmpr1a/Ctnnb1/Erf/Fzd7/Nf2/Vps52/Zbtb17	7	18	0.388888889
BP	GO:0010470	regulation of gastrulation	7/4917	18/28943	0.0227473	0.049352554	0.024641625	Clasp1/Clasp2/Crb2/Phldb2/Tenm4/Tgif1/Tgif2	7	18	0.388888889
BP	GO:0016137	glycoside metabolic process	7/4917	18/28943	0.0227473	0.049352554	0.024641625	Akr1a1/Akr1b3/Cbr4/Gba/Gba2/Gla/Gusb	7	18	0.388888889
BP	GO:0032261	purine nucleotide salvage	7/4917	18/28943	0.0227473	0.049352554	0.024641625	Adk/Ampd1/Ampd3/Gmpr2/Gmps/Impdh1/Impdh2	7	18	0.388888889
BP	GO:0035330	regulation of hippo signaling	7/4917	18/28943	0.0227473	0.049352554	0.024641625	Map2k3/Nf2/Tial1/Vgll4/Wtip/Wwc1/Wwc2	7	18	0.388888889
BP	GO:0035751	regulation of lysosomal lumen pH	7/4917	18/28943	0.0227473	0.049352554	0.024641625	Atp6v0c/Cln3/Cln5/Cln6/Snapin/Tmem9/Vps33a	7	18	0.388888889
BP	GO:0042249	establishment of planar polarity of embryonic epithelium	7/4917	18/28943	0.0227473	0.049352554	0.024641625	Celsr1/Dvl1/Dvl3/Fzd1/Fzd2/Lrp6/Wnt5a	7	18	0.388888889
BP	GO:0046184	aldehyde biosynthetic process	7/4917	18/28943	0.0227473	0.049352554	0.024641625	Aldoa/Cacna1h/Clcn2/Dkk3/Kdm3a/Tkt/Tpi1	7	18	0.388888889
BP	GO:0048715	negative regulation of oligodendrocyte differentiation	7/4917	18/28943	0.0227473	0.049352554	0.024641625	Ctnnb1/Dlx2/Dusp10/Hes5/Nf1/Notch1/Sirt2	7	18	0.388888889
BP	GO:0055070	copper ion homeostasis	7/4917	18/28943	0.0227473	0.049352554	0.024641625	App/Atox1/Atp7a/Commd1/Prnp/Sco2/Slc31a1	7	18	0.388888889
BP	GO:0060134	prepulse inhibition	7/4917	18/28943	0.0227473	0.049352554	0.024641625	Bace1/Chd8/Ctnna2/Dbn1/Drd2/Dvl1/Pten	7	18	0.388888889
BP	GO:0061307	cardiac neural crest cell differentiation involved in heart development	7/4917	18/28943	0.0227473	0.049352554	0.024641625	Cdc42/Cited2/Dicer1/Folr1/Hand2/Lrp6/Mapk3	7	18	0.388888889
BP	GO:0070200	establishment of protein localization to telomere	7/4917	18/28943	0.0227473	0.049352554	0.024641625	Cct2/Cct3/Cct5/Cct6a/Cct7/Tcp1/Terf1	7	18	0.388888889
BP	GO:0090308	regulation of DNA methylation-dependent heterochromatin formation	7/4917	18/28943	0.0227473	0.049352554	0.024641625	Atf7ip/Dnmt1/Morc2a/Mphosph8/Setdb1/Tasor/Trim28	7	18	0.388888889
BP	GO:1900221	regulation of amyloid-beta clearance	7/4917	18/28943	0.0227473	0.049352554	0.024641625	Abca7/App/Cyp51/Lrp1/Pla2g3/Rock1/Srf	7	18	0.388888889
BP	GO:1901160	primary amino compound metabolic process	7/4917	18/28943	0.0227473	0.049352554	0.024641625	Aldh2/Atp7a/Ddc/Gch1/Gde1/Maoa/Tph1	7	18	0.388888889
BP	GO:1902855	regulation of non-motile cilium assembly	7/4917	18/28943	0.0227473	0.049352554	0.024641625	Dynll1/Map4/Pqbp1/Septin7/Septin9/Tmem67/Ttbk2	7	18	0.388888889
BP	GO:1903729	regulation of plasma membrane organization	7/4917	18/28943	0.0227473	0.049352554	0.024641625	Ahnak/Myh9/Prkcd/S100a10/Sh3gl2/Sh3glb1/Wasl	7	18	0.388888889
BP	GO:1905939	regulation of gonad development	7/4917	18/28943	0.0227473	0.049352554	0.024641625	Cited2/Insr/Mfn2/Nr5a1/Nupr1/Sox9/Zfpm2	7	18	0.388888889
BP	GO:0015980	energy derivation by oxidation of organic compounds	131/4917	337/28943	6.42E-22	5.41E-20	2.70E-20	1700066M21Rik/Abcd1/Aco2/Actn3/Agl/Akt1/Arl2/Atp5a1/Atp5b/Atp5c1/Atp5d/Atp5e/Atp5h/Atp5j/Atp5k/Atp5o/Atp5pb/Atp7a/Bnip3/Cat/Ccnb1/Chchd10/Chchd2/Chchd4/Coq9/Cox4i1/Cox5b/Cox7a2/Cox7a2l/Cox7c/Cs/Cyc1/Cycs/Dld/Dnajc15/Enpp1/Etfb/Fh1/Gaa/Gadd45gip1/Gba/Gbe1/Gfpt1/Gnas/Gpd1/Gsk3b/Gyg/Gys1/Hif1a/Hmgb1/Idh2/Idh3a/Idh3b/Idh3g/Insr/Irs2/Ldha/Mdh1/Mdh2/Mfn2/Msh2/ATP6/COX1/CYTB/ND1/ND2/ND4/ND5/ND6/Mt3/Mtfr…	131	337	0.388724036
BP	GO:0008361	regulation of cell size	82/4917	211/28943	2.94E-14	7.78E-13	3.88E-13	Actr3/Add1/Akt1/Akt3/Arhgap5/Atp5g1/Atp7a/Bmpr2/Ccdc51/Cdk4/Cdk5/Cdkl3/Cfl1/Clasp2/Clcn3/Cln3/Cttn/D130043K22Rik/Dbn1/Dbnl/Dpysl2/E2f4/Eif2b2/Gnb3/Gsk3b/Hsp90ab1/Ifrd1/Ilk/Lamtor5/Lars/Limk1/Lrp1/Macf1/Map1b/Map3k13/Mfn2/Mt3/Ndel1/Npm1/Ntrk3/Ogt/Olfm1/P2rx7/Pten/Ptprs/Rab21/Rb1cc1/Rnd2/Rpl4/Rtn4/Rtn4r/Rufy3/Sct/Sctr/Sema3e/Sema3f/Sema3g/Sema4c/Sema4f/Sema4g/Sema6c/Shank3/Shtn1/Slc12a2/Slc12a4/Slc…	82	211	0.388625592
BP	GO:0016331	morphogenesis of embryonic epithelium	73/4917	188/28943	7.78E-13	1.66E-11	8.27E-12	Abl2/Aldh1a3/Apaf1/Arid1a/Brd2/Brpf1/Cecr2/Celsr1/Cfl1/Cited2/Ctnnb1/Deaf1/Dlc1/Dvl1/Dvl3/Fgfr2/Folr1/Fuz/Fzd1/Fzd2/Gata3/Gatad2a/Gdf7/Glmn/Grhl2/Hectd1/Hes5/Hhex/Hif1a/Hs2st1/Ift122/Jag2/Kdm2a/Kdm6a/Kif20b/Lhx2/Lrp6/Luzp1/Med12/Mthfd1l/Nckap1/Opa1/Pals1/Pax2/Plxnb2/Prickle1/Prkaca/Ptch1/Rala/Rock2/Rps7/Scrib/Sema4c/Setd2/Shank3/Six1/Ski/Sox4/Sox8/Sox9/Specc1l/Stk3/Tgfb1i1/Tgfb2/Tgif1/Tsc1/Tsc2/W…	73	188	0.388297872
BP	GO:0007032	endosome organization	26/4917	67/28943	1.76E-05	9.84E-05	4.91E-05	Chmp1b/Chmp2a/Chmp2b/Chmp5/Chmp6/Coro1c/Exoc8/Hook1/Hook3/Lamtor1/Laptm4b/Plekhf1/Plekhj1/Rab11a/Rab5c/Sqstm1/Stx12/Stx6/Tmem9/Usp8/Vamp4/Vps18/Vps33b/Vps4b/Vti1a/Washc4	26	67	0.388059701
BP	GO:0032387	negative regulation of intracellular transport	26/4917	67/28943	1.76E-05	9.84E-05	4.91E-05	Akap1/Arfip1/Bard1/Cdk5/Chp1/Cnih2/Cryab/Derl2/Hdac3/Insig1/Map1b/Mdfic/Nf1/Nup153/Ogt/Os9/Park7/Pkia/Pkig/Ppp2ca/Rangap1/Snx12/Sumo1/Ube2j1/Vps35/Yod1	26	67	0.388059701
BP	GO:0007093	mitotic cell cycle checkpoint signaling	57/4917	147/28943	2.56E-10	3.60E-09	1.80E-09	Anapc15/Apc/Atm/Aurkb/Bard1/Blm/Brca1/Bub1/Bub3/Ccnb1/Ccnd1/Cdc20/Cdk5rap2/Cdk5rap3/Dgkz/Dtl/Dync1li1/Eme2/Fbxo31/Gigyf2/Ik/Incenp/Ints3/Mad1l1/Map3k20/Msh2/Nabp1/Nae1/Ndc80/Nop53/Nuf2/Pidd1/Plk1/Plk3/Prkdc/Rad50/Rbbp8/Rbm38/Rfwd3/Rpa2/Rpl26/Rps6/Spc24/Spc25/Taok1/Taok2/Taok3/Tipin/Topbp1/Trip13/Trrap/Usp44/Wac/Zfp207/Zfp830/Zwilch/Zwint	57	147	0.387755102
BP	GO:0010332	response to gamma radiation	19/4917	49/28943	0.000234388	0.000968531	0.000483585	Atm/Atr/Cryab/Ercc6/H2ax/Hras/Lig4/Map3k20/Men1/Myc/Prkdc/Rnf4/Rpl26/Sod2/Tlk2/Tmem109/Xrcc2/Xrcc6/Zmpste24	19	49	0.387755102
BP	GO:0010799	regulation of peptidyl-threonine phosphorylation	19/4917	49/28943	0.000234388	0.000968531	0.000483585	App/Axin1/Cab39/Ddit4/Dgkq/Eif4g1/Grk2/Gsk3b/Ogt/Pard3/Phip/Plk1/Ppp2r5d/Prkag2/Sirt2/Spred1/Spry2/Wnk3/Wnt5a	19	49	0.387755102
BP	GO:0043966	histone H3 acetylation	31/4917	80/28943	2.96E-06	1.94E-05	9.68E-06	Brca1/Brd4/Brpf1/Gata3/Jade3/Kat14/Kat2b/Kat6b/Kat7/Kmt2a/Lef1/Pwwp2a/Sf3b3/Sf3b5/Smad4/Smarca4/Smarcb1/Supt3/Tada1/Tada2a/Taf10/Taf2/Taf5l/Taf6/Taf6l/Trrap/Usp22/Wbp2/Wdr5/Yeats2/Zfp451	31	80	0.3875
BP	GO:0061387	regulation of extent of cell growth	48/4917	124/28943	6.84E-09	7.38E-08	3.69E-08	Actr3/Atp5g1/Bmpr2/Cdk5/Cdkl3/Clasp2/Cttn/D130043K22Rik/Dbn1/Dbnl/Dpysl2/Eif2b2/Gsk3b/Ifrd1/Ilk/Limk1/Lrp1/Macf1/Map1b/Map3k13/Mt3/Ndel1/Ntrk3/Olfm1/Ptprs/Rab21/Rnd2/Rpl4/Rtn4/Rtn4r/Rufy3/Sema3e/Sema3f/Sema3g/Sema4c/Sema4f/Sema4g/Sema6c/Shtn1/Slit1/Srf/Tnfrsf12a/Trim46/Trpv2/Vegfa/Wdr36/Wnt5a/Zfyve27	48	124	0.387096774
BP	GO:0099633	protein localization to postsynaptic specialization membrane	12/4917	31/28943	0.003304978	0.0095628	0.004774686	Adam10/Adam22/Camk2a/Dlg1/Dlg2/Git1/Gsk3b/Hras/Lgi1/Magi2/Prkcz/Rap1a	12	31	0.387096774
BP	GO:0099645	neurotransmitter receptor localization to postsynaptic specialization membrane	12/4917	31/28943	0.003304978	0.0095628	0.004774686	Adam10/Adam22/Camk2a/Dlg1/Dlg2/Git1/Gsk3b/Hras/Lgi1/Magi2/Prkcz/Rap1a	12	31	0.387096774
BP	GO:2000178	negative regulation of neural precursor cell proliferation	12/4917	31/28943	0.003304978	0.0095628	0.004774686	Appl2/Gata2/Ilk/Kctd11/Kifap3/Lims1/Nf1/Pax6/Rapgef1/Sirt2/Vax1/Wnt5a	12	31	0.387096774
BP	GO:0030218	erythrocyte differentiation	58/4917	150/28943	2.04E-10	2.94E-09	1.47E-09	Abcb10/Acvr2a/Add1/Ankrd54/Arid4a/Bap1/Cdin1/Cdk5rap3/Cdk6/Cited2/Epas1/Flvcr1/Foxo3/Gata2/Gata3/Hba-a1/Hcls1/Hif1a/Hmgb2/Hspa9/Kat7/Kmt2e/Lmo2/Maea/Mafb/Med1/Mfhas1/Ncapg2/Nckap1l/Ncor1/Pknox1/Prkdc/Prmt1/Ptpn2/Rb1/Rbfox2/Rps14/Rps6/Senp1/Setd1a/Sfxn1/Slc11a2/Smap1/Smarca4/Sox6/Sp1/Sp3/Srf/Stat3/Tal1/Tcea1/Tgfbr3/Thra/Tmod3/Vegfa/Ypel4/Zbtb7a/Zfpm1	58	150	0.386666667
BP	GO:0010507	negative regulation of autophagy	29/4917	75/28943	6.42E-06	3.92E-05	1.96E-05	Akt1/Becn1/Ehmt2/Eif4g1/Eif4g2/Herc1/Kdm4a/Lzts1/Mlst8/Mt3/Mtmr9/Nampt/Nupr1/Phf23/Poldip2/Ptk2/Rnf41/Rnf5/Rraga/Scfd1/Sec22b/Sirt2/Slc7a5/Smg1/Stat3/Tbc1d14/Tsc1/Tsc2/Wdr6	29	75	0.386666667
BP	GO:0043038	amino acid activation	17/4917	44/28943	0.000517685	0.001957428	0.00097734	Aars/Aasdh/Cars/Eprs/Farsa/Gars/Gatb/Hars/Iars/Lars/Lars2/Mars1/Nars/Qars/Sars/Tars2/Vars	17	44	0.386363636
BP	GO:0000077	DNA damage checkpoint signaling	44/4917	114/28943	3.16E-08	3.10E-07	1.55E-07	Atm/Atr/Bard1/Blm/Brca1/Brd4/Ccnd1/Cdk5rap3/Clock/Dgkz/Dot1l/Dtl/E2f1/Eme2/Ercc6/Fbxo31/Fem1b/Gigyf2/Hinfp/Ints7/Map3k20/Msh2/Nek1/Nop53/Pidd1/Plk1/Prkdc/Prpf19/Ptpn11/Rad51/Rbm38/Rfwd3/Rpa2/Rpl26/Taok1/Taok2/Taok3/Thoc1/Thoc5/Tipin/Tiprl/Topbp1/Wac/Zfp830	44	114	0.385964912
BP	GO:0031648	protein destabilization	22/4917	57/28943	8.41E-05	0.000391712	0.000195581	Ccdc88c/Cdc73/Cdkn2a/Commd1/Crebbp/Cul3/Derl1/Fbxw7/Gga3/Hdac6/Id1/Mylip/Npm1/Plk1/Prkdc/Prnp/Rnf139/Rnf5/Serf2/Siah1b/Vps35/Xbp1	22	57	0.385964912
BP	GO:1901607	alpha-amino acid biosynthetic process	22/4917	57/28943	8.41E-05	0.000391712	0.000195581	Apip/Asl/Asns/Ass1/Cad/Cbs/Cln3/Dhfr/Enoph1/Gls/Glul/Got1/Mtrr/Park7/Phgdh/Plod2/Plod3/Psat1/Pycr1/Pycrl/Sephs1/Srr	22	57	0.385964912
BP	GO:1901985	positive regulation of protein acetylation	22/4917	57/28943	8.41E-05	0.000391712	0.000195581	App/Arntl/Brca1/Ddx3x/Dip2a/Ercc6/Gata3/Kat5/Kat7/Mapk3/Paxip1/Prkaa2/Rps6ka5/Ruvbl2/Sf3b1/Smad4/Smarcb1/Sox4/Tada2a/Taok1/Wbp2/Xbp1	22	57	0.385964912
BP	GO:0043161	proteasome-mediated ubiquitin-dependent protein catabolic process	169/4917	438/28943	1.87E-27	3.24E-25	1.62E-25	Agap3/Akt1/Amfr/Anapc10/Anapc11/Anapc4/Anapc5/Ankzf1/Apc/Appbp2/Arel1/Arih2/Arntl/Atxn3/Aurka/Axin1/Axin2/Bag6/Calr/Canx/Ccdc47/Cdc16/Cdc20/Cdc23/Cdc27/Cdc34/Clock/Commd1/Cop1/Csnk1a1/Ctnnb1/Cul3/Cul4b/Cul5/Dda1/Ddb1/Ddit3/Derl1/Derl2/Det1/Dnajb12/Dnajb14/Dnajb9/Dtl/Dvl1/Ecpas/Edem3/Eif3h/Erlin1/Erlin2/Fbxl17/Fbxl20/Fbxl22/Fbxl7/Fbxo22/Fbxo31/Fbxw7/Fem1b/Gabarap/Gba/Gipc1/Glmn/Gna12/Gsk3b/Hectd1/…	169	438	0.385844749
BP	GO:0035904	aorta development	27/4917	70/28943	1.40E-05	7.99E-05	3.99E-05	Adamts9/Ap2b1/Bmpr1a/Chd7/Dctn5/Efemp2/Egr2/Eng/Enpp1/Ephb4/Eya1/Fuz/Hectd1/Kif7/Lrp1/Ngfr/Notch1/Pdgfrb/Plxnd1/Prickle1/Rbpj/Six1/Smarca4/Sox4/Srf/Tbx1/Tgfb2	27	70	0.385714286
BP	GO:0046390	ribose phosphate biosynthetic process	85/4917	221/28943	2.01E-14	5.51E-13	2.75E-13	Acat1/Acly/Acot7/Acsl4/Acsl5/Adcy10/Adcy4/Adcy9/Adk/Ak1/Ak2/Ak3/Aldoa/Ampd1/Ampd3/Atp5a1/Atp5b/Atp5c1/Atp5d/Atp5e/Atp5g1/Atp5g2/Atp5h/Atp5j/Atp5k/Atp5l/Atp5o/Atp5pb/Cad/Coasy/Ctps/Ctps2/Dcakd/Dip2a/Dld/Eno1/Eno1b/Gmpr2/Gmps/Impdh1/Impdh2/ATP6/ND1/ND2/ND4/ND5/ND6/Myc/Ndufa10/Ndufa5/Ndufa6/Ndufa7/Ndufa9/Ndufab1/Ndufb10/Ndufb11/Ndufb3/Ndufb7/Ndufs1/Ndufs2/Ndufs3/Ndufs4/Ndufs7/Ndufv1/Npr1/Npr2/Pank3/…	85	221	0.384615385
BP	GO:0045879	negative regulation of smoothened signaling pathway	15/4917	39/28943	0.001149665	0.003902651	0.001948585	Enpp1/Glis2/Ift122/Kctd11/Kctd21/Kif7/Mosmo/Prkaca/Ptch1/Rack1/Rb1/Runx2/Sall3/Ulk3/Vcp	15	39	0.384615385
BP	GO:0048753	pigment granule organization	15/4917	39/28943	0.001149665	0.003902651	0.001948585	Ap1b1/Ap1g1/Ap1m1/Ap1s1/Ap3b1/Ap3d1/Ap3s1/Ap3s2/Bloc1s2/Bloc1s4/Hps3/Hps5/Pikfyve/Snapin/Zeb2	15	39	0.384615385
BP	GO:0060674	placenta blood vessel development	15/4917	39/28943	0.001149665	0.003902651	0.001948585	Akt1/Arid1a/Ggnbp2/Hs6st1/Ncoa6/Notch2/Nr2f2/Pkd2/Plcd1/Plcd3/Plg/Rbm15/Rbpj/Syde1/Wnt2	15	39	0.384615385
BP	GO:0090049	regulation of cell migration involved in sprouting angiogenesis	15/4917	39/28943	0.001149665	0.003902651	0.001948585	Akt3/Card10/Fbxw7/Foxc2/Gata2/Hdac7/Hdac9/Notch1/Pdcd10/Pik3c2a/Pik3r2/Spred1/Stard13/Thbs1/Vegfa	15	39	0.384615385
BP	GO:0016082	synaptic vesicle priming	10/4917	26/28943	0.007514366	0.019156552	0.009564826	Erc2/Rab3gap1/Rims2/Snap25/Snap29/Snap47/Stx1b/Stxbp1/Stxbp5/Unc13a	10	26	0.384615385
BP	GO:0030970	retrograde protein transport	ER to cytosol	10/4917	26/28943	0.007514366	0.019156552	0.009564826	Derl1/Derl2/Herpud1/Os9/Selenos/Syvn1/Ube2j1/Ufd1/Vcp/Yod1	10	26	0.384615385
BP	GO:0032727	positive regulation of interferon-alpha production	10/4917	26/28943	0.007514366	0.019156552	0.009564826	Chuk/Ddx3x/Dhx36/Dhx9/Hmgb1/Hspd1/Ifih1/Irf3/Setd2/Zc3hav1	10	26	0.384615385
BP	GO:0042474	middle ear morphogenesis	10/4917	26/28943	0.007514366	0.019156552	0.009564826	Enpp1/Eya1/Insig1/Insig2/Msx1/Myc/Naglu/Prkra/Six1/Tbx1	10	26	0.384615385
BP	GO:0043576	regulation of respiratory gaseous exchange	10/4917	26/28943	0.007514366	0.019156552	0.009564826	Fto/Gls/Mtg1/Mtg2/Nlgn2/Nr4a2/Pbx3/Phox2a/Slc5a3/Tshz3	10	26	0.384615385
BP	GO:0055064	chloride ion homeostasis	10/4917	26/28943	0.007514366	0.019156552	0.009564826	Abcc2/Car12/Ckb/Ptk2/Slc12a2/Slc12a4/Slc12a5/Slc12a6/Slc12a9/Wnk1	10	26	0.384615385
BP	GO:0071276	cellular response to cadmium ion	10/4917	26/28943	0.007514366	0.019156552	0.009564826	Akt1/Chuk/Daxx/Fos/Mapk3/Mapk8/Mt1/Mt2/Mt3/Sumo1	10	26	0.384615385
BP	GO:1903513	endoplasmic reticulum to cytosol transport	10/4917	26/28943	0.007514366	0.019156552	0.009564826	Derl1/Derl2/Herpud1/Os9/Selenos/Syvn1/Ube2j1/Ufd1/Vcp/Yod1	10	26	0.384615385
BP	GO:1903514	release of sequestered calcium ion into cytosol by endoplasmic reticulum	10/4917	26/28943	0.007514366	0.019156552	0.009564826	Calm1/Calm2/Calm3/Casq1/Chd7/Gsto1/Pde4d/Ryr2/Slc8a1/Tmem38b	10	26	0.384615385
BP	GO:0071560	cellular response to transforming growth factor beta stimulus	93/4917	242/28943	1.29E-15	3.99E-14	1.99E-14	Actr3/Adam17/Adamtsl2/Amhr2/Apaf1/Appl2/Arid4a/Arid4b/Axin1/Bambi/Bmp8a/Brms1l/Cdh5/Cited2/Crebbp/Crkl/Dbn1/Dcp1a/Dnmt1/Emilin1/Eng/Fermt2/Folr1/Fos/Furin/Gipc1/Glg1/Got1/Hdac1/Hdac2/Hsp90ab1/Hspa5/Htra1/Igf1r/Il17rd/Ing1/Ing2/Itgb5/Ldlrad4/Lrp1/Ltbp3/Men1/Mtmr4/Nlk/Npnt/Nr3c1/Ogt/Pals1/Pdcd5/Peg10/Pmepa1/Pparg/Ppm1a/Ptk2/Pxn/Rasl11b/Rbbp4/Rbbp7/Sap130/Sap30/Sap30l/Sinhcaf/Ski/Skil/Slc2a10/Smad1/…	93	242	0.384297521
BP	GO:0099111	microtubule-based transport	83/4917	216/28943	4.31E-14	1.09E-12	5.45E-13	Adcy10/Ap3b1/Ap3b2/Ap3d1/Ap3m2/Ap3s1/Ap3s2/App/Arhgap21/Arl8a/Arl8b/Bbs12/Bloc1s2/Bloc1s4/Borcs6/Borcs8/Bsn/Cdc42/Cep131/Cln3/Cnih2/Dlg2/Dst/Dync1h1/Dync2h1/Dynll1/Fmr1/Fuz/Fyco1/Gas8/Hdac6/Hif1a/Hnrnpu/Hsbp1/Hspa8/Ift122/Ift140/Ift27/Ift74/Ift88/Intu/Kif1a/Kif1b/Kif3b/Kif5a/Kif5c/Klc1/Klc2/Kxd1/Lamp1/Lca5/Map1b/Map6/Mapk8ip3/Ndel1/Nefh/Nefl/Odad4/Pcm1/Prkcz/Rab21/Rhot2/Sfpq/Snapin/Sod1/Spg11/Ssn…	83	216	0.384259259
BP	GO:0031398	positive regulation of protein ubiquitination	48/4917	125/28943	9.29E-09	9.84E-08	4.91E-08	Amer1/Axin1/Brca1/Cblb/Cdc20/Cdk5rap3/Cdk9/Commd1/Cul3/Dcun1d5/Ddx3x/Derl1/Fanci/Fbxw7/Gabarap/Hdac3/Hspa5/Huwe1/Kdm2a/Mapk8/Marchf7/Mastl/Mycbp2/Ndfip1/Ndfip2/Npm1/Nsmce3/Paxip1/Pdcd6/Pef1/Phf23/Plk1/Prickle1/Pten/Rassf1/Rnf20/Rps2/Septin4/Skp1/Sprtn/Ubb/Ube2l3/Ube2n/Ube2s/Ube3a/Ubqln1/Wbp1l/Wfs1	48	125	0.384
BP	GO:0001666	response to hypoxia	84/4917	219/28943	3.43E-14	9.00E-13	4.49E-13	Acot2/Adam17/Ager/Akt1/Arnt/Arnt2/Atm/Bad/Bnip3/Bnip3l/Camk2g/Cat/Cbs/Chchd2/Chrna4/Chrnb2/Cited2/Commd1/Cpeb1/Cr1l/Cryab/Ddit4/Drd2/Egln1/Egln2/Eng/Eno1/Eno1b/Epas1/Fosl2/Fundc1/Gnb1/Hif1a/Hyou1/Itpr1/Kcnd2/Kcnk3/Lct/Mlst8/Mt3/Myc/Nf1/Nop53/Notch1/Npepps/Nr4a2/Ogt/Oprd1/P2rx2/P2rx3/P4hb/Pgk1/Pld2/Plk3/Pparg/Prmt2/Pten/Pygm/Rbpj/Rock2/Rtn4/Ryr2/Scap/Scn2a/Sdhd/Sirt2/Slc11a2/Slc8a1/Slc8a3/Slc9a1/S…	84	219	0.383561644
BP	GO:0010665	regulation of cardiac muscle cell apoptotic process	23/4917	60/28943	6.63E-05	0.000316352	0.000157954	Ambra1/Atg5/Atp2a2/Bnip3/Camk2a/Eif5a/Fbxo32/Hand2/Hspa8/Ilk/Kifap3/Ltk/Mapk8/Mfn2/Nkx2-5/Npm1/Nupr1/Pdpk1/Pten/Rgl2/Slc25a4/Smad4/Trip10	23	60	0.383333333
BP	GO:0071901	negative regulation of protein serine/threonine kinase activity	41/4917	107/28943	1.16E-07	1.02E-06	5.10E-07	Aida/Apc/Cdk5rap1/Cdk5rap3/Cdkn2a/Cdkn2c/Chordc1/Dnaja1/Dusp10/Gadd45a/Gba/Gsk3b/Hexim2/Hhex/Hipk3/Irak3/Kat2b/Lrp6/Mapk8ip1/Men1/Nf1/Nr2f2/Nup62/Paqr3/Pkia/Pkig/Plk1/Pparg/Prkar1a/Prkar2a/Prkar2b/Prkcd/Pten/Ptpn1/Rb1/Slc8a1/Slc8a3/Spry2/Stk38/Tsc2/Uchl1	41	107	0.38317757
BP	GO:1902903	regulation of supramolecular fiber organization	149/4917	389/28943	5.50E-24	5.78E-22	2.89E-22	Abi2/Abitram/Actg1/Actn2/Actr3/Add1/Aebp1/Akap9/Alms1/Ankrd23/Apc/App/Arf1/Arf6/Arfgef1/Arfip1/Arfip2/Arhgap28/Arhgef2/Arl2/Arpc1a/Arpc1b/Arpc2/Arpc3/Arpc4/Arpc5/Brk1/C9orf72/Camsap2/Capza1/Capzb/Carmil3/Ccdc88a/Cdc42/Cdh5/Cdk5rap2/Cfl1/Cfl2/Ckap2/Ckap5/Clasp1/Clasp2/Colgalt1/Coro1a/Coro2b/Cotl1/Cryab/Ctnna2/Cttn/Cyrib/Dbn1/Dbnl/Dlc1/Dlg1/Drg1/Dyrk1a/Dysf/Efemp2/Eln/Emilin1/Eml4/Fchsd2/Fer/Fermt2…	149	389	0.383033419
BP	GO:0033108	mitochondrial respiratory chain complex assembly	36/4917	94/28943	6.81E-07	5.15E-06	2.57E-06	Acad9/Aifm1/Chchd4/Coa8/Cox20/Foxred1/ND1/ND2/ND4/ND5/ND6/Ndufa10/Ndufa5/Ndufa6/Ndufa9/Ndufab1/Ndufaf3/Ndufaf6/Ndufb10/Ndufb11/Ndufb3/Ndufb7/Ndufs1/Ndufs2/Ndufs3/Ndufs4/Ndufs7/Nubpl/Samm50/Sco2/Sdhaf1/Sdhaf2/Slc25a33/Surf1/Tfam/Timm21	36	94	0.382978723
BP	GO:0017158	regulation of calcium ion-dependent exocytosis	18/4917	47/28943	0.000406119	0.001590965	0.000794365	Adra2a/Arf1/Atp2a2/Cacna1g/Cacna1h/Cdk5/Cdk5r2/Gnai2/Notch1/P2rx7/Rab3gap1/Rap1b/Rph3a/Stxbp1/Syt1/Syt11/Syt9/Vamp2	18	47	0.382978723
BP	GO:0061462	protein localization to lysosome	18/4917	47/28943	0.000406119	0.001590965	0.000794365	Ap3b1/Ap3d1/Ap4m1/Becn1/Cd81/Gga3/Hgs/Hspa8/Lamtor5/Lmbrd1/Ncoa4/Rab7/Rock2/Rtn4/Scarb2/Snx16/Sort1/Zfyve16	18	47	0.382978723
BP	GO:0035107	appendage morphogenesis	67/4917	175/28943	1.41E-11	2.45E-10	1.22E-10	Asph/Atp7a/Atrx/Bmpr1a/C2cd3/Cacna1c/Chd7/Cplane1/Ctnnb1/Cyp26b1/Dicer1/Dync2h1/Enpp1/Ext1/Fgf9/Fgfr2/Flvcr1/Fuz/Gna12/Gnaq/Gnas/Grhl2/Hand2/Hdac1/Hdac2/Hoxa10/Hoxc10/Hoxd10/Hoxd11/Hoxd13/Hoxd9/Idua/Ift122/Ift140/Ift88/Ihh/Intu/Lef1/Lnpk/Lrp6/Map3k20/Mbnl1/Med1/Msx1/Nipbl/Notch1/Notch2/Pbx1/Pkdcc/Ptch1/Rarb/Reck/Rpgrip1l/Runx2/Sall3/Ski/Smad4/Smarca4/Sox4/Sox9/Tbx3/Tgfb2/Tmem231/Ttbk2/Wnt5a/Wnt7a…	67	175	0.382857143
BP	GO:0035108	limb morphogenesis	67/4917	175/28943	1.41E-11	2.45E-10	1.22E-10	Asph/Atp7a/Atrx/Bmpr1a/C2cd3/Cacna1c/Chd7/Cplane1/Ctnnb1/Cyp26b1/Dicer1/Dync2h1/Enpp1/Ext1/Fgf9/Fgfr2/Flvcr1/Fuz/Gna12/Gnaq/Gnas/Grhl2/Hand2/Hdac1/Hdac2/Hoxa10/Hoxc10/Hoxd10/Hoxd11/Hoxd13/Hoxd9/Idua/Ift122/Ift140/Ift88/Ihh/Intu/Lef1/Lnpk/Lrp6/Map3k20/Mbnl1/Med1/Msx1/Nipbl/Notch1/Notch2/Pbx1/Pkdcc/Ptch1/Rarb/Reck/Rpgrip1l/Runx2/Sall3/Ski/Smad4/Smarca4/Sox4/Sox9/Tbx3/Tgfb2/Tmem231/Ttbk2/Wnt5a/Wnt7a…	67	175	0.382857143
BP	GO:0010506	regulation of autophagy	109/4917	285/28943	7.19E-18	3.18E-16	1.59E-16	Ager/Akt1/Ambra1/Atg101/Atg13/Atg16l1/Atg2a/Atg5/Atm/Becn1/Bnip3/Bnip3l/Bok/C9orf72/Cln3/Cttn/Dapk1/Ddit3/Depdc5/Dnm1l/Dram2/Ehmt2/Eif4g1/Eif4g2/Elapor1/Fbxw7/Foxo3/Fyco1/Gnai3/Gpr137/Gpsm1/Gsk3b/Hdac6/Herc1/Hif1a/Hmgb1/Hspb8/Ikbkg/Kat5/Kat8/Kdm4a/Keap1/Larp1/Lrsam1/Lzts1/Mapk3/Mid2/Mlst8/Mt3/Mtcl1/Mtdh/Mtmr3/Mtmr4/Mtmr9/Nampt/Nupr1/Optn/Pafah1b2/Parl/Phf23/Pik3c2a/Pik3r2/Pim2/Pip4k2c/Plekhf1/Plk…	109	285	0.38245614
BP	GO:0009132	nucleoside diphosphate metabolic process	52/4917	136/28943	2.73E-09	3.19E-08	1.59E-08	Actn3/Adpgk/Ak1/Ak2/Ak3/Aldoa/Aldoc/Ampd3/App/Arl2/Bad/Cad/Cmpk2/Ddit4/Eif6/Eno1/Eno1b/Eno2/Eno3/Enpp1/Entpd3/Galk1/Galt/Gapdh/Git1/Gpd1/Gpi1/Hif1a/Hk2/Hkdc1/Insr/Jmjd8/Mlst8/Mpi/Myc/Ncor1/Nudt18/Nudt5/Nupr1/Ogdh/Ogt/P2rx7/Pfkl/Pgam1/Pgk1/Pkm/Prkaa2/Prkag2/Slc2a6/Stat3/Tpi1/Zbtb7a	52	136	0.382352941
BP	GO:0009408	response to heat	39/4917	102/28943	2.50E-07	2.08E-06	1.04E-06	Akt1/Atxn3/Casq1/Chordc1/Clpb/Cntnap2/Cryab/Daxx/Dhx36/Dhx9/Dnaja1/Eif2b2/Eif2b3/Eif2b4/Eif2s1/Fgf1/Hsbp1/Hsp90ab1/Hspa1a/Hspa1b/Hspb2/Lrp11/Mapk8/Nf1/P2rx3/Pdcd6/Pirt/Pmp22/Prkaca/Rbbp7/Scn9a/Sod1/St8sia1/Sumo1/Tgfb1i1/Trpv2/Vcp/Xylt1/Ywhae	39	102	0.382352941
BP	GO:0014033	neural crest cell differentiation	39/4917	102/28943	2.50E-07	2.08E-06	1.04E-06	Anxa6/Bmpr1a/Cdc42/Cdh2/Cfl1/Cited2/Coro1c/Dicer1/Ext1/Folr1/Foxc1/Foxc2/Hand2/Hif1a/Klhl12/Lrp6/Mapk3/Nolc1/Pax6/Pdcd6/Pef1/Rps7/Sema3e/Sema3f/Sema3g/Sema4c/Sema4f/Sema4g/Sema6c/Six1/Smad4/Smo/Sox8/Sox9/Tbx1/Wnt10a/Zeb2/Zic2/Zic5	39	102	0.382352941
BP	GO:0060021	roof of mouth development	39/4917	102/28943	2.50E-07	2.08E-06	1.04E-06	Acvr2b/Arid5b/Asph/Bcor/Bmpr1a/Bnc2/Chd7/Cplane1/Dlg1/Fuz/Fzd1/Fzd2/Gabrb3/Hand2/Ift88/Insig1/Insig2/Intu/Jag2/Lef1/Lrp6/Men1/Msx1/Pds5a/Pkdcc/Satb2/Ski/Smad4/Sos1/Sumo1/Tbx1/Tbx3/Tgfb2/Tgfbr3/Tiparp/Vax1/Wnt11/Wnt5a/Wnt7a	39	102	0.382352941
BP	GO:0007584	response to nutrient	26/4917	68/28943	2.40E-05	0.000129086	6.45E-05	Agl/Ahcy/Alad/Arsa/Bche/Cbs/Cdkn2d/Dcps/Dpyd/Eif2ak2/Enpp1/Folr1/Kank2/Lct/Lrp6/Med1/Ndor1/Pim1/Plec/Runx2/Scd4/Slc16a1/Srf/Trim24/Usf1/Xbp1	26	68	0.382352941
BP	GO:0090501	RNA phosphodiester bond hydrolysis	26/4917	68/28943	2.40E-05	0.000129086	6.45E-05	Bms1/Bop1/Cpsf2/Cpsf4/Cpsf6/Cpsf7/Cstf2t/Dicer1/Exosc7/Ncbp1/Nhp2/Nob1/Npm1/Nynrin/Parn/Polr3k/Pop7/Rnaseh1/Rps21/Rrs1/Tbl3/Toe1/Utp23/Xrn1/Zc3h12b/Zc3h12c	26	68	0.382352941
BP	GO:0002092	positive regulation of receptor internalization	13/4917	34/28943	0.00257103	0.007725144	0.003857148	Ahi1/Ap2m1/App/Atad1/Cd63/Drd2/Fmr1/Insr/Magi2/Pard3/Pick1/Scyl2/Vegfa	13	34	0.382352941
BP	GO:0009225	nucleotide-sugar metabolic process	13/4917	34/28943	0.00257103	0.007725144	0.003857148	B3galnt2/Dpagt1/Galt/Gfpt1/Gfus/Gmds/Gmppb/Gne/Mpi/Pgm3/Pmm1/Ugdh/Ugp2	13	34	0.382352941
BP	GO:0032205	negative regulation of telomere maintenance	13/4917	34/28943	0.00257103	0.007725144	0.003857148	Atm/Dcp2/Ercc1/Gnl3l/Hnrnpu/Nat10/Pinx1/Rad50/Smg6/Terf1/Terf2/Tnks2/Xrcc1	13	34	0.382352941
BP	GO:0032607	interferon-alpha production	13/4917	34/28943	0.00257103	0.007725144	0.003857148	Ap3b1/Ap3d1/Chuk/Ddx3x/Dhx36/Dhx9/Hmgb1/Hspd1/Ifih1/Irf3/Ptprs/Setd2/Zc3hav1	13	34	0.382352941
BP	GO:0048013	ephrin receptor signaling pathway	13/4917	34/28943	0.00257103	0.007725144	0.003857148	Anks1/Anks1b/Efnb3/Ephb4/Git1/Nck1/Nck2/Notch1/Ptk2/Ptpn11/Rbpj/Ss18/Tiam1	13	34	0.382352941
BP	GO:0061842	microtubule organizing center localization	13/4917	34/28943	0.00257103	0.007725144	0.003857148	Akap9/Arpc5/Aspm/Aurka/Dlg1/Dync1li2/Ezr/Gpsm2/Ints13/Ndel1/Pard3/Syne1/Syne2	13	34	0.382352941
BP	GO:0071539	protein localization to centrosome	13/4917	34/28943	0.00257103	0.007725144	0.003857148	Apc/Aurka/C2cd3/Cep131/Cep250/Cep350/Dctn2/Golgb1/Gsk3b/Hook3/Nup62/Pcm1/Spag5	13	34	0.382352941
BP	GO:0072576	liver morphogenesis	13/4917	34/28943	0.00257103	0.007725144	0.003857148	Cdkn2a/Cebpb/Cul3/Fgf1/Hpn/Itpr1/Lims1/Med1/Notch2/Rtn4/Smo/Sulf2/Xbp1	13	34	0.382352941
BP	GO:0009260	ribonucleotide biosynthetic process	81/4917	212/28943	1.25E-13	2.97E-12	1.48E-12	Acat1/Acly/Acot7/Acsl4/Acsl5/Adcy10/Adcy4/Adcy9/Adk/Ak1/Ak2/Ak3/Aldoa/Ampd1/Ampd3/Atp5a1/Atp5b/Atp5c1/Atp5d/Atp5e/Atp5g1/Atp5g2/Atp5h/Atp5j/Atp5k/Atp5l/Atp5o/Atp5pb/Cad/Coasy/Ctps/Ctps2/Dcakd/Dip2a/Dld/Eno1/Eno1b/Gmpr2/Gmps/Impdh1/Impdh2/ATP6/ND1/ND2/ND4/ND5/ND6/Myc/Ndufa10/Ndufa5/Ndufa6/Ndufa7/Ndufa9/Ndufab1/Ndufb10/Ndufb11/Ndufb3/Ndufb7/Ndufs1/Ndufs2/Ndufs3/Ndufs4/Ndufs7/Ndufv1/Npr1/Npr2/Pank3/…	81	212	0.382075472
BP	GO:1901800	positive regulation of proteasomal protein catabolic process	42/4917	110/28943	9.22E-08	8.23E-07	4.11E-07	Akt1/Arih2/Aurka/Axin1/Axin2/Bag2/Bag6/Cdc20/Cop1/Dda1/Det1/Dvl1/Ecscr/Fbxo22/Fbxw7/Fmr1/Gabarap/Gba/Gsk3b/Herpud1/Hspa1a/Hspa1b/Mapk8/Nop53/Nupr1/Pias1/Plk1/Plk3/Prickle1/Rack1/Rnf14/Rnf19b/Rnft2/Sgta/Sh3rf1/Sirt2/Socs4/Sumo1/Tmem259/Tmem67/Ubqln1/Vcp	42	110	0.381818182
BP	GO:0006111	regulation of gluconeogenesis	21/4917	55/28943	0.000145011	0.000633953	0.000316532	Arpp19/Clk2/Ddb1/Dgkq/Gpt/Hif1a/Kat2b/Maea/Nr3c1/Ogt/Pgp/Ppp4r3a/Ppp4r3b/Ptpn2/Ranbp2/Sirt7/Stk11/Tcf7l2/Usp7/Wdr5/Zfp692	21	55	0.381818182
BP	GO:0072132	mesenchyme morphogenesis	21/4917	55/28943	0.000145011	0.000633953	0.000316532	Bmpr1a/Ctnnb1/Eng/Exoc4/Foxc1/Foxc2/Lef1/Mdm4/Msx1/Myc/Nckap1/Notch1/Rbpj/Smad3/Smad4/Sox9/Taf10/Tbx3/Tgfb2/Wnt11/Wnt5a	21	55	0.381818182
BP	GO:0060485	mesenchyme development	116/4917	304/28943	7.82E-19	3.88E-17	1.94E-17	Adipor1/Ager/Akna/Amer1/Anxa6/Axin2/Bambi/Bmpr1a/Bmpr2/Bnc2/Cdc42/Cdh2/Cfl1/Cited2/Clasp1/Clasp2/Coro1c/Crb2/Ctnnb1/Dact3/Ddx17/Ddx5/Dicer1/Eng/Erbb3/Exoc4/Ext1/Ezh2/Fam83d/Fermt2/Fgf9/Fgfr2/Flna/Folr1/Foxc1/Foxc2/Foxd1/Fuz/Gata3/Gsk3b/Hand2/Hdac2/Hif1a/Hnrnpab/Hpn/Il17rd/Klhl12/Ldlrad4/Lef1/Lrp6/Mapk3/Mcrip1/Mdm4/Msx1/Myc/Nckap1/Nkx2-5/Nolc1/Notch1/Nup133/Pax2/Pax6/Pdcd4/Pdcd6/Pef1/Phldb2/Ppp2ca…	116	304	0.381578947
BP	GO:0010508	positive regulation of autophagy	58/4917	152/28943	3.73E-10	5.02E-09	2.50E-09	Ager/Ambra1/Atg101/Atg13/Atg16l1/Atg2a/Becn1/Bnip3/Bnip3l/C9orf72/Dapk1/Ddit3/Depdc5/Elapor1/Foxo3/Fyco1/Gnai3/Gpsm1/Gsk3b/Hif1a/Hmgb1/Hspb8/Ikbkg/Kat5/Larp1/Lrsam1/Mapk3/Mid2/Mtdh/Optn/Pafah1b2/Pik3c2a/Pim2/Pip4k2c/Plekhf1/Plk3/Prkaa2/Rab12/Rab3gap1/Rb1cc1/Rock1/Sesn1/Sh3glb1/Slc25a4/Smo/Snx18/Snx7/Stk11/Supt5/Trim32/Trim8/Tsc1/Tsc2/Vdac1/Wac/Wdr45/Wipi1/Xbp1	58	152	0.381578947
BP	GO:0006626	protein targeting to mitochondrion	29/4917	76/28943	8.71E-06	5.24E-05	2.61E-05	Aifm1/Aip/Bnip3l/Cdkn2a/Chchd4/Dnajc15/Dnlz/Fbxw7/Hspd1/Immp1l/Mfn2/Mterf4/Pam16/Parl/Pdcd5/Romo1/Samm50/Srebf1/Timm13/Timm17a/Timm21/Timm23/Timm8a1/Tomm22/Tomm40/Tomm40l/Tomm5/Tomm7/Trmt10b	29	76	0.381578947
BP	GO:0032434	regulation of proteasomal ubiquitin-dependent protein catabolic process	53/4917	139/28943	2.16E-09	2.56E-08	1.28E-08	Akt1/Arih2/Aurka/Axin1/Axin2/Bag6/Cdc20/Commd1/Cop1/Dda1/Det1/Dvl1/Eif3h/Fbxo22/Gabarap/Gba/Gipc1/Glmn/Gna12/Gsk3b/Herpud1/Hsp90ab1/Hspa1a/Hspa1b/Mapk8/N4bp1/Nop53/Ogt/Park7/Pias1/Plk1/Plk3/Prickle1/Rack1/Rad23b/Rnf14/Rnf19b/Rpl11/Rybp/Senp1/Sgta/Sh3rf1/Sirt2/Socs4/Sumo1/Tlk2/Ubqln1/Ubxn1/Uchl5/Usp7/Vcp/Wac/Xpo1	53	139	0.381294964
BP	GO:1903322	positive regulation of protein modification by small protein conjugation or removal	56/4917	147/28943	8.00E-10	1.03E-08	5.12E-09	Amer1/Arnt/Axin1/Brca1/Cblb/Cdc20/Cdk5rap3/Cdk9/Cdkn2a/Commd1/Cul3/Dcun1d5/Ddx3x/Derl1/Fanci/Fbxw7/Gabarap/Hdac3/Hspa5/Huwe1/Kdm2a/Mapk8/Marchf7/Mastl/Mycbp2/Ndfip1/Ndfip2/Nop53/Npm1/Nsmce3/Paxip1/Pdcd6/Pef1/Phf23/Pias1/Pias3/Plk1/Prickle1/Pten/Rassf1/Rnf20/Rps2/Septin4/Skp1/Sprtn/Tollip/Ubb/Ube2l3/Ube2n/Ube2s/Ube3a/Ubqln1/Vcp/Wbp1l/Wdr48/Wfs1	56	147	0.380952381
BP	GO:1903052	positive regulation of proteolysis involved in protein catabolic process	48/4917	126/28943	1.25E-08	1.30E-07	6.49E-08	Akt1/Arih2/Aurka/Axin1/Axin2/Bag2/Bag6/Cdc20/Cop1/Dda1/Det1/Dvl1/Ecscr/Fbxo22/Fbxw7/Fmr1/Gabarap/Gba/Gsk3b/Herpud1/Hspa1a/Hspa1b/Mapk8/Nop53/Nupr1/Pias1/Plk1/Plk3/Prickle1/Pten/Ptk2/Rack1/Rgn/Rnf139/Rnf14/Rnf19b/Rnft2/Sgta/Sh3rf1/Sirt2/Smurf1/Socs4/Sumo1/Tmem259/Tmem67/Trim67/Ubqln1/Vcp	48	126	0.380952381
BP	GO:0016126	sterol biosynthetic process	24/4917	63/28943	5.22E-05	0.000253773	0.000126708	Abcg1/Cftr/Cyb5r3/Cyp51/Dhcr24/Dhcr7/Erg28/Erlin1/Erlin2/Fdft1/Fgf1/Insig1/Insig2/Lbr/Lpcat3/Mvd/Mvk/Npc1l1/Por/Prkaa2/Scap/Sod1/Srebf1/Srebf2	24	63	0.380952381
BP	GO:0060324	face development	24/4917	63/28943	5.22E-05	0.000253773	0.000126708	Aldh1a3/Arid5b/Asph/Cdk2ap1/Chd7/Crebbp/Grhl2/Lef1/Lrp6/Map2k2/Mapk3/Msx1/Nipbl/Ptpn11/Rab3gap1/Ski/Specc1l/Srf/Tbx1/Tcf7l2/Tgfb2/Tiparp/Wnt5a/Zfand5	24	63	0.380952381
BP	GO:0014742	positive regulation of muscle hypertrophy	16/4917	42/28943	0.000898351	0.003137621	0.001566607	Adk/Becn1/Cdk9/Hand2/Nr3c1/Nr4a3/Parp2/Ppp3ca/Ptk2/Rock1/Rock2/Slc25a4/Slc9a1/Trip10/Trpc3/Twf1	16	42	0.380952381
BP	GO:0032527	protein exit from endoplasmic reticulum	16/4917	42/28943	0.000898351	0.003137621	0.001566607	Cd81/Derl1/Derl2/Herpud1/Insig1/Os9/Sar1b/Sec13/Selenos/Syvn1/Tecpr2/Tm9sf4/Ube2j1/Ufd1/Vcp/Yod1	16	42	0.380952381
BP	GO:0034661	ncRNA catabolic process	16/4917	42/28943	0.000898351	0.003137621	0.001566607	Ddx49/Dicer1/Exosc5/Exosc7/Lin28b/Nsun2/Parn/Pelo/Snd1/Tent2/Tut4/Wdr82/Xrn1/Zc3h4/Zcchc7/Zswim8	16	42	0.380952381
BP	GO:0060218	hematopoietic stem cell differentiation	16/4917	42/28943	0.000898351	0.003137621	0.001566607	Ap2a2/Cdk6/Chd2/Eif2ak2/Ext1/Foxc1/Hspa9/Kat5/Med1/Mir181c/Mllt3/Prkdc/Setd1a/Srf/Tal1/Ythdf2	16	42	0.380952381
BP	GO:1900744	regulation of p38MAPK cascade	16/4917	42/28943	0.000898351	0.003137621	0.001566607	Ager/Cyld/Dlg1/Dusp10/Emc10/Ezr/Gadd45a/Gdf6/Hand2/Mfhas1/Phlpp1/Pja2/Prmt1/Rell2/Sash1/Vegfa	16	42	0.380952381
BP	GO:0010310	regulation of hydrogen peroxide metabolic process	8/4917	21/28943	0.017355408	0.038946362	0.019445835	Ctns/Cycs/Insr/Mfn2/Mt3/Prdx2/Sod2/Stat3	8	21	0.380952381
BP	GO:0031167	rRNA methylation	8/4917	21/28943	0.017355408	0.038946362	0.019445835	Dimt1/Fbl/Mettl5/Nsun3/Nsun4/Tfb1m/Trmt2b/Zcchc4	8	21	0.380952381
BP	GO:0034472	snRNA 3'-end processing	8/4917	21/28943	0.017355408	0.038946362	0.019445835	Exosc5/Exosc7/Ints14/Ints5/Ints6/Ints7/Ints9/Toe1	8	21	0.380952381
BP	GO:0035994	response to muscle stretch	8/4917	21/28943	0.017355408	0.038946362	0.019445835	Ankrd23/Chuk/Fos/Nfkbia/Ryr2/Slc8a1/Slc9a1/Ttn	8	21	0.380952381
BP	GO:0043555	regulation of translation in response to stress	8/4917	21/28943	0.017355408	0.038946362	0.019445835	Ddx3x/Eif2s1/Eif4g1/Nck1/Nck2/Npm1/Ppp1r15b/Slc35a4	8	21	0.380952381
BP	GO:0044790	suppression of viral release by host	8/4917	21/28943	0.017355408	0.038946362	0.019445835	Marchf2/Mid2/Trim25/Trim26/Trim28/Trim32/Trim35/Trim8	8	21	0.380952381
[truncated: 1,449 more rows]
