# Supplementary material for: Cannabinol Regulates the Expression of Cell Cycle-Associated Genes in Motor Neuron-like NSC-34: A Transcriptomic Analysis
Source: Biomedicines. 2024 Jun 17;12(6):1340. doi: 10.3390/biomedicines12061340 (PMC11201772; doi:10.3390/biomedicines12061340)
Supplement: Supplementary file 1 [file biomedicines-12-01340-s001.zip › Table S4.csv]

Supplementary Table S3: list of genes associated with cell death processes
gene	Fold_Change	Dysregulation	Cell-death processes
Tnfsf10		No DEGs	apoptosis
Tnfsf10		No DEGs	necroptosis
Tnfrsf10b		No DEGs	apoptosis
Tnfrsf10b		No DEGs	necroptosis
Fasl		No DEGs	apoptosis
Fasl		No DEGs	necroptosis
Fas		No DEGs	apoptosis
Fas		No DEGs	necroptosis
Fadd		No DEGs	apoptosis
Fadd		No DEGs	necroptosis
Tnf		No DEGs	apoptosis
Tnf		No DEGs	necroptosis
Tnfrsf1a		No DEGs	apoptosis
Tnfrsf1a		No DEGs	necroptosis
Tradd	-1.67	Down regulated DEGs	apoptosis
Tradd	-1.67	Down regulated DEGs	necroptosis
Cflar		No DEGs	apoptosis
Cflar		No DEGs	necroptosis
Casp8		No DEGs	apoptosis
Casp8		No DEGs	necroptosis
Casp6		No DEGs	apoptosis
Casp3		No DEGs	apoptosis
Casp7		No DEGs	apoptosis
Bid		No DEGs	apoptosis
Bid		No DEGs	necroptosis
Bax		No DEGs	apoptosis
Bax		No DEGs	necroptosis
Bak1		No DEGs	apoptosis
Diablo		No DEGs	apoptosis
Septin4	-1.09	Down regulated DEGs	apoptosis
Htra2		No DEGs	apoptosis
Cycs	-0.33	Down regulated DEGs	apoptosis
Cyct		No DEGs	apoptosis
Apaf1	0.2	UP regulated DEGs	apoptosis
Casp9		No DEGs	apoptosis
Prf1		No DEGs	apoptosis
Gzmb		No DEGs	apoptosis
Tuba4a	2.91	UP regulated DEGs	apoptosis
Tuba3a		No DEGs	apoptosis
Tuba1a	-0.05	Down regulated DEGs	apoptosis
Tuba1c	-0.16	Down regulated DEGs	apoptosis
Tuba3b		No DEGs	apoptosis
Tuba1b	-0.25	Down regulated DEGs	apoptosis
Tuba8	-0.44	Down regulated DEGs	apoptosis
Tubal3		No DEGs	apoptosis
Mcl1		No DEGs	apoptosis
Actg1	-0.27	Down regulated DEGs	apoptosis
Actb	-0.42	Down regulated DEGs	apoptosis
Spta1		No DEGs	apoptosis
Sptan1	0.11	UP regulated DEGs	apoptosis
Lmna	-0.37	Down regulated DEGs	apoptosis
Lmnb1		No DEGs	apoptosis
Lmnb2	-0.17	Down regulated DEGs	apoptosis
Parp1		No DEGs	apoptosis
Parp1		No DEGs	necroptosis
Parp2	0.29	UP regulated DEGs	apoptosis
Parp3		No DEGs	apoptosis
Parp4		No DEGs	apoptosis
Dffa		No DEGs	apoptosis
Dffb		No DEGs	apoptosis
Endog		No DEGs	apoptosis
Aifm1	-0.17	Down regulated DEGs	apoptosis
Aifm1	-0.17	Down regulated DEGs	necroptosis
Ern1		No DEGs	apoptosis
Traf2	-0.36	Down regulated DEGs	apoptosis
Traf2	-0.36	Down regulated DEGs	necroptosis
Itpr1	0.21	UP regulated DEGs	apoptosis
Itpr2		No DEGs	apoptosis
Itpr3		No DEGs	apoptosis
Capn1		No DEGs	apoptosis
Capn1		No DEGs	necroptosis
Capn2		No DEGs	apoptosis
Capn2		No DEGs	necroptosis
Casp12		No DEGs	apoptosis
Eif2ak3		No DEGs	apoptosis
Eif2s1	0.1	UP regulated DEGs	apoptosis
Atf4	-0.13	Down regulated DEGs	apoptosis
Ddit3	-0.18	Down regulated DEGs	apoptosis
Ctsb	0.38	UP regulated DEGs	apoptosis
Ctsc		No DEGs	apoptosis
Ctsd		No DEGs	apoptosis
Ctsf		No DEGs	apoptosis
Ctsh		No DEGs	apoptosis
Ctsk	-1.57	Down regulated DEGs	apoptosis
Ctsl		No DEGs	apoptosis
Ctso		No DEGs	apoptosis
Ctss		No DEGs	apoptosis
Ctsw		No DEGs	apoptosis
Ctsz		No DEGs	apoptosis
Birc2		No DEGs	apoptosis
Birc2		No DEGs	necroptosis
Birc3		No DEGs	apoptosis
Birc3		No DEGs	necroptosis
Xiap		No DEGs	apoptosis
Xiap		No DEGs	necroptosis
Birc5		No DEGs	apoptosis
Bcl2l11		No DEGs	apoptosis
Bcl2l1		No DEGs	apoptosis
Bcl2		No DEGs	apoptosis
Bcl2		No DEGs	necroptosis
Daxx	-0.95	Down regulated DEGs	apoptosis
Ripk1		No DEGs	apoptosis
Ripk1		No DEGs	necroptosis
Dab2ip		No DEGs	apoptosis
Map3k5	0.28	UP regulated DEGs	apoptosis
Mapk8	0.22	UP regulated DEGs	apoptosis
Mapk8	0.22	UP regulated DEGs	necroptosis
Mapk9		No DEGs	apoptosis
Mapk9		No DEGs	necroptosis
Mapk10		No DEGs	apoptosis
Mapk10		No DEGs	necroptosis
Bad	-0.25	Down regulated DEGs	apoptosis
Jun		No DEGs	apoptosis
Fos	0.81	UP regulated DEGs	apoptosis
Trp53		No DEGs	apoptosis
Trp53		No DEGs	ferroptosis
Hrk		No DEGs	apoptosis
Map3k14		No DEGs	apoptosis
Chuk	0.12	UP regulated DEGs	apoptosis
Ikbkb	0.58	UP regulated DEGs	apoptosis
Ikbkg	-0.14	Down regulated DEGs	apoptosis
Nfkbia	-0.29	Down regulated DEGs	apoptosis
Nfkb1		No DEGs	apoptosis
Rela		No DEGs	apoptosis
Ptpn13	-0.64	Down regulated DEGs	apoptosis
Gadd45a	0.64	UP regulated DEGs	apoptosis
Gadd45b		No DEGs	apoptosis
Gadd45g		No DEGs	apoptosis
Traf1		No DEGs	apoptosis
Bcl2a1d		No DEGs	apoptosis
Bcl2a1a		No DEGs	apoptosis
Bcl2a1b		No DEGs	apoptosis
Bcl2a1c		No DEGs	apoptosis
Atm	0.2	UP regulated DEGs	apoptosis
Pidd1	1.74	UP regulated DEGs	apoptosis
Bbc3		No DEGs	apoptosis
Pmaip1		No DEGs	apoptosis
Casp2		No DEGs	apoptosis
Ngf		No DEGs	apoptosis
Ntrk1	-0.53	Down regulated DEGs	apoptosis
Il3		No DEGs	apoptosis
Il3ra		No DEGs	apoptosis
Csf2rb2		No DEGs	apoptosis
Csf2rb		No DEGs	apoptosis
Pik3ca		No DEGs	apoptosis
Pik3cd		No DEGs	apoptosis
Pik3cb		No DEGs	apoptosis
Pik3r2	-0.12	Down regulated DEGs	apoptosis
Pik3r1		No DEGs	apoptosis
Pik3r3	0.81	UP regulated DEGs	apoptosis
Pdpk1	-0.21	Down regulated DEGs	apoptosis
Akt1	-0.13	Down regulated DEGs	apoptosis
Akt2		No DEGs	apoptosis
Akt3	0.14	UP regulated DEGs	apoptosis
Hras	-0.17	Down regulated DEGs	apoptosis
Kras		No DEGs	apoptosis
Nras		No DEGs	apoptosis
Raf1		No DEGs	apoptosis
Map2k1		No DEGs	apoptosis
Map2k2	-0.2	Down regulated DEGs	apoptosis
Mapk1		No DEGs	apoptosis
Mapk3	-0.17	Down regulated DEGs	apoptosis
Slc3a2	0.18	UP regulated DEGs	ferroptosis
Slc7a11		No DEGs	ferroptosis
Gclc		No DEGs	ferroptosis
Gclm		No DEGs	ferroptosis
Gss		No DEGs	ferroptosis
Gpx4		No DEGs	ferroptosis
Acsl1		No DEGs	ferroptosis
Acsl4	0.09	UP regulated DEGs	ferroptosis
Acsl6		No DEGs	ferroptosis
Acsl3	0.16	UP regulated DEGs	ferroptosis
Acsl5	0.27	UP regulated DEGs	ferroptosis
Lpcat3	-0.3	Down regulated DEGs	ferroptosis
Alox15		No DEGs	ferroptosis
Alox15		No DEGs	necroptosis
Sat1		No DEGs	ferroptosis
Sat2		No DEGs	ferroptosis
Trf		No DEGs	ferroptosis
Inhca		No DEGs	ferroptosis
Tfrc		No DEGs	ferroptosis
Steap3	0.69	UP regulated DEGs	ferroptosis
Slc11a2	-0.13	Down regulated DEGs	ferroptosis
Slc39a8		No DEGs	ferroptosis
Slc39a14		No DEGs	ferroptosis
Pcbp2	-0.08	Down regulated DEGs	ferroptosis
Slc40a1		No DEGs	ferroptosis
Cp		No DEGs	ferroptosis
Pcbp1	-0.05	Down regulated DEGs	ferroptosis
Fth1	-0.16	Down regulated DEGs	ferroptosis
Fth1	-0.16	Down regulated DEGs	necroptosis
Ftl1		No DEGs	ferroptosis
Ftl1		No DEGs	necroptosis
Map1lc3a	-0.77	Down regulated DEGs	ferroptosis
Map1lc3b		No DEGs	ferroptosis
Atg5	0.22	UP regulated DEGs	ferroptosis
Atg7		No DEGs	ferroptosis
Ncoa4	-0.26	Down regulated DEGs	ferroptosis
Prnp	-0.31	Down regulated DEGs	ferroptosis
Hmox1		No DEGs	ferroptosis
Vdac2		No DEGs	ferroptosis
Vdac2		No DEGs	necroptosis
Vdac3	0.09	UP regulated DEGs	ferroptosis
Vdac3	0.09	UP regulated DEGs	necroptosis
Cybb		No DEGs	ferroptosis
Cybb		No DEGs	necroptosis
Ftmt		No DEGs	ferroptosis
Traf5	1.39	UP regulated DEGs	necroptosis
Rbck1		No DEGs	necroptosis
Rnf31		No DEGs	necroptosis
Sharpin	-1.89	Down regulated DEGs	necroptosis
Spata2	-0.44	Down regulated DEGs	necroptosis
Spata2l		No DEGs	necroptosis
Cyld	-0.17	Down regulated DEGs	necroptosis
Ripk3		No DEGs	necroptosis
Camk2d		No DEGs	necroptosis
Camk2g	0.3	UP regulated DEGs	necroptosis
Camk2b		No DEGs	necroptosis
Camk2a	0.3	UP regulated DEGs	necroptosis
Slc25a4	-0.42	Down regulated DEGs	necroptosis
Slc25a5		No DEGs	necroptosis
Slc25a31		No DEGs	necroptosis
Ppid	0.29	UP regulated DEGs	necroptosis
Vdac1	-0.27	Down regulated DEGs	necroptosis
Glud1		No DEGs	necroptosis
Glul	-0.2	Down regulated DEGs	necroptosis
Pygm	0.56	UP regulated DEGs	necroptosis
Pygb		No DEGs	necroptosis
Pygl	-0.24	Down regulated DEGs	necroptosis
Pla2g4e		No DEGs	necroptosis
Pla2g4a		No DEGs	necroptosis
Pla2g4b		No DEGs	necroptosis
Pla2g4c		No DEGs	necroptosis
Pla2g4d		No DEGs	necroptosis
Pla2g4f		No DEGs	necroptosis
Smpd1		No DEGs	necroptosis
Mlkl		No DEGs	necroptosis
Pgam5	-0.44	Down regulated DEGs	necroptosis
Dnm1l	0.08	UP regulated DEGs	necroptosis
Nlrp3		No DEGs	necroptosis
Pycard		No DEGs	necroptosis
Casp1		No DEGs	necroptosis
Il1b		No DEGs	necroptosis
Chmp2a	-0.16	Down regulated DEGs	necroptosis
Chmp2b	-0.69	Down regulated DEGs	necroptosis
Chmp3		No DEGs	necroptosis
Chmp4b		No DEGs	necroptosis
Chmp4c		No DEGs	necroptosis
Chmp6	-1.21	Down regulated DEGs	necroptosis
Vps4b	0.25	UP regulated DEGs	necroptosis
Vps4a		No DEGs	necroptosis
Chmp1b2		No DEGs	necroptosis
Chmp1b	0.37	UP regulated DEGs	necroptosis
Chmp1a		No DEGs	necroptosis
Chmp5	-0.93	Down regulated DEGs	necroptosis
Chmp7		No DEGs	necroptosis
Trpm7	0.34	UP regulated DEGs	necroptosis
Il1a		No DEGs	necroptosis
Il33		No DEGs	necroptosis
Hmgb1	0.13	UP regulated DEGs	necroptosis
Gm38574		No DEGs	necroptosis
Gm5396		No DEGs	necroptosis
Ifna1		No DEGs	necroptosis
Ifna2		No DEGs	necroptosis
Ifna4		No DEGs	necroptosis
Ifna5		No DEGs	necroptosis
Ifna6		No DEGs	necroptosis
Ifna7		No DEGs	necroptosis
Ifna9		No DEGs	necroptosis
Ifna11		No DEGs	necroptosis
Ifna12		No DEGs	necroptosis
Ifna13		No DEGs	necroptosis
Ifna14		No DEGs	necroptosis
Ifnab		No DEGs	necroptosis
Ifna15		No DEGs	necroptosis
Ifna16		No DEGs	necroptosis
Ifnb1		No DEGs	necroptosis
Ifng		No DEGs	necroptosis
Ifnar1		No DEGs	necroptosis
Ifnar2		No DEGs	necroptosis
Ifngr1		No DEGs	necroptosis
Ifngr2	3.5	UP regulated DEGs	necroptosis
Jak1		No DEGs	necroptosis
Jak2		No DEGs	necroptosis
Jak3		No DEGs	necroptosis
Tyk2		No DEGs	necroptosis
Stat1		No DEGs	necroptosis
Stat2		No DEGs	necroptosis
Stat3	-0.15	Down regulated DEGs	necroptosis
Stat4		No DEGs	necroptosis
Stat5a		No DEGs	necroptosis
Stat5b		No DEGs	necroptosis
Stat6	-0.46	Down regulated DEGs	necroptosis
Irf9		No DEGs	necroptosis
Eif2ak2	2.08	UP regulated DEGs	necroptosis
Tlr4		No DEGs	necroptosis
Ticam2		No DEGs	necroptosis
Ticam1		No DEGs	necroptosis
Tlr3		No DEGs	necroptosis
Zbp1		No DEGs	necroptosis
Usp21		No DEGs	necroptosis
Sqstm1	-0.19	Down regulated DEGs	necroptosis
Hsp90aa1		No DEGs	necroptosis
Hsp90ab1	-0.26	Down regulated DEGs	necroptosis
Tnfaip3		No DEGs	necroptosis
H2ax	-0.61	Down regulated DEGs	necroptosis
H2ac20	-0.17	Down regulated DEGs	necroptosis
H2al1e		No DEGs	necroptosis
H2al1h		No DEGs	necroptosis
H2ac1		No DEGs	necroptosis
H2ac7	-0.44	Down regulated DEGs	necroptosis
H2ac8	-0.54	Down regulated DEGs	necroptosis
H2ac11	-0.35	Down regulated DEGs	necroptosis
H2ac12	-0.31	Down regulated DEGs	necroptosis
H2ac15	-0.44	Down regulated DEGs	necroptosis
H2ac22	-0.5	Down regulated DEGs	necroptosis
H2ac24	-1.09	Down regulated DEGs	necroptosis
H2ac4	-0.53	Down regulated DEGs	necroptosis
H2ac10	-0.63	Down regulated DEGs	necroptosis
H2ac13	-0.51	Down regulated DEGs	necroptosis
H2ac19	0.21	UP regulated DEGs	necroptosis
H2ac23	-0.39	Down regulated DEGs	necroptosis
H2ac6	-0.5	Down regulated DEGs	necroptosis
Macroh2a1		No DEGs	necroptosis
Macroh2a2		No DEGs	necroptosis
H2aj	-0.55	Down regulated DEGs	necroptosis
H2al1g		No DEGs	necroptosis
H2al1c		No DEGs	necroptosis
H2ac21	-0.42	Down regulated DEGs	necroptosis
H2az2		No DEGs	necroptosis
H2al1a		No DEGs	necroptosis
H2al1o		No DEGs	necroptosis
H2al1n		No DEGs	necroptosis
H2al2a		No DEGs	necroptosis
H2al1i		No DEGs	necroptosis
H2ab2		No DEGs	necroptosis
H2al1j		No DEGs	necroptosis
H2al1m		No DEGs	necroptosis
H2al2b		No DEGs	necroptosis
H2al1d		No DEGs	necroptosis
H2az1	-0.23	Down regulated DEGs	necroptosis
H2ac25		No DEGs	necroptosis
H2ac18		No DEGs	necroptosis
H2al2c		No DEGs	necroptosis
H2ab3		No DEGs	necroptosis
H2al1k		No DEGs	necroptosis
H2al1b		No DEGs	necroptosis
H2ab1		No DEGs	necroptosis
H2al1f		No DEGs	necroptosis
H2al3		No DEGs	necroptosis
Ppia	-0.03	Down regulated DEGs	necroptosis
