# Supplementary material for: Cannabinol Regulates the Expression of Cell Cycle-Associated Genes in Motor Neuron-like NSC-34: A Transcriptomic Analysis
Source: Biomedicines. 2024 Jun 17;12(6):1340. doi: 10.3390/biomedicines12061340 (PMC11201772; doi:10.3390/biomedicines12061340)
Supplement: Supplementary file 1 [file biomedicines-12-01340-s001.zip › Table S5.csv]

Supplementary Table S4: list of oncogenes and tumor suppressor genes resulting from Mouse Genome Informatics
	Fold_Change	Gene category	Dysregulation
Aatf		tumor suppressor	No DEGs
Abl1		tumor suppressor	No DEGs
Abl2	0.22	oncogene	UP regulated DEGs
Abraxas1		tumor suppressor	No DEGs
Actb	-0.42	tumor suppressor	Down regulated DEGs
Actl6a	-0.25	tumor suppressor	Down regulated DEGs
Actl6b	0.29	tumor suppressor	UP regulated DEGs
Actr5	0.52	tumor suppressor	UP regulated DEGs
Actr8		tumor suppressor	No DEGs
Acvr1		tumor suppressor	No DEGs
Adam17	0.22	tumor suppressor	UP regulated DEGs
Adamts1	-5.12	tumor suppressor	Down regulated DEGs
Adarb1		tumor suppressor	No DEGs
Adgra1		oncogene	No DEGs
Adgra2		oncogene	No DEGs
Adgra3	0.21	oncogene	UP regulated DEGs
Adgrb1		oncogene	No DEGs
Adgrb2		oncogene	No DEGs
Adgrd1		oncogene	No DEGs
Adgrg1	-0.86	oncogene	Down regulated DEGs
Adgrl1	0.05	oncogene	UP regulated DEGs
Adgrl2	0.39	oncogene	UP regulated DEGs
Adgrl3	1.07	oncogene	UP regulated DEGs
Adora2a		oncogene	No DEGs
Adra2a	-0.61	oncogene	Down regulated DEGs
Adra2b		oncogene	No DEGs
Agtr1a		oncogene	No DEGs
Agtrap		oncogene	No DEGs
Ahctf1		tumor suppressor	No DEGs
Ak1	-0.67	tumor suppressor	Down regulated DEGs
Akt1	-0.13	tumor suppressor	Down regulated DEGs
Akt2		oncogene	No DEGs
Akt2-ps		oncogene	No DEGs
Akt3	0.14	oncogene	UP regulated DEGs
Ambra1	0.21	tumor suppressor	UP regulated DEGs
Anapc11	0.74	tumor suppressor	UP regulated DEGs
Anapc15	-0.14	tumor suppressor	Down regulated DEGs
Anapc4	0.13	tumor suppressor	UP regulated DEGs
Angel2	0.26	tumor suppressor	UP regulated DEGs
Ankrd17	0.04	tumor suppressor	UP regulated DEGs
Anp32b		tumor suppressor	No DEGs
Apbb1	-0.32	tumor suppressor	Down regulated DEGs
Apbb2		tumor suppressor	No DEGs
Apbb3	-0.62	tumor suppressor	Down regulated DEGs
Apc	0.13	tumor suppressor	UP regulated DEGs
Apex1		tumor suppressor	No DEGs
App	-0.27	tumor suppressor	Down regulated DEGs
Appl1		tumor suppressor	No DEGs
Appl2	-0.55	tumor suppressor	Down regulated DEGs
Araf		oncogene	No DEGs
Arid1a	0.12	tumor suppressor	UP regulated DEGs
Arid1b		tumor suppressor	No DEGs
Arid2	0.14	tumor suppressor	UP regulated DEGs
Asns	-0.13	tumor suppressor	Down regulated DEGs
Aspm	0.19	tumor suppressor	UP regulated DEGs
Atad5		tumor suppressor	No DEGs
Atf2		tumor suppressor	No DEGs
Atf5	-0.38	tumor suppressor	Down regulated DEGs
Atm	0.2	tumor suppressor	UP regulated DEGs
Atp2b4		tumor suppressor	No DEGs
Atr	0.11	tumor suppressor	UP regulated DEGs
Atrip		tumor suppressor	No DEGs
Atrx	0.21	tumor suppressor	UP regulated DEGs
Aurka	1.5	tumor suppressor	UP regulated DEGs
Aurkb	-0.82	tumor suppressor	Down regulated DEGs
Axin2	0.33	tumor suppressor	UP regulated DEGs
Azin1	0.15	tumor suppressor	UP regulated DEGs
BC004004	0.35	tumor suppressor	UP regulated DEGs
BC005624	-0.32	tumor suppressor	Down regulated DEGs
Babam1		tumor suppressor	No DEGs
Babam2		tumor suppressor	No DEGs
Bak1		tumor suppressor	No DEGs
Bap1	-0.22	tumor suppressor	Down regulated DEGs
Bard1	-0.74	tumor suppressor	Down regulated DEGs
Bax		tumor suppressor	No DEGs
Baz1b		tumor suppressor	No DEGs
Bbs4		tumor suppressor	No DEGs
Bccip	0.37	tumor suppressor	UP regulated DEGs
Bcl2		tumor suppressor	No DEGs
Bcl2l1		tumor suppressor	No DEGs
Bcl2l11		tumor suppressor	No DEGs
Bcl7a		tumor suppressor	No DEGs
Bcl7b	-0.24	tumor suppressor	Down regulated DEGs
Bcl7c		tumor suppressor	No DEGs
Bcr		tumor suppressor	No DEGs
Becn1	0.07	tumor suppressor	UP regulated DEGs
Bex4		tumor suppressor	No DEGs
Bicra		tumor suppressor	No DEGs
Bin1		tumor suppressor	No DEGs
Birc2		tumor suppressor	No DEGs
Birc5		tumor suppressor	No DEGs
Birc6	0.05	tumor suppressor	UP regulated DEGs
Blm	0.18	tumor suppressor	UP regulated DEGs
Bmi1		oncogene	No DEGs
Bmp7		tumor suppressor	No DEGs
Boc		oncogene	No DEGs
Bop1	-0.39	tumor suppressor	Down regulated DEGs
Bora	0.48	tumor suppressor	UP regulated DEGs
Braf		oncogene	No DEGs
Brca1	-0.61	tumor suppressor	Down regulated DEGs
Brca2		tumor suppressor	No DEGs
Brcc3		tumor suppressor	No DEGs
Brd4	-0.17	tumor suppressor	Down regulated DEGs
Brd7		tumor suppressor	No DEGs
Brd8	0.18	tumor suppressor	UP regulated DEGs
Brinp2		tumor suppressor	No DEGs
Brsk1		tumor suppressor	No DEGs
Btg3		tumor suppressor	No DEGs
Btrc		tumor suppressor	No DEGs
Bub1	0.37	tumor suppressor	UP regulated DEGs
Bub1b		tumor suppressor	No DEGs
Bub3	-0.22	tumor suppressor	Down regulated DEGs
Cables1		tumor suppressor	No DEGs
Cables2		tumor suppressor	No DEGs
Cacnb4		tumor suppressor	No DEGs
Calm1	-0.15	tumor suppressor	Down regulated DEGs
Calm2	-0.14	tumor suppressor	Down regulated DEGs
Calm3	-0.33	tumor suppressor	Down regulated DEGs
Calr	-0.35	tumor suppressor	Down regulated DEGs
Camk2b		tumor suppressor	No DEGs
Camk2d		tumor suppressor	No DEGs
Casp2		tumor suppressor	No DEGs
Casp3		tumor suppressor	No DEGs
Cbl		oncogene	No DEGs
Cblb	0.55	oncogene	UP regulated DEGs
Cbll1	0.43	oncogene	UP regulated DEGs
Ccar2		tumor suppressor	No DEGs
Ccdc57	-1.6	tumor suppressor	Down regulated DEGs
Ccdc8		tumor suppressor	No DEGs
Ccnb1	-0.27	tumor suppressor	Down regulated DEGs
Ccnb1-ps	-1.35	tumor suppressor	Down regulated DEGs
Ccnd1	-0.21	tumor suppressor	Down regulated DEGs
Ccnd3	-0.35	tumor suppressor	Down regulated DEGs
Ccndbp1		tumor suppressor	No DEGs
Ccne2	0.64	tumor suppressor	UP regulated DEGs
Ccnf		tumor suppressor	No DEGs
Ccng1		tumor suppressor	No DEGs
Ccng2	-1.79	tumor suppressor	Down regulated DEGs
Ccnh		tumor suppressor	No DEGs
Ccni	-0.08	tumor suppressor	Down regulated DEGs
Ccnl1	0.32	tumor suppressor	UP regulated DEGs
Ccnl2	0.22	tumor suppressor	UP regulated DEGs
Ccnq		tumor suppressor	No DEGs
Ccny	0.21	tumor suppressor	UP regulated DEGs
Ccp110	0.25	tumor suppressor	UP regulated DEGs
Ccsap	-2.41	tumor suppressor	Down regulated DEGs
Cdc20	-0.46	tumor suppressor	Down regulated DEGs
Cdc23	0.18	tumor suppressor	UP regulated DEGs
Cdc25a		tumor suppressor	No DEGs
Cdc25b		tumor suppressor	No DEGs
Cdc25c	4.68	tumor suppressor	UP regulated DEGs
Cdc27	0.12	tumor suppressor	UP regulated DEGs
Cdc42	0.09	tumor suppressor	UP regulated DEGs
Cdc5l		tumor suppressor	No DEGs
Cdc6		tumor suppressor	No DEGs
Cdc7	0.49	tumor suppressor	UP regulated DEGs
Cdc73	0.1	tumor suppressor	UP regulated DEGs
Cdca8		tumor suppressor	No DEGs
Cdk1		tumor suppressor	No DEGs
Cdk10	0.27	tumor suppressor	UP regulated DEGs
Cdk11b		tumor suppressor	No DEGs
Cdk2ap2	-0.3	tumor suppressor	Down regulated DEGs
Cdk4	-0.07	tumor suppressor	Down regulated DEGs
Cdk5	-0.16	tumor suppressor	Down regulated DEGs
Cdk5rap1	-0.97	tumor suppressor	Down regulated DEGs
Cdk5rap2	0.28	tumor suppressor	UP regulated DEGs
Cdk5rap3	0.23	tumor suppressor	UP regulated DEGs
Cdk6	-0.42	tumor suppressor	Down regulated DEGs
Cdk7	0.26	tumor suppressor	UP regulated DEGs
Cdk9	-0.25	tumor suppressor	Down regulated DEGs
Cdkn1a		tumor suppressor	No DEGs
Cdkn1b		tumor suppressor	No DEGs
Cdkn2a	-0.86	tumor suppressor	Down regulated DEGs
Cdkn2c	-0.4	tumor suppressor	Down regulated DEGs
Cdkn2d	-2.41	tumor suppressor	Down regulated DEGs
Cdkn3	0.6	tumor suppressor	UP regulated DEGs
Cdon		oncogene	No DEGs
Cdt1		tumor suppressor	No DEGs
Cebpa	-1.5	tumor suppressor	Down regulated DEGs
Celf1	0.07	tumor suppressor	UP regulated DEGs
Celsr1	-1.04	oncogene	Down regulated DEGs
Celsr2		oncogene	No DEGs
Celsr3	0.11	oncogene	UP regulated DEGs
Cenpe		tumor suppressor	No DEGs
Cenpf	0.38	tumor suppressor	UP regulated DEGs
Cenpj		tumor suppressor	No DEGs
Cenpv	-0.17	tumor suppressor	Down regulated DEGs
Cep120		tumor suppressor	No DEGs
Cep131	0.71	tumor suppressor	UP regulated DEGs
Cep192		tumor suppressor	No DEGs
Cep20	0.73	oncogene	UP regulated DEGs
Cep250	0.26	tumor suppressor	UP regulated DEGs
Cep295		tumor suppressor	No DEGs
Cep43	0.21	oncogene	UP regulated DEGs
Cep76		tumor suppressor	No DEGs
Cep85		tumor suppressor	No DEGs
Cep97	0.6	tumor suppressor	UP regulated DEGs
Cetn2		tumor suppressor	No DEGs
Cgrrf1	0.72	tumor suppressor	UP regulated DEGs
Chek1		tumor suppressor	No DEGs
Chek2		tumor suppressor	No DEGs
Chfr		tumor suppressor	No DEGs
Chmp1a		tumor suppressor	No DEGs
Chmp1b	0.37	tumor suppressor	UP regulated DEGs
Chmp2a	-0.16	tumor suppressor	Down regulated DEGs
Chmp2b	-0.69	tumor suppressor	Down regulated DEGs
Chmp3		tumor suppressor	No DEGs
Chmp4b		tumor suppressor	No DEGs
Chmp5	-0.93	tumor suppressor	Down regulated DEGs
Chmp6	-1.21	tumor suppressor	Down regulated DEGs
Chmp7		tumor suppressor	No DEGs
Chordc1	0.2	tumor suppressor	UP regulated DEGs
Chrm2		oncogene	No DEGs
Chrm4	-0.22	oncogene	Down regulated DEGs
Chtf18	-0.78	tumor suppressor	Down regulated DEGs
Cirbp		tumor suppressor	No DEGs
Cit		tumor suppressor	No DEGs
Cited2	-0.34	tumor suppressor	Down regulated DEGs
Clock	0.24	tumor suppressor	UP regulated DEGs
Clspn		tumor suppressor	No DEGs
Cltc		tumor suppressor	No DEGs
Cnppd1	0.5	tumor suppressor	UP regulated DEGs
Cnr1	-0.28	oncogene	Down regulated DEGs
Cntd1		tumor suppressor	No DEGs
Cops5	0.16	tumor suppressor	UP regulated DEGs
Cpsf3		tumor suppressor	No DEGs
Cradd		tumor suppressor	No DEGs
Creb3l1	1.11	tumor suppressor	UP regulated DEGs
Crebbp	-0.07	tumor suppressor	Down regulated DEGs
Crhr1		oncogene	No DEGs
Crk		oncogene	No DEGs
Crkl	-0.15	oncogene	Down regulated DEGs
Crlf3		tumor suppressor	No DEGs
Cry1		tumor suppressor	No DEGs
Csnk2a2	0.21	tumor suppressor	UP regulated DEGs
Cspp1	0.61	tumor suppressor	UP regulated DEGs
Ctbp1	-0.35	tumor suppressor	Down regulated DEGs
Ctc1		tumor suppressor	No DEGs
Ctdsp1		tumor suppressor	No DEGs
Ctdsp2		tumor suppressor	No DEGs
Ctdspl	1.22	tumor suppressor	UP regulated DEGs
Ctnnb1	-0.25	tumor suppressor	Down regulated DEGs
Cul2		tumor suppressor	No DEGs
Cul3	0.13	tumor suppressor	UP regulated DEGs
Cul4a		tumor suppressor	No DEGs
Cul4b	-0.25	tumor suppressor	Down regulated DEGs
Cul7		tumor suppressor	No DEGs
Cul9	-0.21	tumor suppressor	Down regulated DEGs
Cyld	-0.17	tumor suppressor	Down regulated DEGs
Dab2ip		tumor suppressor	No DEGs
Dach1		tumor suppressor	No DEGs
Dact1		tumor suppressor	No DEGs
Dapk3		tumor suppressor	No DEGs
Dazl		tumor suppressor	No DEGs
Dbf4	0.34	tumor suppressor	UP regulated DEGs
Dctn1		tumor suppressor	No DEGs
Dcun1d3		tumor suppressor	No DEGs
Ddb1	-0.12	tumor suppressor	Down regulated DEGs
Ddit3	-0.18	tumor suppressor	Down regulated DEGs
Ddr2		tumor suppressor	No DEGs
Ddx3x	-0.09	tumor suppressor	Down regulated DEGs
Dek		oncogene	No DEGs
Dgkz	0.29	tumor suppressor	UP regulated DEGs
Diaph3		tumor suppressor	No DEGs
Dicer1	0.27	tumor suppressor	UP regulated DEGs
Dlg1	0.1	tumor suppressor	UP regulated DEGs
Dmap1	-0.37	tumor suppressor	Down regulated DEGs
Dna2		tumor suppressor	No DEGs
Donson		tumor suppressor	No DEGs
Dpf1	-0.18	tumor suppressor	Down regulated DEGs
Dpf2		tumor suppressor	No DEGs
Dpf3		tumor suppressor	No DEGs
Dr1		tumor suppressor	No DEGs
Drd2	-0.57	tumor suppressor	Down regulated DEGs
Drd4	-1.7	oncogene	Down regulated DEGs
Drg1	0.08	tumor suppressor	UP regulated DEGs
Dtl	0.12	tumor suppressor	UP regulated DEGs
Dusp3		tumor suppressor	No DEGs
Dync1h1	-0.15	tumor suppressor	Down regulated DEGs
Dync1li1	-0.22	tumor suppressor	Down regulated DEGs
Dynlt3	1.81	tumor suppressor	UP regulated DEGs
Dyrk3		tumor suppressor	No DEGs
E2f1	-0.57	tumor suppressor	Down regulated DEGs
E2f2	0.28	tumor suppressor	UP regulated DEGs
E2f4	-0.09	tumor suppressor	Down regulated DEGs
E2f5		tumor suppressor	No DEGs
E2f7		tumor suppressor	No DEGs
E2f8	0.53	tumor suppressor	UP regulated DEGs
E4f1		tumor suppressor	No DEGs
Ecd	0.64	tumor suppressor	UP regulated DEGs
Ect2	0.21	tumor suppressor	UP regulated DEGs
Egf		tumor suppressor	No DEGs
Eif2ak4		tumor suppressor	No DEGs
Eif4e		tumor suppressor	No DEGs
Eif4ebp1		tumor suppressor	No DEGs
Eif4g1	0.08	tumor suppressor	UP regulated DEGs
Eif4g3	0.08	tumor suppressor	UP regulated DEGs
Elk1		oncogene	No DEGs
Elk3	0.08	oncogene	UP regulated DEGs
Elk4		oncogene	No DEGs
Elob	-0.39	tumor suppressor	Down regulated DEGs
Eloc		tumor suppressor	No DEGs
Eml3		tumor suppressor	No DEGs
Entr1	-0.89	tumor suppressor	Down regulated DEGs
Ep400		tumor suppressor	No DEGs
Epc1	-0.14	tumor suppressor	Down regulated DEGs
Epc2	0.22	tumor suppressor	UP regulated DEGs
Epm2a		tumor suppressor	No DEGs
Erbb2	2.72	oncogene	UP regulated DEGs
Erbb3	-0.36	oncogene	Down regulated DEGs
Ercc2		tumor suppressor	No DEGs
Ercc3	-0.45	tumor suppressor	Down regulated DEGs
Ercc6	0.13	tumor suppressor	UP regulated DEGs
Esr1		tumor suppressor	No DEGs
Etaa1		tumor suppressor	No DEGs
Ets2		oncogene	No DEGs
Ezh2	0.12	tumor suppressor	UP regulated DEGs
F2r		oncogene	No DEGs
F2rl2		oncogene	No DEGs
Fam83d	-1.89	tumor suppressor	Down regulated DEGs
Fat1	-0.19	tumor suppressor	Down regulated DEGs
Fbxo31	-0.32	tumor suppressor	Down regulated DEGs
Fbxo4		tumor suppressor	No DEGs
Fbxo5		tumor suppressor	No DEGs
Fbxo7		tumor suppressor	No DEGs
Fbxw5		tumor suppressor	No DEGs
Fem1b	-0.17	tumor suppressor	Down regulated DEGs
Fen1	-0.28	tumor suppressor	Down regulated DEGs
Fes		oncogene	No DEGs
Ffar3	-0.53	oncogene	Down regulated DEGs
Ffar4	-2.01	oncogene	Down regulated DEGs
Fgfr1		tumor suppressor	No DEGs
Fgfr1op2	0.26	oncogene	UP regulated DEGs
Fgfr2	5.16	tumor suppressor	UP regulated DEGs
Fgfr3		tumor suppressor	No DEGs
Fignl1	0.24	tumor suppressor	UP regulated DEGs
Flcn		tumor suppressor	No DEGs
Flna	-0.06	oncogene	Down regulated DEGs
Fnta		tumor suppressor	No DEGs
Fntb	0.19	tumor suppressor	UP regulated DEGs
Fos	0.81	oncogene	UP regulated DEGs
Fosb		oncogene	No DEGs
Foxa1		tumor suppressor	No DEGs
Foxc1	-0.51	tumor suppressor	Down regulated DEGs
Foxk1		tumor suppressor	No DEGs
Foxm1		tumor suppressor	No DEGs
Foxn3		tumor suppressor	No DEGs
Foxo4		tumor suppressor	No DEGs
Fsd1		tumor suppressor	No DEGs
Fyn		oncogene	No DEGs
Fzd1	-0.32	oncogene	Down regulated DEGs
Fzd2	-0.27	oncogene	Down regulated DEGs
Fzd3		tumor suppressor	No DEGs
Fzd4		oncogene	No DEGs
Fzd5		oncogene	No DEGs
Fzd6		oncogene	No DEGs
Fzd7	-1.26	oncogene	Down regulated DEGs
Fzr1		tumor suppressor	No DEGs
Gabbr1	0.39	oncogene	UP regulated DEGs
Gadd45a	0.64	tumor suppressor	UP regulated DEGs
Gadd45b		tumor suppressor	No DEGs
Gadd45g		tumor suppressor	No DEGs
Galr2		oncogene	No DEGs
Galr3	-3.09	oncogene	Down regulated DEGs
Gas2		tumor suppressor	No DEGs
Gata3	-0.22	tumor suppressor	Down regulated DEGs
Gata4		tumor suppressor	No DEGs
Gbf1		tumor suppressor	No DEGs
Gdpd5	-0.29	tumor suppressor	Down regulated DEGs
Gen1		tumor suppressor	No DEGs
Gigyf2	0.15	tumor suppressor	UP regulated DEGs
Gipc1	-0.35	tumor suppressor	Down regulated DEGs
Gipr		oncogene	No DEGs
Git1	-0.12	tumor suppressor	Down regulated DEGs
Glp1r		oncogene	No DEGs
Gmnn		tumor suppressor	No DEGs
Gnai1		tumor suppressor	No DEGs
Gnb1l		tumor suppressor	No DEGs
Gpbar1	-2.09	oncogene	Down regulated DEGs
Gper1		tumor suppressor	No DEGs
Gpr12	-1.31	oncogene	Down regulated DEGs
Gpr135		oncogene	No DEGs
Gpr153	1.0	oncogene	UP regulated DEGs
Gpr156		oncogene	No DEGs
Gpr158	1.03	oncogene	UP regulated DEGs
Gpr161		oncogene	No DEGs
Gpr162	0.3	oncogene	UP regulated DEGs
Gpr173		oncogene	No DEGs
Gpr176	-1.41	oncogene	Down regulated DEGs
Gpr21		oncogene	No DEGs
Gpr22		oncogene	No DEGs
Gpr3		tumor suppressor	No DEGs
Gpr52		oncogene	No DEGs
Gpr6		oncogene	No DEGs
Gpr63		oncogene	No DEGs
Gpr68		oncogene	No DEGs
Gpr75	1.28	oncogene	UP regulated DEGs
Gpr85		oncogene	No DEGs
Gpsm2	0.51	tumor suppressor	UP regulated DEGs
Grb14	0.97	tumor suppressor	UP regulated DEGs
Grik3	-2.82	oncogene	Down regulated DEGs
Grk5		tumor suppressor	No DEGs
Grm1	-1.31	oncogene	Down regulated DEGs
Grm2		oncogene	No DEGs
Gsdme	-0.87	tumor suppressor	Down regulated DEGs
Gtpbp4	-0.15	tumor suppressor	Down regulated DEGs
Hacd1		tumor suppressor	No DEGs
Haspin		tumor suppressor	No DEGs
Hck		oncogene	No DEGs
Hcrtr1		oncogene	No DEGs
Hdac3	-0.06	tumor suppressor	Down regulated DEGs
Heca	-0.28	tumor suppressor	Down regulated DEGs
Hes1		tumor suppressor	No DEGs
Hexim1		tumor suppressor	No DEGs
Hexim2	-0.7	tumor suppressor	Down regulated DEGs
Hhex	-0.62	tumor suppressor	Down regulated DEGs
Hinfp	0.12	tumor suppressor	UP regulated DEGs
Hmga1		oncogene	No DEGs
Hmga1b	1.5	oncogene	UP regulated DEGs
Hmgb1	0.13	tumor suppressor	UP regulated DEGs
Hnrnpu	0.13	tumor suppressor	UP regulated DEGs
Hras	-0.17	tumor suppressor	Down regulated DEGs
Hrh3		oncogene	No DEGs
Hsf1		tumor suppressor	No DEGs
Hsp90ab1	-0.26	tumor suppressor	Down regulated DEGs
Hspa2		tumor suppressor	No DEGs
Hspa8	-0.24	tumor suppressor	Down regulated DEGs
Htr1b		oncogene	No DEGs
Htr6		oncogene	No DEGs
Hus1		tumor suppressor	No DEGs
Id2		tumor suppressor	No DEGs
Ier3		tumor suppressor	No DEGs
Ift22		oncogene	No DEGs
Ift27	-2.09	oncogene	Down regulated DEGs
Igf1r	0.17	tumor suppressor	UP regulated DEGs
Ik	-0.09	tumor suppressor	Down regulated DEGs
Ilkap		tumor suppressor	No DEGs
Incenp	0.18	tumor suppressor	UP regulated DEGs
Ing3	0.31	tumor suppressor	UP regulated DEGs
Ing5		tumor suppressor	No DEGs
Inha		tumor suppressor	No DEGs
Inip		tumor suppressor	No DEGs
Ino80	0.21	tumor suppressor	UP regulated DEGs
Ino80b	-1.09	tumor suppressor	Down regulated DEGs
Ino80c	-0.37	tumor suppressor	Down regulated DEGs
Ino80d		tumor suppressor	No DEGs
Ino80e		tumor suppressor	No DEGs
Inpp5k		oncogene	No DEGs
Insm1	-0.18	tumor suppressor	Down regulated DEGs
Insr	0.27	tumor suppressor	UP regulated DEGs
Ints13	-0.17	tumor suppressor	Down regulated DEGs
Ints3	0.08	tumor suppressor	UP regulated DEGs
Ints7	-0.38	tumor suppressor	Down regulated DEGs
Iqgap1		tumor suppressor	No DEGs
Irf1		tumor suppressor	No DEGs
Itgb1	0.13	tumor suppressor	UP regulated DEGs
Jade1		tumor suppressor	No DEGs
Jade2		tumor suppressor	No DEGs
Jade3	-0.85	tumor suppressor	Down regulated DEGs
Jun		tumor suppressor	No DEGs
Junb		tumor suppressor	No DEGs
Jund	-0.26	oncogene	Down regulated DEGs
Kank2	-0.91	tumor suppressor	Down regulated DEGs
Kat14	0.42	tumor suppressor	UP regulated DEGs
Kat2a		tumor suppressor	No DEGs
Kat2b	-0.25	tumor suppressor	Down regulated DEGs
Kat5	-0.2	tumor suppressor	Down regulated DEGs
Kat7	0.07	tumor suppressor	UP regulated DEGs
Kcnn4		tumor suppressor	No DEGs
Kif11		tumor suppressor	No DEGs
Kif13a		tumor suppressor	No DEGs
Kif14	0.67	tumor suppressor	UP regulated DEGs
Kif20a	0.15	tumor suppressor	UP regulated DEGs
Kif20b	0.27	tumor suppressor	UP regulated DEGs
Kif23	-0.18	tumor suppressor	Down regulated DEGs
Kif2c		tumor suppressor	No DEGs
Kif3b	0.47	tumor suppressor	UP regulated DEGs
Kifc1		tumor suppressor	No DEGs
Kiss1r	-0.27	oncogene	Down regulated DEGs
Klf11	-0.49	tumor suppressor	Down regulated DEGs
Klf4		tumor suppressor	No DEGs
Klhl18	-0.39	tumor suppressor	Down regulated DEGs
Klhl21		tumor suppressor	No DEGs
Klhl22		tumor suppressor	No DEGs
Klhl9	0.14	tumor suppressor	UP regulated DEGs
Kmt2e	0.15	tumor suppressor	UP regulated DEGs
Knl1	0.34	tumor suppressor	UP regulated DEGs
Knstrn		tumor suppressor	No DEGs
Kntc1		tumor suppressor	No DEGs
Kras		oncogene	No DEGs
L3mbtl1	0.91	tumor suppressor	UP regulated DEGs
Larp7	0.63	tumor suppressor	UP regulated DEGs
Lats1		tumor suppressor	No DEGs
Lck		oncogene	No DEGs
Lcmt1		tumor suppressor	No DEGs
Lef1	-0.18	tumor suppressor	Down regulated DEGs
Lemd3		tumor suppressor	No DEGs
Lfng		tumor suppressor	No DEGs
Lgmn	-0.97	tumor suppressor	Down regulated DEGs
Lgr5		oncogene	No DEGs
Lmnb1		tumor suppressor	No DEGs
Lpar2		oncogene	No DEGs
Lpar5		oncogene	No DEGs
Lpar6	-2.41	oncogene	Down regulated DEGs
Lrp6	0.16	tumor suppressor	UP regulated DEGs
Lsm10		tumor suppressor	No DEGs
Lsm11		tumor suppressor	No DEGs
Lyn		oncogene	No DEGs
Lzts1	-1.19	tumor suppressor	Down regulated DEGs
Lzts2	0.43	tumor suppressor	UP regulated DEGs
Lzts3		tumor suppressor	No DEGs
Macroh2a1		tumor suppressor	No DEGs
Mad1l1	-0.66	tumor suppressor	Down regulated DEGs
Mad2l1		tumor suppressor	No DEGs
Mad2l1bp		tumor suppressor	No DEGs
Madd		tumor suppressor	No DEGs
Maff		oncogene	No DEGs
Mafg		oncogene	No DEGs
Mafk		oncogene	No DEGs
Map3k20	-0.36	tumor suppressor	Down regulated DEGs
Map3k7		tumor suppressor	No DEGs
Map9	0.65	tumor suppressor	UP regulated DEGs
Mapk12		tumor suppressor	No DEGs
Mapk14		tumor suppressor	No DEGs
Mapk8	0.22	tumor suppressor	UP regulated DEGs
Mapre3		tumor suppressor	No DEGs
Mark4		tumor suppressor	No DEGs
Mastl	0.39	tumor suppressor	UP regulated DEGs
Mbd4		tumor suppressor	No DEGs
Mbip		tumor suppressor	No DEGs
Mbtd1		tumor suppressor	No DEGs
Mbtps1		tumor suppressor	No DEGs
Mbtps2	0.06	tumor suppressor	UP regulated DEGs
Mc1r	1.15	oncogene	UP regulated DEGs
Mchr1		oncogene	No DEGs
Mcph1		tumor suppressor	No DEGs
Mcrs1		tumor suppressor	No DEGs
Mdc1		tumor suppressor	No DEGs
Mdm1		tumor suppressor	No DEGs
Mdm2		tumor suppressor	No DEGs
Mdm4	0.32	tumor suppressor	UP regulated DEGs
Meaf6		tumor suppressor	No DEGs
Med1	0.15	tumor suppressor	UP regulated DEGs
Meioc	-4.85	tumor suppressor	Down regulated DEGs
Meis2	-0.2	tumor suppressor	Down regulated DEGs
Men1	-0.22	tumor suppressor	Down regulated DEGs
Mepce		tumor suppressor	No DEGs
Mettl3		tumor suppressor	No DEGs
Mfn2	-0.15	tumor suppressor	Down regulated DEGs
Miip		tumor suppressor	No DEGs
Mki67		tumor suppressor	No DEGs
Mnat1	0.32	tumor suppressor	UP regulated DEGs
Mnt		tumor suppressor	No DEGs
Morf4l1		tumor suppressor	No DEGs
Morf4l2	0.13	tumor suppressor	UP regulated DEGs
Mras		oncogene	No DEGs
Mre11a		tumor suppressor	No DEGs
Mrgbp	-0.35	tumor suppressor	Down regulated DEGs
Mrgpre		oncogene	No DEGs
Mrgprf	-3.67	oncogene	Down regulated DEGs
Msh2	-0.2	tumor suppressor	Down regulated DEGs
Msx1	-1.89	tumor suppressor	Down regulated DEGs
Mta3		tumor suppressor	No DEGs
Mtbp		tumor suppressor	No DEGs
Mtus1	0.62	tumor suppressor	UP regulated DEGs
Mtus2		tumor suppressor	No DEGs
Myb	0.39	oncogene	UP regulated DEGs
Mybbp1a		tumor suppressor	No DEGs
Mybl1	0.15	oncogene	UP regulated DEGs
Mybl2	0.17	oncogene	UP regulated DEGs
Myc	-0.12	tumor suppressor	Down regulated DEGs
Mycl	-1.82	oncogene	Down regulated DEGs
Mycn		oncogene	No DEGs
Myo16		tumor suppressor	No DEGs
Myo19	0.77	tumor suppressor	UP regulated DEGs
Naa10		tumor suppressor	No DEGs
Nabp1	0.62	tumor suppressor	UP regulated DEGs
Nabp2		tumor suppressor	No DEGs
Nae1	0.39	tumor suppressor	UP regulated DEGs
Nat10	0.11	tumor suppressor	UP regulated DEGs
Nbn		tumor suppressor	No DEGs
Ncapd2	0.09	tumor suppressor	UP regulated DEGs
Ncapd3		tumor suppressor	No DEGs
Ncapg		tumor suppressor	No DEGs
Ncapg2	-0.44	tumor suppressor	Down regulated DEGs
Ncaph		tumor suppressor	No DEGs
Ncaph2		tumor suppressor	No DEGs
Ndc80	0.17	tumor suppressor	UP regulated DEGs
Nek1	0.41	tumor suppressor	UP regulated DEGs
Nek2		tumor suppressor	No DEGs
Nek6		tumor suppressor	No DEGs
Nek7	0.51	tumor suppressor	UP regulated DEGs
Nek9		tumor suppressor	No DEGs
Neurl2		tumor suppressor	No DEGs
Nf2	0.15	tumor suppressor	UP regulated DEGs
Nfe2l1		tumor suppressor	No DEGs
Nfrkb	0.2	tumor suppressor	UP regulated DEGs
Nle1		tumor suppressor	No DEGs
Nme6		tumor suppressor	No DEGs
Nop53	-1.04	tumor suppressor	Down regulated DEGs
Npm1	0.09	tumor suppressor	UP regulated DEGs
Npr2	0.09	tumor suppressor	UP regulated DEGs
Npr3		oncogene	No DEGs
Nprl2		tumor suppressor	No DEGs
Nr2f1		oncogene	No DEGs
Nr2f2	-0.15	tumor suppressor	Down regulated DEGs
Nr2f6	-0.22	oncogene	Down regulated DEGs
Nr4a1		tumor suppressor	No DEGs
Nr4a3	1.03	tumor suppressor	UP regulated DEGs
Nras		tumor suppressor	No DEGs
Nsfl1c		tumor suppressor	No DEGs
Nsmce2		tumor suppressor	No DEGs
Nsun2	0.17	tumor suppressor	UP regulated DEGs
Ntrk1	-0.53	oncogene	Down regulated DEGs
Nubp1		tumor suppressor	No DEGs
Nuf2	0.3	tumor suppressor	UP regulated DEGs
Nuggc		tumor suppressor	No DEGs
Numa1	-0.1	tumor suppressor	Down regulated DEGs
Nup214		tumor suppressor	No DEGs
Nup62	-0.42	tumor suppressor	Down regulated DEGs
Nupr1	-0.18	tumor suppressor	Down regulated DEGs
Nusap1		tumor suppressor	No DEGs
Obsl1	-0.16	tumor suppressor	Down regulated DEGs
Opn1mw		oncogene	No DEGs
Oprd1	-0.57	oncogene	Down regulated DEGs
Oprl1		oncogene	No DEGs
Oxtr		oncogene	No DEGs
P2ry2	0.53	oncogene	UP regulated DEGs
P2ry6		oncogene	No DEGs
Paf1		tumor suppressor	No DEGs
Pafah1b1		tumor suppressor	No DEGs
Paxip1	-0.2	tumor suppressor	Down regulated DEGs
Pbrm1	0.15	tumor suppressor	UP regulated DEGs
Pbx1	0.32	tumor suppressor	UP regulated DEGs
Pcid2		tumor suppressor	No DEGs
Pclaf		tumor suppressor	No DEGs
Pdcd6ip		tumor suppressor	No DEGs
Pdgfrb	-0.63	tumor suppressor	Down regulated DEGs
Pdxp	1.91	tumor suppressor	UP regulated DEGs
Pebp1	-1.0	tumor suppressor	Down regulated DEGs
Per2		tumor suppressor	No DEGs
Pes1	-0.24	tumor suppressor	Down regulated DEGs
Pggt1b	0.43	tumor suppressor	UP regulated DEGs
Phactr4		tumor suppressor	No DEGs
Phb2		tumor suppressor	No DEGs
Phf10	-0.15	tumor suppressor	Down regulated DEGs
Phip	0.08	tumor suppressor	UP regulated DEGs
Pidd1	1.74	tumor suppressor	UP regulated DEGs
Pik3c3		tumor suppressor	No DEGs
Pik3r4		tumor suppressor	No DEGs
Pim1	-0.3	tumor suppressor	Down regulated DEGs
Pim2	0.24	oncogene	UP regulated DEGs
Pim3	-0.5	tumor suppressor	Down regulated DEGs
Pin1		tumor suppressor	No DEGs
Pinx1	0.77	tumor suppressor	UP regulated DEGs
Piwil2		tumor suppressor	No DEGs
Pkd1		tumor suppressor	No DEGs
Pkd2	0.29	tumor suppressor	UP regulated DEGs
Pkia	0.66	tumor suppressor	UP regulated DEGs
Pkmyt1		tumor suppressor	No DEGs
Pkn2		tumor suppressor	No DEGs
Pkp4		tumor suppressor	No DEGs
Plk1	-0.36	tumor suppressor	Down regulated DEGs
Plk3	0.18	tumor suppressor	UP regulated DEGs
Plk4		tumor suppressor	No DEGs
Plpp2		tumor suppressor	No DEGs
Plrg1	-0.24	tumor suppressor	Down regulated DEGs
Pml		tumor suppressor	No DEGs
Pmp22	-0.29	tumor suppressor	Down regulated DEGs
Pnpt1		tumor suppressor	No DEGs
Poc1a		tumor suppressor	No DEGs
Poldip2	-0.08	tumor suppressor	Down regulated DEGs
Pou4f1		tumor suppressor	No DEGs
Ppard		oncogene	No DEGs
Ppm1g	-0.19	tumor suppressor	Down regulated DEGs
Ppp1r10		tumor suppressor	No DEGs
Ppp1r13b		tumor suppressor	No DEGs
Ppp2ca	-0.1	tumor suppressor	Down regulated DEGs
Ppp2r1a	-0.09	tumor suppressor	Down regulated DEGs
Ppp2r3d	4.68	tumor suppressor	UP regulated DEGs
Ppp2r5b		tumor suppressor	No DEGs
Ppp2r5c		tumor suppressor	No DEGs
Prc1		tumor suppressor	No DEGs
Prcc		tumor suppressor	No DEGs
Prdm11	1.11	tumor suppressor	UP regulated DEGs
Prdm9		tumor suppressor	No DEGs
Prkaca	-0.13	tumor suppressor	Down regulated DEGs
Prkacb		tumor suppressor	No DEGs
Prkca		tumor suppressor	No DEGs
Prkce		tumor suppressor	No DEGs
Prkdc	0.24	tumor suppressor	UP regulated DEGs
Prmt2	-0.32	tumor suppressor	Down regulated DEGs
Prokr1		oncogene	No DEGs
Prpf19	-0.12	tumor suppressor	Down regulated DEGs
Prpf40a	0.15	tumor suppressor	UP regulated DEGs
Prr11		tumor suppressor	No DEGs
Psmd10		tumor suppressor	No DEGs
Psmg2		tumor suppressor	No DEGs
Ptch1	0.22	tumor suppressor	UP regulated DEGs
Pten	0.08	tumor suppressor	UP regulated DEGs
Ptger1		oncogene	No DEGs
Ptger4		oncogene	No DEGs
Ptgir	-0.48	oncogene	Down regulated DEGs
Pth1r	-0.15	oncogene	Down regulated DEGs
Ptpn11	-0.12	tumor suppressor	Down regulated DEGs
Ptpn3		tumor suppressor	No DEGs
Ptpn6		tumor suppressor	No DEGs
Pum1	0.11	tumor suppressor	UP regulated DEGs
Pum2		tumor suppressor	No DEGs
Pvt1		oncogene	No DEGs
Rab10		oncogene	No DEGs
Rab10os		oncogene	No DEGs
Rab11a	-0.18	tumor suppressor	Down regulated DEGs
Rab11b	-0.3	oncogene	Down regulated DEGs
Rab11b-ps2	5.16	oncogene	UP regulated DEGs
Rab11fip3	0.27	tumor suppressor	UP regulated DEGs
Rab11fip4	-1.01	tumor suppressor	Down regulated DEGs
Rab12	-0.51	oncogene	Down regulated DEGs
Rab13		oncogene	No DEGs
Rab14	0.15	oncogene	UP regulated DEGs
Rab15		oncogene	No DEGs
Rab18	-0.22	oncogene	Down regulated DEGs
Rab1a		oncogene	No DEGs
Rab1b	-0.54	oncogene	Down regulated DEGs
Rab21	-0.39	oncogene	Down regulated DEGs
Rab22a		oncogene	No DEGs
Rab23		oncogene	No DEGs
Rab24	-0.11	oncogene	Down regulated DEGs
Rab27a		oncogene	No DEGs
Rab28		oncogene	No DEGs
Rab2a	-0.13	oncogene	Down regulated DEGs
Rab2b	-0.35	oncogene	Down regulated DEGs
Rab30		oncogene	No DEGs
Rab31	0.28	oncogene	UP regulated DEGs
Rab32		oncogene	No DEGs
Rab33b	-0.48	oncogene	Down regulated DEGs
Rab34		oncogene	No DEGs
Rab35		oncogene	No DEGs
Rab36	1.16	oncogene	UP regulated DEGs
Rab37		oncogene	No DEGs
Rab39		oncogene	No DEGs
Rab39b	0.12	oncogene	UP regulated DEGs
Rab3a		oncogene	No DEGs
Rab3b		oncogene	No DEGs
Rab3c		oncogene	No DEGs
Rab3d		oncogene	No DEGs
Rab40b		oncogene	No DEGs
Rab40c		oncogene	No DEGs
Rab43		oncogene	No DEGs
Rab4a		oncogene	No DEGs
Rab4b		oncogene	No DEGs
Rab5a		oncogene	No DEGs
Rab5b		oncogene	No DEGs
Rab5c	-0.37	oncogene	Down regulated DEGs
Rab6a		oncogene	No DEGs
Rab6b		oncogene	No DEGs
Rab7	0.08	oncogene	UP regulated DEGs
Rab7-ps1		oncogene	No DEGs
Rab8a		oncogene	No DEGs
Rab8b		oncogene	No DEGs
Rab9		oncogene	No DEGs
Rab9b		oncogene	No DEGs
Rabl2		oncogene	No DEGs
Rabl3		oncogene	No DEGs
Rabl6		oncogene	No DEGs
Racgap1		tumor suppressor	No DEGs
Rack1	-0.22	tumor suppressor	Down regulated DEGs
Rad1		tumor suppressor	No DEGs
Rad17		tumor suppressor	No DEGs
Rad18		tumor suppressor	No DEGs
Rad21		tumor suppressor	No DEGs
Rad23a		tumor suppressor	No DEGs
Rad50	0.13	tumor suppressor	UP regulated DEGs
Rad51	-0.36	tumor suppressor	Down regulated DEGs
Rad51b		tumor suppressor	No DEGs
Rad51c		tumor suppressor	No DEGs
Rad51d	0.81	tumor suppressor	UP regulated DEGs
Rad9a		tumor suppressor	No DEGs
Rae1		tumor suppressor	No DEGs
Raf1		oncogene	No DEGs
Rala	0.13	oncogene	UP regulated DEGs
Ralb		oncogene	No DEGs
Ramp2		oncogene	No DEGs
Ran	-0.09	oncogene	Down regulated DEGs
Ranbp1		tumor suppressor	No DEGs
Rap1a	0.11	oncogene	UP regulated DEGs
Rap1b	0.24	oncogene	UP regulated DEGs
Rap2a		oncogene	No DEGs
Rap2c		oncogene	No DEGs
Rara		tumor suppressor	No DEGs
Rassf1	-0.28	tumor suppressor	Down regulated DEGs
Rb1	0.58	tumor suppressor	UP regulated DEGs
Rbbp8	0.33	tumor suppressor	UP regulated DEGs
Rbl1	0.22	tumor suppressor	UP regulated DEGs
Rbl2		tumor suppressor	No DEGs
Rbm38	-0.32	tumor suppressor	Down regulated DEGs
Rbx1		tumor suppressor	No DEGs
Rcc1	-0.4	tumor suppressor	Down regulated DEGs
Rcc2	-0.1	tumor suppressor	Down regulated DEGs
Rdx		tumor suppressor	No DEGs
Recql4	-1.63	tumor suppressor	Down regulated DEGs
Rel		oncogene	No DEGs
Rela		oncogene	No DEGs
Relb		oncogene	No DEGs
Ret		oncogene	No DEGs
Rfwd3	-0.29	tumor suppressor	Down regulated DEGs
Rgl2	0.24	oncogene	UP regulated DEGs
Rho		oncogene	No DEGs
Rhoa		tumor suppressor	No DEGs
Rhob	-0.16	tumor suppressor	Down regulated DEGs
Rint1		tumor suppressor	No DEGs
Riok2	0.74	tumor suppressor	UP regulated DEGs
Rnaseh2b		tumor suppressor	No DEGs
Rnf112		tumor suppressor	No DEGs
Rnf167	-0.2	tumor suppressor	Down regulated DEGs
Rnf4	-0.19	tumor suppressor	Down regulated DEGs
Rock2	0.26	tumor suppressor	UP regulated DEGs
Rorb		oncogene	No DEGs
Rpa2	-0.57	tumor suppressor	Down regulated DEGs
Rpa3	0.19	tumor suppressor	UP regulated DEGs
Rpl17	0.08	tumor suppressor	UP regulated DEGs
Rpl23	-0.07	tumor suppressor	Down regulated DEGs
Rpl24		tumor suppressor	No DEGs
Rpl26	-1.07	tumor suppressor	Down regulated DEGs
Rprd1b	0.28	tumor suppressor	UP regulated DEGs
Rps15a		tumor suppressor	No DEGs
Rps27l		tumor suppressor	No DEGs
Rps6	-0.6	tumor suppressor	Down regulated DEGs
Rps6ka2		tumor suppressor	No DEGs
Rps6kb1	0.18	tumor suppressor	UP regulated DEGs
Rptor		tumor suppressor	No DEGs
Rras		oncogene	No DEGs
Rrm1		tumor suppressor	No DEGs
Rrm2		tumor suppressor	No DEGs
Rrm2b		tumor suppressor	No DEGs
Rrp8		tumor suppressor	No DEGs
Runx3	-1.15	tumor suppressor	Down regulated DEGs
Ruvbl1	-0.2	tumor suppressor	Down regulated DEGs
Ruvbl2	-0.2	tumor suppressor	Down regulated DEGs
Sass6	0.44	tumor suppressor	UP regulated DEGs
Scrib	-0.37	tumor suppressor	Down regulated DEGs
Sctr	-1.03	oncogene	Down regulated DEGs
Sdcbp		tumor suppressor	No DEGs
Sde2		tumor suppressor	No DEGs
Senp2		tumor suppressor	No DEGs
Senp6	0.41	tumor suppressor	UP regulated DEGs
Set	0.13	oncogene	UP regulated DEGs
Setd2	0.12	tumor suppressor	UP regulated DEGs
Sfn		tumor suppressor	No DEGs
Sfpq	0.09	tumor suppressor	UP regulated DEGs
Sgf29		tumor suppressor	No DEGs
Sgo2a		tumor suppressor	No DEGs
Sgsm3	-0.29	tumor suppressor	Down regulated DEGs
Sh2b1		tumor suppressor	No DEGs
Sh3glb1	0.14	tumor suppressor	UP regulated DEGs
Shb	-0.24	tumor suppressor	Down regulated DEGs
Sigmar1	-0.18	oncogene	Down regulated DEGs
Sik1		tumor suppressor	No DEGs
Sin3a		tumor suppressor	No DEGs
Sipa1	-1.19	tumor suppressor	Down regulated DEGs
Sirt1		tumor suppressor	No DEGs
Sirt2	-0.47	tumor suppressor	Down regulated DEGs
Six3	-0.1	tumor suppressor	Down regulated DEGs
Ski	-0.17	oncogene	Down regulated DEGs
Skil	0.34	tumor suppressor	UP regulated DEGs
Skp2		tumor suppressor	No DEGs
Slc39a9	-0.24	oncogene	Down regulated DEGs
Slf1	0.8	tumor suppressor	UP regulated DEGs
Slf2		tumor suppressor	No DEGs
Smarca2	0.2	tumor suppressor	UP regulated DEGs
Smarca4	-0.18	tumor suppressor	Down regulated DEGs
Smarca5		tumor suppressor	No DEGs
Smarcb1	-0.18	tumor suppressor	Down regulated DEGs
Smarcc1		tumor suppressor	No DEGs
Smarcc2	0.07	tumor suppressor	UP regulated DEGs
Smarcd1		tumor suppressor	No DEGs
Smarcd2	-0.11	tumor suppressor	Down regulated DEGs
Smarcd3	0.87	tumor suppressor	UP regulated DEGs
Smarce1		tumor suppressor	No DEGs
Smc2		tumor suppressor	No DEGs
Smc4		tumor suppressor	No DEGs
Smc5	0.16	tumor suppressor	UP regulated DEGs
Smc6	0.35	tumor suppressor	UP regulated DEGs
Smo	-0.34	oncogene	Down regulated DEGs
Smpd3		tumor suppressor	No DEGs
Snd1	-0.05	tumor suppressor	Down regulated DEGs
Son	0.13	tumor suppressor	UP regulated DEGs
Sox15		tumor suppressor	No DEGs
Sox9	-0.29	tumor suppressor	Down regulated DEGs
Spag5	-0.35	tumor suppressor	Down regulated DEGs
Spast		tumor suppressor	No DEGs
Spc24	-2.2	tumor suppressor	Down regulated DEGs
Spc25	0.45	tumor suppressor	UP regulated DEGs
Spdl1		tumor suppressor	No DEGs
Spdya		tumor suppressor	No DEGs
Sphk2		oncogene	No DEGs
Spice1		tumor suppressor	No DEGs
Sra1		tumor suppressor	No DEGs
Src		oncogene	No DEGs
Srpk2	0.16	tumor suppressor	UP regulated DEGs
Sspn		oncogene	No DEGs
Sstr2		oncogene	No DEGs
Sstr3	-1.67	oncogene	Down regulated DEGs
Stat3	-0.15	tumor suppressor	Down regulated DEGs
Stat5a		tumor suppressor	No DEGs
Stat5b		tumor suppressor	No DEGs
Stil		tumor suppressor	No DEGs
Stxbp4		tumor suppressor	No DEGs
Suv39h1		tumor suppressor	No DEGs
Syf2		tumor suppressor	No DEGs
Tacc3		tumor suppressor	No DEGs
Tacr2		oncogene	No DEGs
Tada2a	0.31	tumor suppressor	UP regulated DEGs
Tada3		tumor suppressor	No DEGs
Taf6	-0.26	tumor suppressor	Down regulated DEGs
Tal1	-1.59	tumor suppressor	Down regulated DEGs
Taok1	0.14	tumor suppressor	UP regulated DEGs
Taok2	0.1	tumor suppressor	UP regulated DEGs
Taok3	-0.15	tumor suppressor	Down regulated DEGs
Tardbp		tumor suppressor	No DEGs
Tas1r1		oncogene	No DEGs
Tbrg1	0.16	tumor suppressor	UP regulated DEGs
Tbx1	-0.28	tumor suppressor	Down regulated DEGs
Tbx2		tumor suppressor	No DEGs
Tbx20		tumor suppressor	No DEGs
Tbx3	0.13	tumor suppressor	UP regulated DEGs
Tbxa2r		oncogene	No DEGs
Tcf3		tumor suppressor	No DEGs
Tent5b	-1.41	tumor suppressor	Down regulated DEGs
Tfap4		tumor suppressor	No DEGs
Tfdp1		tumor suppressor	No DEGs
Tfdp2	0.33	tumor suppressor	UP regulated DEGs
Tfpt		tumor suppressor	No DEGs
Tgfb1		tumor suppressor	No DEGs
Tgfb2	0.59	tumor suppressor	UP regulated DEGs
Tgm1		tumor suppressor	No DEGs
Thap1		tumor suppressor	No DEGs
Thpo	5.16	oncogene	UP regulated DEGs
Thra	-0.25	oncogene	Down regulated DEGs
Ticrr		tumor suppressor	No DEGs
Timp2	-0.4	tumor suppressor	Down regulated DEGs
Tipin	0.31	tumor suppressor	UP regulated DEGs
Tiprl	0.14	tumor suppressor	UP regulated DEGs
Tm2d1	0.4	oncogene	UP regulated DEGs
Tmem67	1.17	tumor suppressor	UP regulated DEGs
Tmod3	0.29	tumor suppressor	UP regulated DEGs
Tnfaip3		tumor suppressor	No DEGs
Tnks		tumor suppressor	No DEGs
Tom1l1		tumor suppressor	No DEGs
Tom1l2		tumor suppressor	No DEGs
Topbp1	0.31	tumor suppressor	UP regulated DEGs
Tpr		tumor suppressor	No DEGs
Tpra1	0.49	tumor suppressor	UP regulated DEGs
Tpx2	0.13	tumor suppressor	UP regulated DEGs
Trim32	-0.55	tumor suppressor	Down regulated DEGs
Trim35	-0.25	tumor suppressor	Down regulated DEGs
Trim36		tumor suppressor	No DEGs
Trim37		tumor suppressor	No DEGs
Trim39		tumor suppressor	No DEGs
Trip13	-0.4	tumor suppressor	Down regulated DEGs
Trp53		tumor suppressor	No DEGs
Trp53i13		tumor suppressor	No DEGs
Trp73	-2.67	tumor suppressor	Down regulated DEGs
Trrap	0.14	tumor suppressor	UP regulated DEGs
Tsc22d2	0.09	tumor suppressor	UP regulated DEGs
Tsg101	-0.25	tumor suppressor	Down regulated DEGs
Ttbk1		tumor suppressor	No DEGs
Ttc28	0.48	tumor suppressor	UP regulated DEGs
Ttk		tumor suppressor	No DEGs
Ttl		tumor suppressor	No DEGs
Ttll12		tumor suppressor	No DEGs
Tubg1	-0.07	tumor suppressor	Down regulated DEGs
Tusc2		tumor suppressor	No DEGs
Tusc3	-0.11	tumor suppressor	Down regulated DEGs
Txlng	0.44	tumor suppressor	UP regulated DEGs
Uba3	-0.1	tumor suppressor	Down regulated DEGs
Ube2b	0.11	tumor suppressor	UP regulated DEGs
Ube2c	0.13	tumor suppressor	UP regulated DEGs
Ube2e2	-0.47	tumor suppressor	Down regulated DEGs
Ubxn2b		tumor suppressor	No DEGs
Uchl5	0.16	tumor suppressor	UP regulated DEGs
Ufl1		tumor suppressor	No DEGs
Uhmk1		tumor suppressor	No DEGs
Uhrf2	0.16	tumor suppressor	UP regulated DEGs
Uimc1		tumor suppressor	No DEGs
Usp16		tumor suppressor	No DEGs
Usp19	-0.14	tumor suppressor	Down regulated DEGs
Usp2		tumor suppressor	No DEGs
Usp22	-0.24	tumor suppressor	Down regulated DEGs
Usp28		tumor suppressor	No DEGs
Usp4		oncogene	No DEGs
Usp44	0.61	tumor suppressor	UP regulated DEGs
Usp47		tumor suppressor	No DEGs
Usp51		tumor suppressor	No DEGs
Uvrag		tumor suppressor	No DEGs
Vash1		tumor suppressor	No DEGs
Vav2		oncogene	No DEGs
Vav3	0.96	oncogene	UP regulated DEGs
Vhl		tumor suppressor	No DEGs
Vps4a		tumor suppressor	No DEGs
Vps4b	0.25	tumor suppressor	UP regulated DEGs
Vps72	-0.17	tumor suppressor	Down regulated DEGs
Wac	0.21	tumor suppressor	UP regulated DEGs
Wapl	0.11	tumor suppressor	UP regulated DEGs
Wdr12		tumor suppressor	No DEGs
Wdr5	-0.88	tumor suppressor	Down regulated DEGs
Wdr62		tumor suppressor	No DEGs
Wee1		tumor suppressor	No DEGs
Wfs1	-0.26	tumor suppressor	Down regulated DEGs
Wiz	-0.25	tumor suppressor	Down regulated DEGs
Wnk1	0.09	tumor suppressor	UP regulated DEGs
Wnt10b		tumor suppressor	No DEGs
Wnt5a	0.46	tumor suppressor	UP regulated DEGs
Xpc		tumor suppressor	No DEGs
Xpo1	0.15	tumor suppressor	UP regulated DEGs
Yeats2	0.34	tumor suppressor	UP regulated DEGs
Yeats4		tumor suppressor	No DEGs
Yes1		oncogene	No DEGs
Ythdc2		tumor suppressor	No DEGs
Ythdf2	0.13	tumor suppressor	UP regulated DEGs
Ywhah	-0.09	tumor suppressor	Down regulated DEGs
Yy1	-0.08	tumor suppressor	Down regulated DEGs
Zbtb49		tumor suppressor	No DEGs
Zc3h12d		tumor suppressor	No DEGs
Zfp207	0.09	tumor suppressor	UP regulated DEGs
Zfp369		tumor suppressor	No DEGs
Zfp36l1		tumor suppressor	No DEGs
Zfp36l2	-0.32	tumor suppressor	Down regulated DEGs
Zfp655	0.29	tumor suppressor	UP regulated DEGs
Zfp703		tumor suppressor	No DEGs
Zfp830	1.72	tumor suppressor	UP regulated DEGs
Zfyve19		tumor suppressor	No DEGs
Zfyve26		tumor suppressor	No DEGs
Zmpste24	-0.5	tumor suppressor	Down regulated DEGs
Znhit1		tumor suppressor	No DEGs
Zpr1		tumor suppressor	No DEGs
Zw10		tumor suppressor	No DEGs
Zwilch	0.42	tumor suppressor	UP regulated DEGs
Zwint	3.08	tumor suppressor	UP regulated DEGs
Zzz3		tumor suppressor	No DEGs
Bas		oncogene	No DEGs
Bmyc		tumor suppressor	No DEGs
Ect2l		oncogene	No DEGs
Ets1		tumor suppressor	No DEGs
Fgr		oncogene	No DEGs
Hras1-ps1		oncogene	No DEGs
Jund2		oncogene	No DEGs
Junos		oncogene	No DEGs
Kit		oncogene	No DEGs
Kras1-ps		oncogene	No DEGs
Kras2-rs1		oncogene	No DEGs
Kras2-rs2		oncogene	No DEGs
Lmyc2		oncogene	No DEGs
Lyn-ps1		oncogene	No DEGs
Mas1		oncogene	No DEGs
Mertk		oncogene	No DEGs
Met		tumor suppressor	No DEGs
Mos		tumor suppressor	No DEGs
Mpl		oncogene	No DEGs
Mycs		oncogene	No DEGs
Nmyc2		oncogene	No DEGs
Nras-ps1		oncogene	No DEGs
Nras-ps2		oncogene	No DEGs
Rab5a-ps		oncogene	No DEGs
Rab7b		oncogene	No DEGs
Rab9b-ps1		oncogene	No DEGs
Rab11b-ps1		oncogene	No DEGs
Rab11bos1		oncogene	No DEGs
Rab17		oncogene	No DEGs
Rab19		oncogene	No DEGs
Rab20		oncogene	No DEGs
Rab25		oncogene	No DEGs
Rab26		oncogene	No DEGs
Rab26os		oncogene	No DEGs
Rab27b		oncogene	No DEGs
Rab29		oncogene	No DEGs
Rab33a		oncogene	No DEGs
Rab38		oncogene	No DEGs
Rab42		oncogene	No DEGs
Rab44		oncogene	No DEGs
Rap2b		oncogene	No DEGs
Ros1		oncogene	No DEGs
Rras2		oncogene	No DEGs
Seao		oncogene	No DEGs
Spi1		oncogene	No DEGs
Tlm		oncogene	No DEGs
Vav1		oncogene	No DEGs
Egfr		tumor suppressor	No DEGs
Axl		oncogene	No DEGs
Blk		oncogene	No DEGs
Cblc		oncogene	No DEGs
Csf1r		tumor suppressor	No DEGs
Cxcl1		oncogene	No DEGs
Fli1		oncogene	No DEGs
Map3k8		oncogene	No DEGs
Mmel1		oncogene	No DEGs
Mn1		tumor suppressor	No DEGs
Pdgfb		tumor suppressor	No DEGs
Hmga2		tumor suppressor	No DEGs
Ackr1		oncogene	No DEGs
Ackr2		oncogene	No DEGs
Adcyap1r1		oncogene	No DEGs
Adgrb3		oncogene	No DEGs
Adgre1		oncogene	No DEGs
Adgre4		oncogene	No DEGs
Adgre5		oncogene	No DEGs
Adgrf1		oncogene	No DEGs
Adgrf2		oncogene	No DEGs
Adgrf3		oncogene	No DEGs
Adgrf4		oncogene	No DEGs
Adgrf5		oncogene	No DEGs
Adgrg2		oncogene	No DEGs
Adgrg3		oncogene	No DEGs
Adgrg4		oncogene	No DEGs
Adgrg5		oncogene	No DEGs
Adgrg6		oncogene	No DEGs
Adgrg7		oncogene	No DEGs
Adgrl4		oncogene	No DEGs
Adgrv1		oncogene	No DEGs
Adora1		oncogene	No DEGs
Adora2b		oncogene	No DEGs
Adra1a		oncogene	No DEGs
Adra1d		oncogene	No DEGs
Aplnr		oncogene	No DEGs
Avpr1a		oncogene	No DEGs
Avpr1b		oncogene	No DEGs
Bdkrb2		oncogene	No DEGs
C3ar1		oncogene	No DEGs
C5ar1		oncogene	No DEGs
C5ar2		oncogene	No DEGs
Calcrl		oncogene	No DEGs
Casr		oncogene	No DEGs
Cckar		oncogene	No DEGs
Ccr1		oncogene	No DEGs
Ccr1l1		oncogene	No DEGs
Ccr2		oncogene	No DEGs
Ccr3		oncogene	No DEGs
Ccr4		oncogene	No DEGs
Ccr5		oncogene	No DEGs
Ccr7		oncogene	No DEGs
Ccr8		oncogene	No DEGs
Chrm1		oncogene	No DEGs
Chrm3		oncogene	No DEGs
Chrm5		oncogene	No DEGs
Cmklr1		oncogene	No DEGs
Cmklr2		oncogene	No DEGs
Cnr2		oncogene	No DEGs
Crhr2		oncogene	No DEGs
Cxcr2		oncogene	No DEGs
Cxcr3		oncogene	No DEGs
Cxcr4		oncogene	No DEGs
Cxcr5		tumor suppressor	No DEGs
Cysltr1		oncogene	No DEGs
Drd1		oncogene	No DEGs
Drd3		tumor suppressor	No DEGs
Drd5		oncogene	No DEGs
F2rl3		oncogene	No DEGs
Ffar2		oncogene	No DEGs
Fpr2		oncogene	No DEGs
Fpr3		oncogene	No DEGs
Fpr-rs3		oncogene	No DEGs
Fpr-rs6		oncogene	No DEGs
Fpr-rs7		oncogene	No DEGs
Fshr		oncogene	No DEGs
Fzd8		oncogene	No DEGs
Fzd9		tumor suppressor	No DEGs
Fzd10		oncogene	No DEGs
Gabbr2		oncogene	No DEGs
Galr1		oncogene	No DEGs
Ghsr		oncogene	No DEGs
Gnrhr		oncogene	No DEGs
Gpr4		oncogene	No DEGs
Gpr15		oncogene	No DEGs
Gpr17		oncogene	No DEGs
Gpr18		oncogene	No DEGs
Gpr19		oncogene	No DEGs
Gpr20		oncogene	No DEGs
Gpr25		oncogene	No DEGs
Gpr26		oncogene	No DEGs
Gpr27		oncogene	No DEGs
Gpr31b		oncogene	No DEGs
Gpr33		oncogene	No DEGs
Gpr34		oncogene	No DEGs
Gpr35		oncogene	No DEGs
Gpr37l1		oncogene	No DEGs
Gpr39		oncogene	No DEGs
Gpr45		oncogene	No DEGs
Gpr50		oncogene	No DEGs
Gpr55		oncogene	No DEGs
Gpr61		oncogene	No DEGs
Gpr62		oncogene	No DEGs
Gpr65		oncogene	No DEGs
Gpr82		oncogene	No DEGs
Gpr83		oncogene	No DEGs
Gpr84		oncogene	No DEGs
Gpr87		oncogene	No DEGs
Gpr88		oncogene	No DEGs
Gpr101		oncogene	No DEGs
Gpr119		oncogene	No DEGs
Gpr132		tumor suppressor	No DEGs
Gpr139		oncogene	No DEGs
Gpr141		oncogene	No DEGs
Gpr142		oncogene	No DEGs
Gpr149		oncogene	No DEGs
Gpr150		oncogene	No DEGs
Gpr151		oncogene	No DEGs
Gpr152		oncogene	No DEGs
Gpr157		oncogene	No DEGs
Gpr160		oncogene	No DEGs
Gpr171		oncogene	No DEGs
Gpr174		oncogene	No DEGs
Gpr179		oncogene	No DEGs
Gpr182		oncogene	No DEGs
Gpr183		oncogene	No DEGs
Gprc5a		oncogene	No DEGs
Gprc5b		oncogene	No DEGs
Gprc5c		oncogene	No DEGs
Gprc5d		oncogene	No DEGs
Gprc6a		oncogene	No DEGs
Grm3		oncogene	No DEGs
Grm4		oncogene	No DEGs
Grm7		oncogene	No DEGs
Grpr		oncogene	No DEGs
Hcar1		oncogene	No DEGs
Hrh1		oncogene	No DEGs
Hrh4		oncogene	No DEGs
Htr1a		oncogene	No DEGs
Htr1d		oncogene	No DEGs
Htr1e		oncogene	No DEGs
Htr1f		oncogene	No DEGs
Htr2a		oncogene	No DEGs
Htr2c		oncogene	No DEGs
Htr5a		oncogene	No DEGs
Htr5b		oncogene	No DEGs
Htr7		oncogene	No DEGs
Lgr6		oncogene	No DEGs
Lpar1		oncogene	No DEGs
Lpar3		oncogene	No DEGs
Lpar4		oncogene	No DEGs
Ltb4r2		oncogene	No DEGs
Mc3r		oncogene	No DEGs
Mc4r		oncogene	No DEGs
Mc5r		oncogene	No DEGs
Mrgpra1		oncogene	No DEGs
Mrgpra3		tumor suppressor	No DEGs
Mrgpra4		oncogene	No DEGs
Mrgpra5		tumor suppressor	No DEGs
Mrgpra6		oncogene	No DEGs
Mrgpra7		tumor suppressor	No DEGs
Mrgpra8		oncogene	No DEGs
Mrgprb1		tumor suppressor	No DEGs
Mrgprb2		tumor suppressor	No DEGs
Mrgprb3		tumor suppressor	No DEGs
Mrgprb4		tumor suppressor	No DEGs
Mrgprb5		tumor suppressor	No DEGs
Mrgprb8		tumor suppressor	No DEGs
Mrgprd		oncogene	No DEGs
Mrgprg		oncogene	No DEGs
Mrgprh		oncogene	No DEGs
Mrgprx1		oncogene	No DEGs
Mtnr1a		oncogene	No DEGs
Nmur2		oncogene	No DEGs
Npffr2		oncogene	No DEGs
Npsr1		oncogene	No DEGs
Npy4r		oncogene	No DEGs
Npy5r		oncogene	No DEGs
Ntsr1		oncogene	No DEGs
Opn1sw		oncogene	No DEGs
Opn3		oncogene	No DEGs
Opn4		oncogene	No DEGs
Oprk1		oncogene	No DEGs
Oprm1		oncogene	No DEGs
Or1e16		oncogene	No DEGs
Or1j1		oncogene	No DEGs
Or1j21		oncogene	No DEGs
Or1m1		oncogene	No DEGs
Or2a7		oncogene	No DEGs
Or2b6		oncogene	No DEGs
Or2c1		oncogene	No DEGs
Or2v1		oncogene	No DEGs
Or2y1b		oncogene	No DEGs
Or3a10		oncogene	No DEGs
Or4b13		oncogene	No DEGs
Or4c3d		oncogene	No DEGs
Or4e2		oncogene	No DEGs
Or4m1		oncogene	No DEGs
Or5an6		oncogene	No DEGs
Or5ap2		oncogene	No DEGs
Or5ar1		oncogene	No DEGs
Or5b21		oncogene	No DEGs
Or5g9		oncogene	No DEGs
Or5g25		oncogene	No DEGs
Or5g26		oncogene	No DEGs
Or5g29		oncogene	No DEGs
Or5h18		oncogene	No DEGs
Or5h19		oncogene	No DEGs
Or5j3		oncogene	No DEGs
Or5k17		oncogene	No DEGs
Or5m5		oncogene	No DEGs
Or5p1		oncogene	No DEGs
Or5p4		oncogene	No DEGs
Or5p6		oncogene	No DEGs
Or5p50		oncogene	No DEGs
Or5p51		oncogene	No DEGs
Or5p52		oncogene	No DEGs
Or5p53		oncogene	No DEGs
Or5p54		oncogene	No DEGs
Or5p55		oncogene	No DEGs
Or5p56		oncogene	No DEGs
Or5p57		oncogene	No DEGs
Or5p58		oncogene	No DEGs
Or5p59		oncogene	No DEGs
Or5p60		oncogene	No DEGs
Or5p62		oncogene	No DEGs
Or5p64		oncogene	No DEGs
Or5p66		oncogene	No DEGs
Or5p67		oncogene	No DEGs
Or5p68		oncogene	No DEGs
Or5p69		oncogene	No DEGs
Or5p70		oncogene	No DEGs
Or5p72		oncogene	No DEGs
Or5p73		oncogene	No DEGs
Or5p76		oncogene	No DEGs
Or5p79		oncogene	No DEGs
Or5p80		oncogene	No DEGs
Or5p81		oncogene	No DEGs
Or5t7		oncogene	No DEGs
Or5t9		oncogene	No DEGs
Or5t17		oncogene	No DEGs
Or6b9		oncogene	No DEGs
Or6e1		oncogene	No DEGs
Or6z7		oncogene	No DEGs
Or7a40		oncogene	No DEGs
Or7a42		oncogene	No DEGs
Or7d11		oncogene	No DEGs
Or7e178		oncogene	No DEGs
Or8b3		oncogene	No DEGs
Or8b8		oncogene	No DEGs
Or8g17		oncogene	No DEGs
Or8g18		oncogene	No DEGs
Or8g50		oncogene	No DEGs
Or8u9		oncogene	No DEGs
Or9g19		oncogene	No DEGs
Or9s13		oncogene	No DEGs
Or10d1b		oncogene	No DEGs
Or10d3		oncogene	No DEGs
Or10h28		oncogene	No DEGs
Or10j5		oncogene	No DEGs
Or10n1		oncogene	No DEGs
Or10p22		oncogene	No DEGs
Or51e2		oncogene	No DEGs
Or56b34		oncogene	No DEGs
Oxgr1		oncogene	No DEGs
P2ry10		oncogene	No DEGs
P2ry12		oncogene	No DEGs
P2ry13		oncogene	No DEGs
Prlhr		oncogene	No DEGs
Prokr2		oncogene	No DEGs
Ptafr		oncogene	No DEGs
Ptgdr		oncogene	No DEGs
Ptger2		oncogene	No DEGs
Ptger3		oncogene	No DEGs
Ptgfr		oncogene	No DEGs
Pth2r		oncogene	No DEGs
Qrfpr		oncogene	No DEGs
Qrfprl		oncogene	No DEGs
Rgr		oncogene	No DEGs
Rrh		oncogene	No DEGs
Rxfp1		oncogene	No DEGs
Rxfp2		oncogene	No DEGs
Rxfp3		tumor suppressor	No DEGs
Rxfp4		oncogene	No DEGs
S1pr1		oncogene	No DEGs
S1pr2		oncogene	No DEGs
S1pr3		oncogene	No DEGs
Sstr4		oncogene	No DEGs
Sstr5		tumor suppressor	No DEGs
Sucnr1		oncogene	No DEGs
Taar1		oncogene	No DEGs
Taar2		oncogene	No DEGs
Taar4		oncogene	No DEGs
Taar5		oncogene	No DEGs
Taar6		oncogene	No DEGs
Taar7a		oncogene	No DEGs
Taar7b		oncogene	No DEGs
Taar8a		oncogene	No DEGs
Tacr3		oncogene	No DEGs
Tas1r2		tumor suppressor	No DEGs
Tas1r3		oncogene	No DEGs
Tas2r103		oncogene	No DEGs
Tas2r104		oncogene	No DEGs
Tas2r105		oncogene	No DEGs
Tas2r106		oncogene	No DEGs
Tas2r107		oncogene	No DEGs
Tas2r108		oncogene	No DEGs
Tas2r109		oncogene	No DEGs
Tas2r110		oncogene	No DEGs
Tas2r113		oncogene	No DEGs
Tas2r114		oncogene	No DEGs
Tas2r116		oncogene	No DEGs
Tas2r117		oncogene	No DEGs
Tas2r118		oncogene	No DEGs
Tas2r119		oncogene	No DEGs
Tas2r120		oncogene	No DEGs
Tas2r121		tumor suppressor	No DEGs
Tas2r123		oncogene	No DEGs
Tas2r124		tumor suppressor	No DEGs
Tas2r125		oncogene	No DEGs
Tas2r126		oncogene	No DEGs
Tas2r129		oncogene	No DEGs
Tas2r130		oncogene	No DEGs
Tas2r134		oncogene	No DEGs
Tas2r135		oncogene	No DEGs
Tas2r136		oncogene	No DEGs
Tas2r137		oncogene	No DEGs
Tas2r138		oncogene	No DEGs
Tas2r139		oncogene	No DEGs
Tas2r140		oncogene	No DEGs
Tas2r143		oncogene	No DEGs
Tas2r144		oncogene	No DEGs
Trhr		oncogene	No DEGs
Vipr1		oncogene	No DEGs
Vipr2		oncogene	No DEGs
Vmn2r26		oncogene	No DEGs
Xcr1		oncogene	No DEGs
Ackr3		oncogene	No DEGs
Ackr4		oncogene	No DEGs
Adora3		oncogene	No DEGs
Adra1b		oncogene	No DEGs
Adra2c		oncogene	No DEGs
Adrb1		oncogene	No DEGs
Adrb2		oncogene	No DEGs
Adrb3		oncogene	No DEGs
Agtr1b		oncogene	No DEGs
Agtr2		oncogene	No DEGs
Avpr2		oncogene	No DEGs
Bdkrb1		oncogene	No DEGs
Brs3		oncogene	No DEGs
Calcr		oncogene	No DEGs
Cckbr		oncogene	No DEGs
Ccr6		oncogene	No DEGs
Ccr9		oncogene	No DEGs
Ccr10		oncogene	No DEGs
Ccrl2		oncogene	No DEGs
Crcp		oncogene	No DEGs
Cx3cr1		oncogene	No DEGs
Cxcr1		oncogene	No DEGs
Cxcr6		oncogene	No DEGs
Cysltr2		oncogene	No DEGs
Ednra		oncogene	No DEGs
Ednrb		oncogene	No DEGs
F2rl1		oncogene	No DEGs
Fbxw7as1		oncogene	No DEGs
Ffar1		oncogene	No DEGs
Fpr1		oncogene	No DEGs
Fpr-rs4		oncogene	No DEGs
Gabrb1		oncogene	No DEGs
Gal		oncogene	No DEGs
Gcgr		oncogene	No DEGs
Ghrhr		oncogene	No DEGs
Glp2r		oncogene	No DEGs
Gpr37		oncogene	No DEGs
Gpr143		oncogene	No DEGs
Grm5		oncogene	No DEGs
Grm6		oncogene	No DEGs
Grm8		oncogene	No DEGs
Hcar2		oncogene	No DEGs
Hcrtr2		oncogene	No DEGs
Hpgd		tumor suppressor	No DEGs
Hrh2		oncogene	No DEGs
Htr2b		oncogene	No DEGs
Htr4		oncogene	No DEGs
Lhcgr		oncogene	No DEGs
Ltb4r1		oncogene	No DEGs
Mc2r		oncogene	No DEGs
Mrgprx2		tumor suppressor	No DEGs
Mtnr1b		oncogene	No DEGs
Nlrp6		oncogene	No DEGs
Nmbr		oncogene	No DEGs
Nmur1		oncogene	No DEGs
Npbwr1		oncogene	No DEGs
Npy1r		oncogene	No DEGs
Npy2r		oncogene	No DEGs
Npy6r		oncogene	No DEGs
Ntsr2		oncogene	No DEGs
Opn5		oncogene	No DEGs
P2ry1		oncogene	No DEGs
P2ry4		oncogene	No DEGs
P2ry14		oncogene	No DEGs
Ptgdr2		oncogene	No DEGs
Ramp1		oncogene	No DEGs
Ramp3		oncogene	No DEGs
S1pr4		oncogene	No DEGs
S1pr5		oncogene	No DEGs
Slc22a22		oncogene	No DEGs
Sphk1		tumor suppressor	No DEGs
Sstr1		oncogene	No DEGs
Taar3		oncogene	No DEGs
Taar7d		oncogene	No DEGs
Taar7e		oncogene	No DEGs
Taar7f		oncogene	No DEGs
Taar8b		oncogene	No DEGs
Taar8c		oncogene	No DEGs
Taar9		oncogene	No DEGs
Tacr1		oncogene	No DEGs
Trhr2		oncogene	No DEGs
Tshr		oncogene	No DEGs
Uts2r		oncogene	No DEGs
V1ra8		oncogene	No DEGs
V1rg10		oncogene	No DEGs
Vmn1r4		oncogene	No DEGs
Vmn1r5		oncogene	No DEGs
Vmn1r6		oncogene	No DEGs
Vmn1r7		oncogene	No DEGs
Vmn1r8		oncogene	No DEGs
Vmn1r9		oncogene	No DEGs
Vmn1r16		oncogene	No DEGs
Vmn1r17		oncogene	No DEGs
Vmn1r18		oncogene	No DEGs
Vmn1r19		oncogene	No DEGs
Vmn1r21		oncogene	No DEGs
Vmn1r22		oncogene	No DEGs
Vmn1r23		oncogene	No DEGs
Vmn1r24		oncogene	No DEGs
Vmn1r26		oncogene	No DEGs
Vmn1r27		oncogene	No DEGs
Vmn1r28		oncogene	No DEGs
Vmn1r30		oncogene	No DEGs
Vmn1r32		oncogene	No DEGs
Vmn1r33		oncogene	No DEGs
Vmn1r35		oncogene	No DEGs
Vmn1r36		oncogene	No DEGs
Vmn1r37		oncogene	No DEGs
Vmn1r38		oncogene	No DEGs
Vmn1r40		oncogene	No DEGs
Vmn1r41		oncogene	No DEGs
Vmn1r42		oncogene	No DEGs
Vmn1r43		oncogene	No DEGs
Vmn1r44		oncogene	No DEGs
Vmn1r45		oncogene	No DEGs
Vmn1r46		oncogene	No DEGs
Vmn1r47		oncogene	No DEGs
Vmn1r48		oncogene	No DEGs
Vmn1r49		oncogene	No DEGs
Vmn1r50		oncogene	No DEGs
Vmn1r51		oncogene	No DEGs
Vmn1r52		oncogene	No DEGs
Vmn1r53		oncogene	No DEGs
Vmn1r54		oncogene	No DEGs
Vmn1r66		oncogene	No DEGs
Vmn1r67		oncogene	No DEGs
Vmn1r70		oncogene	No DEGs
Vmn1r73		oncogene	No DEGs
Vmn1r74		oncogene	No DEGs
Vmn1r75		oncogene	No DEGs
Vmn1r76		oncogene	No DEGs
Vmn1r78		oncogene	No DEGs
Vmn1r80		oncogene	No DEGs
Vmn1r81		oncogene	No DEGs
Vmn1r82		oncogene	No DEGs
Vmn1r83		oncogene	No DEGs
Vmn1r84		oncogene	No DEGs
Vmn1r87		oncogene	No DEGs
Vmn1r89		oncogene	No DEGs
Vmn1r185		oncogene	No DEGs
Vmn1r188		oncogene	No DEGs
Vmn1r189		oncogene	No DEGs
Vmn1r190-ps		oncogene	No DEGs
Vmn1r191		oncogene	No DEGs
Vmn1r192		oncogene	No DEGs
Vmn1r193		oncogene	No DEGs
Vmn1r195		oncogene	No DEGs
Vmn1r196		oncogene	No DEGs
Vmn1r197		oncogene	No DEGs
Vmn1r198		oncogene	No DEGs
Vmn1r199		oncogene	No DEGs
Vmn1r200		oncogene	No DEGs
Vmn1r201		oncogene	No DEGs
Vmn1r202		oncogene	No DEGs
Vmn1r203		oncogene	No DEGs
Vmn1r205		oncogene	No DEGs
Vmn1r206		oncogene	No DEGs
Vmn1r208		oncogene	No DEGs
Vmn1r210		oncogene	No DEGs
Vmn1r211		oncogene	No DEGs
Vmn1r212		oncogene	No DEGs
Vmn1r213		oncogene	No DEGs
Vmn1r214		oncogene	No DEGs
Vmn1r215		oncogene	No DEGs
Vmn1r216		oncogene	No DEGs
Vmn1r217		oncogene	No DEGs
Vmn1r218		oncogene	No DEGs
Vmn1r219		oncogene	No DEGs
Vmn1r220		oncogene	No DEGs
Vmn1r222		oncogene	No DEGs
Vmn1r225		oncogene	No DEGs
Vmn1r226		oncogene	No DEGs
Vmn1r227		oncogene	No DEGs
Vmn1r228		oncogene	No DEGs
Vmn1r229		oncogene	No DEGs
Vmn1r230		oncogene	No DEGs
Vmn1r231		oncogene	No DEGs
Vmn1r232		oncogene	No DEGs
Vmn1r233		oncogene	No DEGs
Vmn1r234		oncogene	No DEGs
Vmn1r235		oncogene	No DEGs
Vmn1r236		oncogene	No DEGs
Vmn1r237		oncogene	No DEGs
Vmn2r1		oncogene	No DEGs
Vmn2r65		oncogene	No DEGs
Vmn2r81		oncogene	No DEGs
Vmn2r82		oncogene	No DEGs
Vmn2r83		oncogene	No DEGs
Vmn2r116		oncogene	No DEGs
Vmn2r120		oncogene	No DEGs
Tsp1		tumor suppressor	No DEGs
Tsp2		tumor suppressor	No DEGs
Tsp3		tumor suppressor	No DEGs
Tsp4		tumor suppressor	No DEGs
Tsp5		tumor suppressor	No DEGs
Tsp6		tumor suppressor	No DEGs
Tsp7		tumor suppressor	No DEGs
Tsp8		tumor suppressor	No DEGs
Tsp9		tumor suppressor	No DEGs
Tusc1		tumor suppressor	No DEGs
Lats2		tumor suppressor	No DEGs
Ovca2		tumor suppressor	No DEGs
Vhl-ps1		tumor suppressor	No DEGs
Trarg1		tumor suppressor	No DEGs
Fat2		tumor suppressor	No DEGs
Bmal1		tumor suppressor	No DEGs
Brinp3		tumor suppressor	No DEGs
Ccne1		tumor suppressor	No DEGs
Cgref1		tumor suppressor	No DEGs
Ddias		tumor suppressor	No DEGs
Esx1		tumor suppressor	No DEGs
Evi2b		tumor suppressor	No DEGs
Fap		tumor suppressor	No DEGs
Fgf2		tumor suppressor	No DEGs
Foxe3		tumor suppressor	No DEGs
Hepacam		tumor suppressor	No DEGs
Ifnz		tumor suppressor	No DEGs
Krtap21-1		tumor suppressor	No DEGs
Lep		tumor suppressor	No DEGs
Mecom		tumor suppressor	No DEGs
Mir16-1		tumor suppressor	No DEGs
Myog		tumor suppressor	No DEGs
Nanos3		tumor suppressor	No DEGs
Nupr2		tumor suppressor	No DEGs
Ovol2		tumor suppressor	No DEGs
Ptprc		tumor suppressor	No DEGs
Ripor2		tumor suppressor	No DEGs
Rprm		tumor suppressor	No DEGs
Smim22		tumor suppressor	No DEGs
Trnp1		tumor suppressor	No DEGs
Adcyap1		tumor suppressor	No DEGs
Afap1l2		tumor suppressor	No DEGs
Aicda		tumor suppressor	No DEGs
Aif1		tumor suppressor	No DEGs
Alox8		tumor suppressor	No DEGs
Anapc15-ps		tumor suppressor	No DEGs
Ankk1		tumor suppressor	No DEGs
Ankrd31		tumor suppressor	No DEGs
Ankrd53		tumor suppressor	No DEGs
Anxa1		tumor suppressor	No DEGs
Ascl1		tumor suppressor	No DEGs
AY074887		tumor suppressor	No DEGs
Bid		tumor suppressor	No DEGs
Bmp2		tumor suppressor	No DEGs
Bmp4		tumor suppressor	No DEGs
Brcc3dc		tumor suppressor	No DEGs
Brinp1		tumor suppressor	No DEGs
Btc		tumor suppressor	No DEGs
Btg4		tumor suppressor	No DEGs
Btn2a2		tumor suppressor	No DEGs
Ccn2		tumor suppressor	No DEGs
Ccnd2		tumor suppressor	No DEGs
Ccpg1		tumor suppressor	No DEGs
Cd28		tumor suppressor	No DEGs
Cdc5lrt1		tumor suppressor	No DEGs
Cdc5lrt4		tumor suppressor	No DEGs
Cdc5lrt5		tumor suppressor	No DEGs
Cdc5lrt6		tumor suppressor	No DEGs
Cdc5lrt7		tumor suppressor	No DEGs
Cdc5lrt8		tumor suppressor	No DEGs
Cdc5lrt9		tumor suppressor	No DEGs
Cdc5lrt10		tumor suppressor	No DEGs
Cdca5		tumor suppressor	No DEGs
Cdkn1c		tumor suppressor	No DEGs
Cdkn2b		tumor suppressor	No DEGs
Cenatac		tumor suppressor	No DEGs
Chmp4c		tumor suppressor	No DEGs
Crnn		tumor suppressor	No DEGs
Cts7		tumor suppressor	No DEGs
Cyp1a1		tumor suppressor	No DEGs
D1Pas1		tumor suppressor	No DEGs
D7Ertd443e		tumor suppressor	No DEGs
Dmrt1		tumor suppressor	No DEGs
Dtx3l		tumor suppressor	No DEGs
Edn1		tumor suppressor	No DEGs
Edn3		tumor suppressor	No DEGs
Epgn		tumor suppressor	No DEGs
Ereg		tumor suppressor	No DEGs
Fam107a		tumor suppressor	No DEGs
Fbxo43		tumor suppressor	No DEGs
Fgf8		tumor suppressor	No DEGs
Fgf10		tumor suppressor	No DEGs
Fhl1		tumor suppressor	No DEGs
Flt3l		tumor suppressor	No DEGs
Fosl1		tumor suppressor	No DEGs
Foxg1		tumor suppressor	No DEGs
Gas1		tumor suppressor	No DEGs
Gcna		tumor suppressor	No DEGs
Gja1		tumor suppressor	No DEGs
Gjc2		tumor suppressor	No DEGs
Gli1		tumor suppressor	No DEGs
Gpnmb		tumor suppressor	No DEGs
Gpr15lg		tumor suppressor	No DEGs
Hecw2		tumor suppressor	No DEGs
Hnf4a		tumor suppressor	No DEGs
Hormad1		tumor suppressor	No DEGs
Hoxa13		tumor suppressor	No DEGs
Hus1b		tumor suppressor	No DEGs
Hyal1		tumor suppressor	No DEGs
Igf1		tumor suppressor	No DEGs
Igf2		tumor suppressor	No DEGs
Iho1		tumor suppressor	No DEGs
Il1a		tumor suppressor	No DEGs
Il1b		tumor suppressor	No DEGs
Il10		tumor suppressor	No DEGs
Inca1		tumor suppressor	No DEGs
Ing4		tumor suppressor	No DEGs
Inhba		tumor suppressor	No DEGs
Ins1		tumor suppressor	No DEGs
Ins2		tumor suppressor	No DEGs
Kcna5		tumor suppressor	No DEGs
Kcnh5		tumor suppressor	No DEGs
Khdc3		tumor suppressor	No DEGs
Kif2b		tumor suppressor	No DEGs
Klhl13		tumor suppressor	No DEGs
Lif		tumor suppressor	No DEGs
Map10		tumor suppressor	No DEGs
Mapk15		tumor suppressor	No DEGs
Mblac1		tumor suppressor	No DEGs
Mcidas		tumor suppressor	No DEGs
Meiosin		tumor suppressor	No DEGs
Mettl13		tumor suppressor	No DEGs
Mir26a-1		tumor suppressor	No DEGs
Mir26a-2		tumor suppressor	No DEGs
Mir26b		tumor suppressor	No DEGs
Mir124a-1		tumor suppressor	No DEGs
Mir124a-2		tumor suppressor	No DEGs
Mir124a-3		tumor suppressor	No DEGs
Mir214		tumor suppressor	No DEGs
Mir744		tumor suppressor	No DEGs
Mir1186		tumor suppressor	No DEGs
Mlf1		tumor suppressor	No DEGs
Mov10l1		tumor suppressor	No DEGs
Mrnip		tumor suppressor	No DEGs
Msx2		tumor suppressor	No DEGs
Muc1		tumor suppressor	No DEGs
Myocd		tumor suppressor	No DEGs
Nanog		tumor suppressor	No DEGs
Nanos2		tumor suppressor	No DEGs
Nek10		tumor suppressor	No DEGs
Nek11		tumor suppressor	No DEGs
Neurog1		tumor suppressor	No DEGs
Nherf1		tumor suppressor	No DEGs
Nkx3-1		tumor suppressor	No DEGs
Npm2		tumor suppressor	No DEGs
Nppc		tumor suppressor	No DEGs
Nr2e1		tumor suppressor	No DEGs
Nudt6		tumor suppressor	No DEGs
Nudt16		tumor suppressor	No DEGs
Obox4		tumor suppressor	No DEGs
Ooep		tumor suppressor	No DEGs
Orc1		tumor suppressor	No DEGs
Osm		tumor suppressor	No DEGs
Ovol1		tumor suppressor	No DEGs
Pabir1		tumor suppressor	No DEGs
Pagr1a		tumor suppressor	No DEGs
Parp3		tumor suppressor	No DEGs
Parp9		tumor suppressor	No DEGs
Pde3a		tumor suppressor	No DEGs
Pdpn		tumor suppressor	No DEGs
Pkhd1		tumor suppressor	No DEGs
Plaat3		tumor suppressor	No DEGs
Plcb1		tumor suppressor	No DEGs
Plcg2		tumor suppressor	No DEGs
Plk2		tumor suppressor	No DEGs
Plk5		tumor suppressor	No DEGs
Ppp1r35		tumor suppressor	No DEGs
Prap1		tumor suppressor	No DEGs
Prkcq		tumor suppressor	No DEGs
Prox1		tumor suppressor	No DEGs
Psma8		tumor suppressor	No DEGs
Psrc1		tumor suppressor	No DEGs
Ptgs2		tumor suppressor	No DEGs
Ptprk		tumor suppressor	No DEGs
Ptprv		tumor suppressor	No DEGs
Rad9b		tumor suppressor	No DEGs
Rad51ap1		tumor suppressor	No DEGs
Rbm46		tumor suppressor	No DEGs
Rgcc		tumor suppressor	No DEGs
Rhno1		tumor suppressor	No DEGs
Rmi2		tumor suppressor	No DEGs
Setmar		tumor suppressor	No DEGs
Sfrp1		tumor suppressor	No DEGs
Sin3b		tumor suppressor	No DEGs
Slc6a4		tumor suppressor	No DEGs
Slfn1		tumor suppressor	No DEGs
Smoc2		tumor suppressor	No DEGs
Sox2		tumor suppressor	No DEGs
Spata22		tumor suppressor	No DEGs
Spdye4a		tumor suppressor	No DEGs
Stox1		tumor suppressor	No DEGs
Stra8		tumor suppressor	No DEGs
Susd2		tumor suppressor	No DEGs
Tas2r102		tumor suppressor	No DEGs
Tcim		tumor suppressor	No DEGs
Tert		tumor suppressor	No DEGs
Tex14		tumor suppressor	No DEGs
Tgfa		tumor suppressor	No DEGs
Tjp3		tumor suppressor	No DEGs
Tm4sf5		tumor suppressor	No DEGs
Tmigd1		tumor suppressor	No DEGs
Tnf		tumor suppressor	No DEGs
Trex1		tumor suppressor	No DEGs
Trim21		tumor suppressor	No DEGs
Trp63		tumor suppressor	No DEGs
Tunar		tumor suppressor	No DEGs
Ubd		tumor suppressor	No DEGs
Usp50		tumor suppressor	No DEGs
Wee2		tumor suppressor	No DEGs
Wnt4		tumor suppressor	No DEGs
Xrcc3		tumor suppressor	No DEGs
Zfy2		tumor suppressor	No DEGs
