# Supplementary material for: Cannabinol Regulates the Expression of Cell Cycle-Associated Genes in Motor Neuron-like NSC-34: A Transcriptomic Analysis
Source: Biomedicines. 2024 Jun 17;12(6):1340. doi: 10.3390/biomedicines12061340 (PMC11201772; doi:10.3390/biomedicines12061340)
Supplement: Supplementary file 1 [file biomedicines-12-01340-s001.zip › Table S6.csv]

Supplementary Table S5: cell cycle related enriched BP ontologies resulted from the comparison of CBN 20 uM vs CTRL
target	source
Anapc11,"chromosome segregation,mitotic cell cycle phase transition,regulation of chromosome organization,regulation of cell cycle phase transition,mitotic nuclear division,nuclear chromosome segregation"
Anapc15,"chromosome segregation,mitotic cell cycle phase transition,regulation of chromosome organization,regulation of cell cycle phase transition,mitotic nuclear division,nuclear chromosome segregation"
Anapc4,"chromosome segregation,mitotic cell cycle phase transition,regulation of chromosome organization,regulation of cell cycle phase transition,mitotic nuclear division,nuclear chromosome segregation"
Anapc5,"chromosome segregation,mitotic cell cycle phase transition,regulation of chromosome organization,regulation of cell cycle phase transition,mitotic nuclear division,nuclear chromosome segregation"
Atm,"chromosome segregation,mitotic cell cycle phase transition,regulation of chromosome organization,regulation of cell cycle phase transition,mitotic nuclear division,nuclear chromosome segregation"
Atr,"regulation of chromosome organization,regulation of cell cycle phase transition"
Atrx,"chromosome segregation,regulation of chromosome organization,mitotic nuclear division,nuclear chromosome segregation"
Aurkb,"chromosome segregation,mitotic cell cycle phase transition,regulation of chromosome organization,regulation of cell cycle phase transition,mitotic nuclear division,nuclear chromosome segregation"
Bub1,"chromosome segregation,mitotic cell cycle phase transition,regulation of chromosome organization,regulation of cell cycle phase transition,mitotic nuclear division,nuclear chromosome segregation"
Bub3,"chromosome segregation,mitotic cell cycle phase transition,regulation of chromosome organization,regulation of cell cycle phase transition,mitotic nuclear division,nuclear chromosome segregation"
Ccnb1,"chromosome segregation,mitotic cell cycle phase transition,regulation of chromosome organization,regulation of cell cycle phase transition,mitotic nuclear division,nuclear chromosome segregation"
Ccnd1,"mitotic cell cycle phase transition,regulation of cell cycle phase transition"
Ccnd3,"mitotic cell cycle phase transition,regulation of cell cycle phase transition"
Ccne2,"chromosome segregation,mitotic cell cycle phase transition,nuclear chromosome segregation"
Cdc16,"chromosome segregation,mitotic cell cycle phase transition,regulation of chromosome organization,regulation of cell cycle phase transition,mitotic nuclear division,nuclear chromosome segregation"
Cdc20,"chromosome segregation,mitotic cell cycle phase transition,regulation of chromosome organization,regulation of cell cycle phase transition,mitotic nuclear division,nuclear chromosome segregation"
Cdc23,"chromosome segregation,mitotic cell cycle phase transition,regulation of chromosome organization,regulation of cell cycle phase transition,mitotic nuclear division,nuclear chromosome segregation"
Cdc25c,"mitotic cell cycle phase transition,regulation of cell cycle phase transition"
Cdc27,"chromosome segregation,mitotic cell cycle phase transition,regulation of chromosome organization,regulation of cell cycle phase transition,mitotic nuclear division,nuclear chromosome segregation"
Cdc7,"mitotic cell cycle phase transition,regulation of cell cycle phase transition"
Cdk2,"mitotic cell cycle phase transition,regulation of chromosome organization,regulation of cell cycle phase transition"
Cdk4,"mitotic cell cycle phase transition,regulation of cell cycle phase transition"
Cdk7,"mitotic cell cycle phase transition,regulation of cell cycle phase transition"
Cdkn2a,"mitotic cell cycle phase transition,regulation of cell cycle phase transition"
Cdkn2c,"mitotic cell cycle phase transition,regulation of cell cycle phase transition"
Cdkn2d,"mitotic cell cycle phase transition,regulation of cell cycle phase transition"
Crebbp,"mitotic cell cycle phase transition,regulation of cell cycle phase transition"
Dbf4,"mitotic cell cycle phase transition,regulation of cell cycle phase transition"
E2f1,"mitotic cell cycle phase transition,regulation of cell cycle phase transition"
E2f3	mitotic cell cycle phase transition
E2f4	mitotic cell cycle phase transition
Esco2,"chromosome segregation,mitotic nuclear division,nuclear chromosome segregation"
Espl1,"chromosome segregation,mitotic nuclear division,nuclear chromosome segregation"
Knl1,"chromosome segregation,nuclear chromosome segregation"
Mad1l1,"chromosome segregation,mitotic cell cycle phase transition,regulation of chromosome organization,regulation of cell cycle phase transition,mitotic nuclear division,nuclear chromosome segregation"
Mcm2	regulation of chromosome organization
Myc,"mitotic cell cycle phase transition,regulation of chromosome organization"
Ndc80,"chromosome segregation,mitotic cell cycle phase transition,regulation of chromosome organization,regulation of cell cycle phase transition,mitotic nuclear division,nuclear chromosome segregation"
Nipbl,"chromosome segregation,mitotic nuclear division,nuclear chromosome segregation"
Pds5a,"chromosome segregation,mitotic nuclear division,nuclear chromosome segregation"
Pds5b,"chromosome segregation,mitotic nuclear division,nuclear chromosome segregation"
Plk1,"chromosome segregation,mitotic cell cycle phase transition,regulation of chromosome organization,regulation of cell cycle phase transition,mitotic nuclear division,nuclear chromosome segregation"
Ppp2ca,"mitotic cell cycle phase transition,regulation of cell cycle phase transition"
Ppp2r1a,"chromosome segregation,mitotic nuclear division,nuclear chromosome segregation"
Prkdc,"mitotic cell cycle phase transition,regulation of cell cycle phase transition"
Rb1,"chromosome segregation,mitotic cell cycle phase transition,regulation of chromosome organization,regulation of cell cycle phase transition,mitotic nuclear division,nuclear chromosome segregation"
Rbl1,"mitotic cell cycle phase transition,regulation of cell cycle phase transition"
Smc1a,"chromosome segregation,mitotic nuclear division,nuclear chromosome segregation"
Smc3,"chromosome segregation,mitotic nuclear division,nuclear chromosome segregation"
Stag1,"chromosome segregation,mitotic nuclear division,nuclear chromosome segregation"
Trip13,"chromosome segregation,mitotic cell cycle phase transition,regulation of chromosome organization,regulation of cell cycle phase transition,mitotic nuclear division,nuclear chromosome segregation"
Wapl,"chromosome segregation,regulation of chromosome organization,nuclear chromosome segregation"
Ywhah	mitotic nuclear division
